# Supplementary material for: ASCL1 regulates neurodevelopmental transcription factors and cell cycle genes in brain tumors of glioma mouse models
Source: Glia. 2020 Jun 23;68(12):2613–30. doi: 10.1002/glia.23873 (PMC7587013; doi:10.1002/glia.23873)
Supplement: Supplementary file 2 — Table S1 Contains the ASCL1 ChIP‐seq binding site coordinates in R738 and R548 GBM HOT samples. Peak coordinates are in hg19 genome build. Peaks were called using Homer tool. Peaks from the two samples were compared and listed as shared peaks if the peak coordinates overlapped within 150 bp. [file GLIA-68-2613-s002.xlsx]

## Sheet: Legend
Legend:
Sheets in this file contains ASCL1 binding peaks in R738 and R548 GBM HOT samples & their peak overlap results
Peaks were called using HOMER tool
150bp distance from peak center was used to check the overlap of ASCL1 peaks between the two samples.

## Sheet: ASCL1 Binding Sites_comparison
chr	start	end	strand	Stat	Sample	R738 PeakID	R548 PeakID
chr1	151346431	151346581	+	8	R548		chr1-1109
chr1	155100260	155100410	+	7.15	R548		chr1-1112
chr1	179756110	179756260	+	6.31	R548		chr1-1125
chr1	182083614	182083764	+	7.15	R548		chr1-1126
chr1	182584020	182584170	+	7.15	R548		chr1-1127
chr1	182625964	182626114	+	7.57	R548		chr1-1128
chr1	184006055	184006205	+	7.15	R548		chr1-1131
chr1	192678695	192678845	+	5.05	R548		chr1-1133
chr1	200708038	200708188	+	7.15	R548		chr1-1135
chr1	201552460	201552610	+	7.15	R548		chr1-1139
chr1	202054688	202054838	+	7.15	R548		chr1-1141
chr1	203311696	203311846	+	5.47	R548		chr1-1148
chr1	205389969	205390119	+	7.15	R548		chr1-1156
chr1	206878580	206878730	+	5.89	R548		chr1-1158
chr1	208421693	208421843	+	6.73	R548		chr1-1159
chr1	218030516	218030666	+	6.31	R548		chr1-1163
chr1	226299081	226299231	+	8.42	R548		chr1-1174
chr1	226595717	226595867	+	7.15	R548		chr1-1175
chr1	229570435	229570585	+	7.15	R548		chr1-1181
chr1	231164404	231164554	+	7.57	R548		chr1-1182
chr1	232574181	232574331	+	7.57	R548		chr1-1186
chr1	235292347	235292497	+	6.73	R548		chr1-1189
chr1	235450603	235450753	+	7.57	R548		chr1-1190
chr1	239531821	239531971	+	7.15	R548		chr1-1192
chr1	239987127	239987277	+	6.31	R548		chr1-1194
chr1	240900631	240900781	+	8	R548		chr1-1195
chr11	126414244	126414394	+	12.6	R548		chr11-108
chr11	133551988	133552138	+	10.9	R548		chr11-109
chr11	19370927	19371077	+	9.26	R548		chr11-110
chr11	35974904	35975054	+	8.42	R548		chr11-111
chr11	72504958	72505108	+	14.7	R548		chr11-113
chr11	114983526	114983676	+	10.1	R548		chr11-115
chr11	46717855	46718005	+	11.4	R548		chr11-124
chr11	98671557	98671707	+	10.5	R548		chr11-129
chr11	121899392	121899542	+	9.68	R548		chr11-131
chr11	15852396	15852546	+	8.84	R548		chr11-136
chr11	26870795	26870945	+	9.26	R548		chr11-138
chr1	243745905	243746055	+	6.73	R548		chr1-1201
chr22	25889459	25889609	+	40.4	R548		chr22-3
chr11	95745483	95745633	+	8.42	R548		chr11-141
chr11	110001359	110001509	+	10.1	R548		chr11-143
chr11	121757155	121757305	+	8.84	R548		chr11-146
chr11	12351537	12351687	+	7.57	R548		chr11-147
chr11	17916541	17916691	+	8.84	R548		chr11-149
chr1	2160680	2160830	+	5.89	R548		chr1-1216
chr1	3318756	3318906	+	8.84	R548		chr1-1218
chr1	3817092	3817242	+	6.73	R548		chr1-1219
chr11	32277559	32277709	+	8.42	R548		chr11-150
chr11	47488081	47488231	+	7.57	R548		chr11-151
chr1	5158902	5159052	+	4.63	R548		chr1-1221
chr1	6672766	6672916	+	5.05	R548		chr1-1223
chr1	6995447	6995597	+	6.73	R548		chr1-1224
chr1	8085161	8085311	+	5.47	R548		chr1-1226
chr1	11039611	11039761	+	6.31	R548		chr1-1228
chr1	11322805	11322955	+	6.31	R548		chr1-1229
chr11	43945138	43945288	+	5.89	R548		chr11-164
chr1	11397763	11397913	+	6.73	R548		chr1-1230
chr1	11866408	11866558	+	6.31	R548		chr1-1232
chr1	17029742	17029892	+	7.15	R548		chr1-1236
chr11	72731210	72731360	+	7.57	R548		chr11-170
chr11	95096993	95097143	+	7.15	R548		chr11-171
chr11	117548781	117548931	+	10.1	R548		chr11-177
chr1	21476000	21476150	+	6.73	R548		chr1-1241
chr1	21947097	21947247	+	5.89	R548		chr1-1242
chr1	22048103	22048253	+	7.57	R548		chr1-1243
chr1	25899280	25899430	+	7.57	R548		chr1-1247
chr11	121878594	121878744	+	7.15	R548		chr11-180
chr11	128078284	128078434	+	9.26	R548		chr11-185
chr11	12868921	12869071	+	8.42	R548		chr11-188
chr1	27385832	27385982	+	6.31	R548		chr1-1250
chr1	29063546	29063696	+	5.89	R548		chr1-1255
chr1	31255317	31255467	+	6.31	R548		chr1-1257
chr11	27028310	27028460	+	8.42	R548		chr11-192
chr11	58874070	58874220	+	9.26	R548		chr11-198
chr1	32219826	32219976	+	5.05	R548		chr1-1260
chr1	33875811	33875961	+	6.31	R548		chr1-1266
chr1	35658634	35658784	+	6.31	R548		chr1-1269
chr1	35669104	35669254	+	6.31	R548		chr1-1270
chr1	36023663	36023813	+	6.73	R548		chr1-1271
chr1	36554244	36554394	+	7.15	R548		chr1-1272
chr1	37496776	37496926	+	10.5	R548		chr1-1275
chr1	37771521	37771671	+	5.47	R548		chr1-1276
chr1	40102768	40102918	+	7.15	R548		chr1-1280
chr1	40349050	40349200	+	5.47	R548		chr1-1281
chr1	41286369	41286519	+	5.47	R548		chr1-1282
chr1	44514301	44514451	+	8.42	R548		chr1-1284
chr1	44813810	44813960	+	5.89	R548		chr1-1285
chr1	46153818	46153968	+	6.31	R548		chr1-1290
chr1	49628834	49628984	+	6.73	R548		chr1-1291
chr1	50336800	50336950	+	4.63	R548		chr1-1292
chr1	50718061	50718211	+	5.47	R548		chr1-1293
chr1	52001049	52001199	+	5.89	R548		chr1-1294
chr1	53704798	53704948	+	5.05	R548		chr1-1296
chr1	53781783	53781933	+	4.63	R548		chr1-1297
chr1	54519147	54519297	+	5.05	R548		chr1-1298
chr1	54955183	54955333	+	5.89	R548		chr1-1299
chr13	25711783	25711933	+	9.68	R548		chr13-103
chr13	75770654	75770804	+	9.68	R548		chr13-108
chr13	77215322	77215472	+	10.5	R548		chr13-110
chr13	98145828	98145978	+	10.5	R548		chr13-111
chr13	112708707	112708857	+	9.26	R548		chr13-115
chr13	20356979	20357129	+	9.26	R548		chr13-117
chr13	75038929	75039079	+	8.42	R548		chr13-124
chr13	80510580	80510730	+	10.1	R548		chr13-125
chr13	96186605	96186755	+	11.4	R548		chr13-126
chr13	110417278	110417428	+	9.68	R548		chr13-127
chr13	111658577	111658727	+	10.1	R548		chr13-128
chr13	28024162	28024312	+	8	R548		chr13-131
chr13	29292934	29293084	+	9.26	R548		chr13-132
chr13	42143188	42143338	+	10.9	R548		chr13-134
chr13	44785627	44785777	+	8.42	R548		chr13-135
chr13	45272259	45272409	+	9.26	R548		chr13-136
chr13	114524186	114524336	+	9.26	R548		chr13-146
chr13	24024575	24024725	+	8.42	R548		chr13-149
chr13	24200897	24201047	+	7.15	R548		chr13-150
chr13	47043176	47043326	+	7.57	R548		chr13-155
chr13	52398140	52398290	+	8	R548		chr13-157
chr13	79112072	79112222	+	8.84	R548		chr13-163
chr13	84339939	84340089	+	8	R548		chr13-164
chr13	88323624	88323774	+	8	R548		chr13-165
chr13	102076335	102076485	+	8.84	R548		chr13-166
chr13	109940550	109940700	+	9.68	R548		chr13-168
chr13	112074758	112074908	+	8.42	R548		chr13-169
chr13	112814935	112815085	+	8	R548		chr13-170
chr13	25706845	25706995	+	9.26	R548		chr13-172
chr13	27131683	27131833	+	8.42	R548		chr13-174
chr13	31191899	31192049	+	8	R548		chr13-175
chr13	35292214	35292364	+	8.84	R548		chr13-177
chr13	35292623	35292773	+	6.73	R548		chr13-178
chr13	47196431	47196581	+	7.57	R548		chr13-185
chr13	65374743	65374893	+	9.26	R548		chr13-187
chr9	91839596	91839746	+	25.2	R548		chr9-25
chr13	78158284	78158434	+	6.73	R548		chr13-191
chr13	78427887	78428037	+	10.1	R548		chr13-192
chr13	94685463	94685613	+	8	R548		chr13-194
chr13	96040200	96040350	+	7.15	R548		chr13-195
chr13	98222252	98222402	+	8	R548		chr13-197
chr9	104205825	104205975	+	21	R548		chr9-32
chr9	135068229	135068379	+	24.8	R548		chr9-34
chr9	116411519	116411669	+	23.6	R548		chr9-38
chr9	84441349	84441499	+	19.4	R548		chr9-40
chr9	131889117	131889267	+	18.1	R548		chr9-46
chr9	129140006	129140156	+	20.2	R548		chr9-48
chr9	132222432	132222582	+	19.4	R548		chr9-50
chr9	86755772	86755922	+	16.8	R548		chr9-54
chr9	88697947	88698097	+	18.1	R548		chr9-55
chr9	73216799	73216949	+	19.4	R548		chr9-64
chr9	129070168	129070318	+	16.4	R548		chr9-78
chr9	133569007	133569157	+	15.1	R548		chr9-79
chr9	116663651	116663801	+	14.3	R548		chr9-90
chr9	6557947	6558097	+	15.6	R548		chr9-93
chr15	27925091	27925241	+	9.68	R548		chr15-100
chr15	31572328	31572478	+	9.26	R548		chr15-102
chr15	40395404	40395554	+	9.68	R548		chr15-103
chr15	45664694	45664844	+	9.26	R548		chr15-105
chr15	56034893	56035043	+	6.31	R548		chr15-107
chr15	63034753	63034903	+	8.42	R548		chr15-109
chr15	74187960	74188110	+	8	R548		chr15-112
chr15	75988802	75988952	+	5.89	R548		chr15-113
chr15	78787342	78787492	+	7.57	R548		chr15-114
chr15	83687288	83687438	+	9.26	R548		chr15-115
chr15	88418814	88418964	+	6.31	R548		chr15-116
chr15	90735093	90735243	+	8.84	R548		chr15-118
chr15	25984980	25985130	+	6.73	R548		chr15-120
chr15	32968374	32968524	+	6.73	R548		chr15-122
chr15	33650683	33650833	+	8.42	R548		chr15-123
chr15	41245468	41245618	+	7.57	R548		chr15-125
chr15	42357353	42357503	+	5.47	R548		chr15-127
chr15	64415304	64415454	+	7.57	R548		chr15-130
chr15	69217246	69217396	+	5.89	R548		chr15-132
chr15	86295424	86295574	+	8.84	R548		chr15-139
chr15	30293951	30294101	+	6.73	R548		chr15-141
chr15	35944668	35944818	+	6.31	R548		chr15-143
chr15	41047430	41047580	+	8	R548		chr15-144
chr15	42209001	42209151	+	6.73	R548		chr15-145
chr15	47799003	47799153	+	6.73	R548		chr15-147
chr15	59063390	59063540	+	6.31	R548		chr15-149
chr15	64679884	64680034	+	9.26	R548		chr15-153
chr15	65353157	65353307	+	6.31	R548		chr15-154
chr15	65611370	65611520	+	5.89	R548		chr15-155
chr15	69111332	69111482	+	7.15	R548		chr15-156
chr15	71684089	71684239	+	7.57	R548		chr15-157
chr15	83686780	83686930	+	4.63	R548		chr15-161
chr15	85635317	85635467	+	7.15	R548		chr15-163
chr15	90717947	90718097	+	6.31	R548		chr15-167
chr15	93580837	93580987	+	5.47	R548		chr15-168
chr15	99664072	99664222	+	6.31	R548		chr15-169
chr15	23813190	23813340	+	5.89	R548		chr15-170
chr15	29923955	29924105	+	6.31	R548		chr15-173
chr15	31593152	31593302	+	5.47	R548		chr15-174
chr15	35989942	35990092	+	6.73	R548		chr15-175
chr15	37175968	37176118	+	5.89	R548		chr15-176
chr15	38365077	38365227	+	5.89	R548		chr15-177
chr15	41854061	41854211	+	6.31	R548		chr15-179
chr15	62838142	62838292	+	5.47	R548		chr15-181
chr15	64414763	64414913	+	5.47	R548		chr15-182
chr15	64995569	64995719	+	6.73	R548		chr15-183
chr15	66284623	66284773	+	7.57	R548		chr15-185
chr15	66679020	66679170	+	6.73	R548		chr15-186
chr15	67430870	67431020	+	5.05	R548		chr15-187
chr15	68950608	68950758	+	5.05	R548		chr15-190
chr15	74200801	74200951	+	5.05	R548		chr15-193
chr15	74470208	74470358	+	5.89	R548		chr15-194
chr15	89743130	89743280	+	6.31	R548		chr15-198
chr5	92313941	92314091	+	35.8	R548		chr5-12
chr5	87341737	87341887	+	20.6	R548		chr5-49
chr5	89894062	89894212	+	17.7	R548		chr5-55
chr5	116151942	116152092	+	19.4	R548		chr5-57
chr5	123571442	123571592	+	17.3	R548		chr5-58
chr5	58069703	58069853	+	24.4	R548		chr5-60
chr5	16569054	16569204	+	16.8	R548		chr5-64
chr5	57137677	57137827	+	19.4	R548		chr5-65
chr5	124071286	124071436	+	19.8	R548		chr5-74
chr5	155901510	155901660	+	18.1	R548		chr5-78
chr5	90338771	90338921	+	18.5	R548		chr5-86
chr5	124911685	124911835	+	15.1	R548		chr5-88
chr17	4981610	4981760	+	12.6	R548		chr17-102
chr5	141444991	141445141	+	15.1	R548		chr5-90
chr17	15277953	15278103	+	13.9	R548		chr17-108
chr17	17777056	17777206	+	13.9	R548		chr17-109
chr5	124821111	124821261	+	18.1	R548		chr5-96
chr17	27506694	27506844	+	15.1	R548		chr17-111
chr17	38137017	38137167	+	13.9	R548		chr17-114
chr17	46081007	46081157	+	13	R548		chr17-115
chr17	58547223	58547373	+	12.6	R548		chr17-116
chr17	76713790	76713940	+	11.4	R548		chr17-119
chr17	9936913	9937063	+	10.9	R548		chr17-122
chr17	17323162	17323312	+	14.7	R548		chr17-124
chr17	19367780	19367930	+	11.8	R548		chr17-125
chr17	27918771	27918921	+	12.6	R548		chr17-126
chr17	33402432	33402582	+	12.6	R548		chr17-128
chr17	46089675	46089825	+	12.6	R548		chr17-132
chr17	49449219	49449369	+	11.8	R548		chr17-133
chr17	55984426	55984576	+	12.6	R548		chr17-135
chr17	4871184	4871334	+	10.5	R548		chr17-142
chr17	27087993	27088143	+	9.26	R548		chr17-146
chr17	41771858	41772008	+	10.9	R548		chr17-149
chr17	42188574	42188724	+	10.5	R548		chr17-150
chr17	64760784	64760934	+	13.9	R548		chr17-153
chr17	65674647	65674797	+	10.5	R548		chr17-154
chr17	19364507	19364657	+	10.1	R548		chr17-157
chr17	29743550	29743700	+	11.4	R548		chr17-160
chr17	42298737	42298887	+	10.5	R548		chr17-161
chr17	43170635	43170785	+	11.4	R548		chr17-162
chr17	60143401	60143551	+	11.4	R548		chr17-165
chr17	66243868	66244018	+	9.26	R548		chr17-167
chr17	2096039	2096189	+	11.4	R548		chr17-170
chr17	9952562	9952712	+	11.4	R548		chr17-174
chr17	19209760	19209910	+	11.4	R548		chr17-178
chr17	19221139	19221289	+	10.5	R548		chr17-179
chr11	61584402	61584552	+	6.31	R548		chr11-200
chr11	63450153	63450303	+	7.57	R548		chr11-203
chr11	67188470	67188620	+	7.15	R548		chr11-204
chr11	84028110	84028260	+	8.42	R548		chr11-207
chr11	109948585	109948735	+	6.73	R548		chr11-209
chr17	26645808	26645958	+	9.26	R548		chr17-181
chr17	55639547	55639697	+	10.9	R548		chr17-188
chr11	114717237	114717387	+	6.73	R548		chr11-212
chr11	115038200	115038350	+	7.57	R548		chr11-213
chr11	121526379	121526529	+	7.57	R548		chr11-215
chr11	121612718	121612868	+	7.15	R548		chr11-216
chr11	134311328	134311478	+	6.31	R548		chr11-218
chr17	63102807	63102957	+	9.68	R548		chr17-190
chr17	72272886	72273036	+	8.84	R548		chr17-193
chr17	76526047	76526197	+	9.26	R548		chr17-195
chr11	17172188	17172338	+	8.84	R548		chr11-224
chr11	28131648	28131798	+	8	R548		chr11-227
chr11	35440073	35440223	+	7.15	R548		chr11-230
chr11	41304336	41304486	+	7.57	R548		chr11-231
chr11	46998647	46998797	+	5.89	R548		chr11-233
chr11	61602113	61602263	+	6.73	R548		chr11-234
chr11	63915746	63915896	+	5.89	R548		chr11-236
chr1	59249744	59249894	+	6.31	R548		chr1-1301
chr1	60833374	60833524	+	8	R548		chr1-1303
chr1	61598718	61598868	+	5.89	R548		chr1-1306
chr1	62318419	62318569	+	5.05	R548		chr1-1308
chr11	73781923	73782073	+	8	R548		chr11-242
chr11	75265587	75265737	+	7.15	R548		chr11-243
chr11	83232028	83232178	+	8	R548		chr11-245
chr11	88353961	88354111	+	8	R548		chr11-246
chr1	64358636	64358786	+	6.31	R548		chr1-1310
chr1	66047857	66048007	+	5.47	R548		chr1-1312
chr1	69347567	69347717	+	6.31	R548		chr1-1314
chr1	70204348	70204498	+	5.89	R548		chr1-1315
chr1	74139750	74139900	+	4.63	R548		chr1-1318
chr1	75202144	75202294	+	7.15	R548		chr1-1319
chr11	115375297	115375447	+	8.42	R548		chr11-251
chr11	116183835	116183985	+	8.42	R548		chr11-252
chr11	117471111	117471261	+	7.15	R548		chr11-254
chr11	118404981	118405131	+	6.31	R548		chr11-255
chr11	125071946	125072096	+	6.31	R548		chr11-258
chr1	82300551	82300701	+	5.05	R548		chr1-1322
chr1	84971344	84971494	+	5.47	R548		chr1-1324
chr1	86146845	86146995	+	6.31	R548		chr1-1325
chr1	86846407	86846557	+	6.31	R548		chr1-1326
chr1	87258401	87258551	+	7.15	R548		chr1-1327
chr1	87634017	87634167	+	7.57	R548		chr1-1328
chr1	87800345	87800495	+	7.15	R548		chr1-1329
chr11	131337970	131338120	+	6.73	R548		chr11-260
chr11	131996370	131996520	+	6.31	R548		chr11-261
chr11	12849585	12849735	+	6.31	R548		chr11-268
chr11	14559920	14560070	+	8.84	R548		chr11-269
chr1	90297572	90297722	+	5.89	R548		chr1-1331
chr1	93427969	93428119	+	5.05	R548		chr1-1332
chr1	93544733	93544883	+	5.05	R548		chr1-1333
chr1	94250344	94250494	+	6.31	R548		chr1-1334
chr1	94313110	94313260	+	7.57	R548		chr1-1336
chr1	94882991	94883141	+	7.57	R548		chr1-1337
chr1	98386551	98386701	+	5.47	R548		chr1-1339
chr11	15584664	15584814	+	8.42	R548		chr11-270
chr11	16378624	16378774	+	10.5	R548		chr11-271
chr11	19448567	19448717	+	5.47	R548		chr11-272
chr11	31809853	31810003	+	7.15	R548		chr11-276
chr11	33756334	33756484	+	7.15	R548		chr11-279
chr1	98870099	98870249	+	7.57	R548		chr1-1340
chr1	101387258	101387408	+	6.31	R548		chr1-1343
chr1	103571016	103571166	+	5.47	R548		chr1-1344
chr1	111149477	111149627	+	5.89	R548		chr1-1347
chr1	111214543	111214693	+	6.31	R548		chr1-1348
chr1	111888928	111889078	+	5.47	R548		chr1-1349
chr11	34349664	34349814	+	6.73	R548		chr11-280
chr11	34460870	34461020	+	4.63	R548		chr11-281
chr11	36075029	36075179	+	5.89	R548		chr11-282
chr11	45582164	45582314	+	5.05	R548		chr11-284
chr11	56790920	56791070	+	6.73	R548		chr11-287
chr11	57546072	57546222	+	5.89	R548		chr11-288
chr1	111949044	111949194	+	5.89	R548		chr1-1350
chr1	114355685	114355835	+	5.89	R548		chr1-1352
chr1	117660932	117661082	+	6.31	R548		chr1-1356
chr1	117886690	117886840	+	7.15	R548		chr1-1357
chr1	119029074	119029224	+	4.21	R548		chr1-1358
chr1	119529331	119529481	+	6.31	R548		chr1-1359
chr11	62389524	62389674	+	7.57	R548		chr11-290
chr11	63685278	63685428	+	7.15	R548		chr11-291
chr11	64902332	64902482	+	6.31	R548		chr11-292
chr11	66446061	66446211	+	8	R548		chr11-294
chr11	66495072	66495222	+	5.47	R548		chr11-295
chr11	68894491	68894641	+	6.73	R548		chr11-299
chr1	226544001	226544151	+	31.6	R548		chr1-35
chr1	48959996	48960146	+	28.6	R548		chr1-48
chr1	145562640	145562790	+	8.42	R548		chr1-1381
chr1	150532509	150532659	+	7.57	R548		chr1-1385
chr1	150540173	150540323	+	5.47	R548		chr1-1386
chr1	151431991	151432141	+	6.31	R548		chr1-1387
chr1	37454370	37454520	+	24.4	R548		chr1-56
chr19	2328558	2328708	+	8.84	R548		chr19-102
chr19	6241761	6241911	+	12.6	R548		chr19-105
chr19	12251949	12252099	+	11.8	R548		chr19-107
chr1	151538214	151538364	+	5.89	R548		chr1-1390
chr1	151699903	151700053	+	7.57	R548		chr1-1391
chr1	153950548	153950698	+	5.89	R548		chr1-1392
chr1	154909614	154909764	+	6.31	R548		chr1-1394
chr1	155023634	155023784	+	5.05	R548		chr1-1398
chr19	36545260	36545410	+	10.9	R548		chr19-110
chr19	37708785	37708935	+	10.9	R548		chr19-111
chr19	44809173	44809323	+	10.9	R548		chr19-113
chr19	46457394	46457544	+	9.26	R548		chr19-115
chr19	50353838	50353988	+	10.5	R548		chr19-118
chr19	58609701	58609851	+	8.84	R548		chr19-120
chr1	244211350	244211500	+	23.6	R548		chr1-76
chr19	5036466	5036616	+	10.9	R548		chr19-123
chr19	10491250	10491400	+	10.1	R548		chr19-124
chr19	10676516	10676666	+	9.26	R548		chr19-125
chr19	13113388	13113538	+	10.1	R548		chr19-127
chr19	13205130	13205280	+	10.5	R548		chr19-128
chr1	111299238	111299388	+	24	R548		chr1-81
chr19	19005156	19005306	+	13	R548		chr19-130
chr19	39212809	39212959	+	10.1	R548		chr19-131
chr19	46804108	46804258	+	9.26	R548		chr19-132
chr19	46981678	46981828	+	9.68	R548		chr19-133
chr19	47502171	47502321	+	13	R548		chr19-134
chr19	50316885	50317035	+	8	R548		chr19-135
chr19	7565915	7566065	+	9.26	R548		chr19-139
chr1	150552130	150552280	+	22.7	R548		chr1-94
chr19	9434696	9434846	+	12.6	R548		chr19-140
chr19	19753549	19753699	+	9.68	R548		chr19-142
chr1	33808060	33808210	+	23.6	R548		chr1-98
chr19	33166142	33166292	+	10.9	R548		chr19-144
chr19	39989512	39989662	+	9.68	R548		chr19-145
chr19	42829602	42829752	+	10.9	R548		chr19-146
chr19	47430052	47430202	+	11.4	R548		chr19-149
chr19	47998081	47998231	+	10.1	R548		chr19-150
chr19	54024200	54024350	+	10.1	R548		chr19-151
chr19	54931858	54932008	+	8	R548		chr19-152
chr19	57349184	57349334	+	10.1	R548		chr19-153
chr19	1360823	1360973	+	10.1	R548		chr19-155
chr19	4878161	4878311	+	8.42	R548		chr19-156
chr19	13292733	13292883	+	8.84	R548		chr19-158
chr19	17650406	17650556	+	8.84	R548		chr19-159
chr19	19976528	19976678	+	8	R548		chr19-160
chr19	39020351	39020501	+	10.5	R548		chr19-161
chr19	39184074	39184224	+	7.15	R548		chr19-162
chr19	58144315	58144465	+	7.57	R548		chr19-172
chr19	2151473	2151623	+	7.15	R548		chr19-176
chr19	13095600	13095750	+	10.1	R548		chr19-179
chr13	110059023	110059173	+	6.73	R548		chr13-200
chr13	111830931	111831081	+	7.57	R548		chr13-201
chr19	19932487	19932637	+	10.5	R548		chr19-184
chr13	27020194	27020344	+	6.73	R548		chr13-210
chr13	30424371	30424521	+	6.31	R548		chr13-212
chr13	30424901	30425051	+	6.73	R548		chr13-213
chr13	31378703	31378853	+	7.15	R548		chr13-214
chr13	31783417	31783567	+	8.84	R548		chr13-215
chr13	37332596	37332746	+	7.15	R548		chr13-217
chr13	37574678	37574828	+	7.15	R548		chr13-218
chr13	39140778	39140928	+	7.57	R548		chr13-219
chr19	55855872	55856022	+	8.42	R548		chr19-192
chr19	506893	507043	+	7.57	R548		chr19-194
chr19	4007039	4007189	+	9.26	R548		chr19-197
chr19	8432259	8432409	+	8.42	R548		chr19-199
chr13	44818812	44818962	+	6.73	R548		chr13-222
chr13	45479190	45479340	+	7.15	R548		chr13-224
chr13	50699564	50699714	+	5.89	R548		chr13-226
chr13	58238723	58238873	+	6.31	R548		chr13-228
chr13	59853298	59853448	+	6.31	R548		chr13-230
chr13	67730583	67730733	+	5.47	R548		chr13-232
chr13	75306977	75307127	+	7.15	R548		chr13-233
chr13	78271445	78271595	+	7.57	R548		chr13-235
chr13	81207541	81207691	+	8.42	R548		chr13-237
chr13	81519561	81519711	+	8.84	R548		chr13-238
chr13	84384337	84384487	+	8	R548		chr13-239
chr13	99120659	99120809	+	6.73	R548		chr13-242
chr13	100741693	100741843	+	7.15	R548		chr13-243
chr13	110900022	110900172	+	5.47	R548		chr13-245
chr13	113401773	113401923	+	8.42	R548		chr13-247
chr13	23025361	23025511	+	7.57	R548		chr13-248
chr13	30491697	30491847	+	8	R548		chr13-252
chr13	31589410	31589560	+	6.73	R548		chr13-255
chr13	33004214	33004364	+	5.89	R548		chr13-256
chr13	42136750	42136900	+	7.15	R548		chr13-260
chr13	43957705	43957855	+	9.68	R548		chr13-261
chr13	46144872	46145022	+	6.73	R548		chr13-267
chr13	47152521	47152671	+	7.15	R548		chr13-268
chr13	52116684	52116834	+	8	R548		chr13-271
chr13	52529592	52529742	+	7.15	R548		chr13-272
chr13	67263400	67263550	+	7.15	R548		chr13-276
chr13	67691322	67691472	+	8	R548		chr13-278
chr13	94505485	94505635	+	5.47	R548		chr13-286
chr13	95022251	95022401	+	6.73	R548		chr13-288
chr13	96149593	96149743	+	6.73	R548		chr13-289
chr13	97393787	97393937	+	5.89	R548		chr13-291
chr13	97960459	97960609	+	6.73	R548		chr13-292
chr13	98628405	98628555	+	7.15	R548		chr13-293
chr13	99537942	99538092	+	7.57	R548		chr13-295
chr13	101326445	101326595	+	5.05	R548		chr13-296
chr13	102635344	102635494	+	8.84	R548		chr13-298
chr13	103452334	103452484	+	7.57	R548		chr13-299
chr15	92070965	92071115	+	5.47	R548		chr15-200
chr15	98065178	98065328	+	7.15	R548		chr15-203
chr2	122777467	122777617	+	21	R548		chr2-101
chr2	176333355	176333505	+	24.8	R548		chr2-103
chr2	68079165	68079315	+	18.9	R548		chr2-108
chr2	164657522	164657672	+	18.5	R548		chr2-110
chr2	166319099	166319249	+	19.4	R548		chr2-111
chr2	231732881	231733031	+	16.4	R548		chr2-122
chr2	17265265	17265415	+	21	R548		chr2-125
chr2	224745597	224745747	+	17.3	R548		chr2-133
chr2	6675734	6675884	+	16	R548		chr2-134
chr2	16574146	16574296	+	17.7	R548		chr2-135
chr2	60032011	60032161	+	18.5	R548		chr2-147
chr2	241309476	241309626	+	18.1	R548		chr2-167
chr2	33049582	33049732	+	19.4	R548		chr2-168
chr2	42314843	42314993	+	17.7	R548		chr2-169
chr2	46717786	46717936	+	18.9	R548		chr2-170
chr2	189198498	189198648	+	16.4	R548		chr2-174
chr2	10588793	10588943	+	15.1	R548		chr2-188
chr2	46066660	46066810	+	14.7	R548		chr2-190
chr2	47091159	47091309	+	15.1	R548		chr2-191
chr2	64064437	64064587	+	16.4	R548		chr2-192
chr2	102398312	102398462	+	16	R548		chr2-195
chr17	13214810	13214960	+	12.2	R548		chr17-202
chr17	40464200	40464350	+	10.5	R548		chr17-204
chr4	141272839	141272989	+	10.9	R548		chr4-100
chr4	148538320	148538470	+	9.68	R548		chr4-101
chr4	10834568	10834718	+	8.42	R548		chr4-108
chr17	64600589	64600739	+	11.8	R548		chr17-212
chr17	65558371	65558521	+	9.26	R548		chr17-214
chr17	74088228	74088378	+	11.4	R548		chr17-216
chr17	74134206	74134356	+	9.68	R548		chr17-217
chr4	125413030	125413180	+	13.9	R548		chr4-119
chr17	7620556	7620706	+	7.57	R548		chr17-222
chr17	38504897	38505047	+	10.5	R548		chr17-225
chr17	44810247	44810397	+	8.42	R548		chr17-229
chr4	39529010	39529160	+	9.26	R548		chr4-124
chr4	72500943	72501093	+	9.68	R548		chr4-127
chr17	46200603	46200753	+	9.26	R548		chr17-230
chr17	71489135	71489285	+	10.5	R548		chr17-235
chr17	74410763	74410913	+	9.26	R548		chr17-237
chr17	75156262	75156412	+	10.9	R548		chr17-238
chr4	103790399	103790549	+	9.68	R548		chr4-131
chr4	7296980	7297130	+	8	R548		chr4-139
chr17	3435045	3435195	+	7.57	R548		chr17-242
chr17	14839686	14839836	+	10.9	R548		chr17-247
chr17	15557840	15557990	+	12.6	R548		chr17-248
chr4	8442466	8442616	+	7.57	R548		chr4-140
chr17	27909949	27910099	+	9.68	R548		chr17-251
chr17	39844915	39845065	+	8.42	R548		chr17-256
chr17	44019728	44019878	+	9.26	R548		chr17-259
chr4	177113185	177113335	+	9.68	R548		chr4-154
chr4	7367704	7367854	+	7.57	R548		chr4-157
chr4	21792702	21792852	+	11.4	R548		chr4-158
chr17	46102705	46102855	+	9.68	R548		chr17-260
chr17	70662763	70662913	+	8.42	R548		chr17-267
chr17	71339397	71339547	+	8.84	R548		chr17-268
chr17	72021023	72021173	+	8	R548		chr17-269
chr4	26321095	26321245	+	8.42	R548		chr4-160
chr4	46435046	46435196	+	8.84	R548		chr4-161
chr4	53705574	53705724	+	9.68	R548		chr4-167
chr4	57861950	57862100	+	9.26	R548		chr4-168
chr17	78806963	78807113	+	8	R548		chr17-273
chr17	79228935	79229085	+	8	R548		chr17-275
chr17	2952092	2952242	+	8	R548		chr17-277
chr4	64230557	64230707	+	9.68	R548		chr4-170
chr4	93951086	93951236	+	10.1	R548		chr4-175
chr4	111008692	111008842	+	9.26	R548		chr4-178
chr11	70056750	70056900	+	8.42	R548		chr11-301
chr11	71639944	71640094	+	5.89	R548		chr11-303
chr11	72545283	72545433	+	5.89	R548		chr11-305
chr11	80247365	80247515	+	5.89	R548		chr11-307
chr11	99254809	99254959	+	7.15	R548		chr11-308
chr17	9259921	9260071	+	10.5	R548		chr17-281
chr17	13825616	13825766	+	7.57	R548		chr17-282
chr17	29421669	29421819	+	9.26	R548		chr17-286
chr17	35377932	35378082	+	8	R548		chr17-287
chr17	38083740	38083890	+	7.15	R548		chr17-289
chr4	140705284	140705434	+	8.84	R548		chr4-180
chr4	151306933	151307083	+	7.57	R548		chr4-181
chr4	187622516	187622666	+	8	R548		chr4-184
chr11	120068325	120068475	+	6.73	R548		chr11-317
chr17	46068658	46068808	+	6.73	R548		chr17-294
chr17	48944359	48944509	+	7.15	R548		chr17-296
chr17	48945102	48945252	+	10.1	R548		chr17-297
chr4	4822115	4822265	+	7.15	R548		chr4-190
chr4	6728712	6728862	+	7.15	R548		chr4-191
chr4	16085012	16085162	+	8.84	R548		chr4-192
chr4	25995048	25995198	+	8.42	R548		chr4-193
chr11	133874430	133874580	+	5.47	R548		chr11-323
chr11	133909182	133909332	+	7.57	R548		chr11-324
chr11	1423001	1423151	+	4.63	R548		chr11-330
chr11	2890552	2890702	+	6.31	R548		chr11-332
chr11	7060886	7061036	+	7.57	R548		chr11-333
chr11	8228782	8228932	+	6.31	R548		chr11-334
chr11	8285482	8285632	+	5.47	R548		chr11-335
chr11	15864899	15865049	+	5.47	R548		chr11-338
chr11	17003316	17003466	+	6.73	R548		chr11-339
chr1	155248132	155248282	+	7.15	R548		chr1-1402
chr1	155566067	155566217	+	8	R548		chr1-1405
chr1	156164251	156164401	+	7.57	R548		chr1-1409
chr11	29355937	29356087	+	7.15	R548		chr11-340
chr11	30616841	30616991	+	5.89	R548		chr11-341
chr11	33722143	33722293	+	5.05	R548		chr11-343
chr11	36095003	36095153	+	5.05	R548		chr11-345
chr11	40208025	40208175	+	5.05	R548		chr11-348
chr1	156580568	156580718	+	6.73	R548		chr1-1414
chr1	156767045	156767195	+	6.31	R548		chr1-1418
chr11	46638942	46639092	+	6.31	R548		chr11-353
chr11	48056943	48057093	+	6.73	R548		chr11-354
chr1	169537895	169538045	+	5.05	R548		chr1-1420
chr1	173683976	173684126	+	5.47	R548		chr1-1422
chr1	174968601	174968751	+	5.89	R548		chr1-1423
chr1	177871447	177871597	+	8	R548		chr1-1425
chr1	179075233	179075383	+	5.89	R548		chr1-1426
chr1	179923724	179923874	+	5.05	R548		chr1-1427
chr1	180991845	180991995	+	4.63	R548		chr1-1428
chr1	182090052	182090202	+	7.15	R548		chr1-1429
chr11	62203871	62204021	+	6.31	R548		chr11-360
chr11	62211987	62212137	+	6.31	R548		chr11-361
chr11	62522842	62522992	+	5.89	R548		chr11-362
chr11	63753704	63753854	+	6.31	R548		chr11-363
chr11	64250246	64250396	+	7.57	R548		chr11-364
chr11	67195807	67195957	+	6.73	R548		chr11-367
chr11	67959608	67959758	+	5.05	R548		chr11-368
chr11	68141095	68141245	+	6.31	R548		chr11-369
chr1	182113015	182113165	+	8	R548		chr1-1430
chr1	183187540	183187690	+	5.05	R548		chr1-1433
chr1	183398980	183399130	+	4.21	R548		chr1-1434
chr1	184724296	184724446	+	5.05	R548		chr1-1435
chr1	186345793	186345943	+	6.31	R548		chr1-1437
chr11	68606677	68606827	+	9.26	R548		chr11-370
chr11	68872971	68873121	+	5.47	R548		chr11-371
chr11	70484370	70484520	+	8.42	R548		chr11-373
chr11	76777874	76778024	+	6.73	R548		chr11-377
chr11	76865534	76865684	+	8.42	R548		chr11-378
chr1	200993772	200993922	+	5.89	R548		chr1-1441
chr1	201139879	201140029	+	4.21	R548		chr1-1442
chr1	201417240	201417390	+	5.89	R548		chr1-1444
chr1	201617923	201618073	+	5.47	R548		chr1-1445
chr1	201706984	201707134	+	5.47	R548		chr1-1448
chr1	202112820	202112970	+	5.05	R548		chr1-1449
chr11	78128902	78129052	+	5.05	R548		chr11-380
chr11	82535439	82535589	+	6.73	R548		chr11-382
chr11	85565760	85565910	+	5.47	R548		chr11-385
chr1	203099224	203099374	+	6.31	R548		chr1-1452
chr1	203484372	203484522	+	6.73	R548		chr1-1456
chr1	203619627	203619777	+	5.47	R548		chr1-1458
chr11	112885587	112885737	+	7.15	R548		chr11-390
chr11	114033692	114033842	+	5.89	R548		chr11-392
chr11	115431857	115432007	+	7.57	R548		chr11-393
chr1	204332775	204332925	+	8.42	R548		chr1-1463
chr1	204837554	204837704	+	7.15	R548		chr1-1467
chr1	205025441	205025591	+	8.42	R548		chr1-1468
chr1	205600101	205600251	+	6.73	R548		chr1-1472
chr1	209792227	209792377	+	5.89	R548		chr1-1475
chr1	214193773	214193923	+	5.89	R548		chr1-1476
chr1	215256209	215256359	+	5.89	R548		chr1-1477
chr1	218093412	218093562	+	8.42	R548		chr1-1478
chr1	225743851	225744001	+	6.31	R548		chr1-1484
chr1	226058713	226058863	+	5.05	R548		chr1-1487
chr19	10999274	10999424	+	9.68	R548		chr19-200
chr19	13096964	13097114	+	9.68	R548		chr19-202
chr19	13263957	13264107	+	8.42	R548		chr19-203
chr19	38495115	38495265	+	8.42	R548		chr19-208
chr19	38865078	38865228	+	7.15	R548		chr19-209
chr1	226975076	226975226	+	5.05	R548		chr1-1496
chr1	228270193	228270343	+	6.31	R548		chr1-1498
chr1	228364112	228364262	+	5.47	R548		chr1-1499
chr19	39382510	39382660	+	9.68	R548		chr19-210
chr19	39936198	39936348	+	7.15	R548		chr19-211
chr19	40023065	40023215	+	10.1	R548		chr19-212
chr19	40931985	40932135	+	8	R548		chr19-213
chr19	46802334	46802484	+	8.42	R548		chr19-214
chr19	47616914	47617064	+	8.84	R548		chr19-215
chr19	49126761	49126911	+	6.73	R548		chr19-217
chr19	54640858	54641008	+	7.57	R548		chr19-219
chr19	720780	720930	+	7.15	R548		chr19-222
chr19	5492685	5492835	+	5.89	R548		chr19-223
chr19	10206822	10206972	+	7.57	R548		chr19-224
chr19	12845400	12845550	+	7.57	R548		chr19-226
chr19	12898905	12899055	+	9.68	R548		chr19-227
chr19	13023894	13024044	+	6.73	R548		chr19-228
chr6	69685157	69685307	+	17.7	R548		chr6-121
chr6	131781226	131781376	+	13.5	R548		chr6-125
chr6	151074564	151074714	+	16.8	R548		chr6-126
chr6	161381940	161382090	+	15.6	R548		chr6-127
chr19	14607127	14607277	+	8	R548		chr19-231
chr19	15813556	15813706	+	8.42	R548		chr19-233
chr19	18760366	18760516	+	6.73	R548		chr19-237
chr6	131302723	131302873	+	14.3	R548		chr6-133
chr6	134885909	134886059	+	16.4	R548		chr6-134
chr19	42772654	42772804	+	6.73	R548		chr19-240
chr19	45681766	45681916	+	9.68	R548		chr19-241
chr19	48872349	48872499	+	7.15	R548		chr19-243
chr19	49982085	49982235	+	8.42	R548		chr19-244
chr19	58090333	58090483	+	7.15	R548		chr19-247
chr19	2273807	2273957	+	7.15	R548		chr19-249
chr6	56536846	56536996	+	12.6	R548		chr6-142
chr19	8101456	8101606	+	6.31	R548		chr19-255
chr19	11457072	11457222	+	6.31	R548		chr19-257
chr19	12917379	12917529	+	6.73	R548		chr19-258
chr19	13172250	13172400	+	7.57	R548		chr19-259
chr6	109152402	109152552	+	11.4	R548		chr6-159
chr19	13175195	13175345	+	8.42	R548		chr19-260
chr19	13274811	13274961	+	6.31	R548		chr19-261
chr19	17864812	17864962	+	7.57	R548		chr19-262
chr19	19779339	19779489	+	7.57	R548		chr19-264
chr19	31202288	31202438	+	10.1	R548		chr19-268
chr19	38494203	38494353	+	6.73	R548		chr19-269
chr6	111873791	111873941	+	11.8	R548		chr6-161
chr6	117401279	117401429	+	16.4	R548		chr6-162
chr6	141635326	141635476	+	13.5	R548		chr6-165
chr6	150858778	150858928	+	14.3	R548		chr6-167
chr6	164572282	164572432	+	14.3	R548		chr6-168
chr19	40949176	40949326	+	5.05	R548		chr19-270
chr19	41048360	41048510	+	7.15	R548		chr19-271
chr19	43979565	43979715	+	8	R548		chr19-275
chr19	48893817	48893967	+	6.73	R548		chr19-277
chr19	49999473	49999623	+	5.89	R548		chr19-278
chr19	53446272	53446422	+	5.89	R548		chr19-279
chr6	30749716	30749866	+	12.2	R548		chr6-171
chr6	73263299	73263449	+	11.8	R548		chr6-174
chr6	99143430	99143580	+	13	R548		chr6-177
chr6	111862379	111862529	+	16	R548		chr6-178
chr13	110522030	110522180	+	8.84	R548		chr13-303
chr13	112127003	112127153	+	7.15	R548		chr13-305
chr13	113583674	113583824	+	5.05	R548		chr13-306
chr13	113594670	113594820	+	5.47	R548		chr13-307
chr13	113613700	113613850	+	8.84	R548		chr13-308
chr19	57412223	57412373	+	6.73	R548		chr19-280
chr19	59084832	59084982	+	8.84	R548		chr19-281
chr19	478599	478749	+	7.15	R548		chr19-283
chr19	2685977	2686127	+	7.57	R548		chr19-286
chr19	5054625	5054775	+	5.89	R548		chr19-289
chr6	148949473	148949623	+	12.2	R548		chr6-181
chr6	5764757	5764907	+	12.2	R548		chr6-183
chr6	26158064	26158214	+	13.9	R548		chr6-185
chr6	31830484	31830634	+	14.3	R548		chr6-187
chr13	24792566	24792716	+	7.15	R548		chr13-311
chr13	29232827	29232977	+	6.73	R548		chr13-314
chr13	33825492	33825642	+	6.31	R548		chr13-317
chr13	38093422	38093572	+	5.47	R548		chr13-319
chr19	5078884	5079034	+	6.73	R548		chr19-290
chr19	8645724	8645874	+	6.31	R548		chr19-294
chr19	11248578	11248728	+	7.57	R548		chr19-295
chr19	12721801	12721951	+	7.57	R548		chr19-296
chr19	12899482	12899632	+	6.73	R548		chr19-298
chr6	116586234	116586384	+	13	R548		chr6-194
chr6	118334365	118334515	+	10.9	R548		chr6-195
chr6	163991931	163992081	+	12.6	R548		chr6-197
chr6	22147656	22147806	+	10.5	R548		chr6-199
chr13	41885308	41885458	+	6.31	R548		chr13-321
chr13	43781046	43781196	+	6.73	R548		chr13-324
chr13	44155883	44156033	+	6.73	R548		chr13-325
chr13	44341649	44341799	+	5.89	R548		chr13-326
chr13	44361540	44361690	+	5.05	R548		chr13-327
chr13	45670463	45670613	+	7.15	R548		chr13-329
chr13	45914698	45914848	+	4.21	R548		chr13-330
chr13	46189829	46189979	+	6.31	R548		chr13-332
chr13	49200232	49200382	+	6.73	R548		chr13-333
chr13	50366823	50366973	+	6.73	R548		chr13-336
chr13	51641926	51642076	+	5.05	R548		chr13-337
chr13	53226454	53226604	+	8	R548		chr13-340
chr13	58218540	58218690	+	5.05	R548		chr13-342
chr13	61702999	61703149	+	6.73	R548		chr13-344
chr13	63241921	63242071	+	5.47	R548		chr13-345
chr13	63648063	63648213	+	5.47	R548		chr13-346
chr13	67792150	67792300	+	8.42	R548		chr13-348
chr13	71613774	71613924	+	5.47	R548		chr13-350
chr13	74648170	74648320	+	5.05	R548		chr13-351
chr13	74652086	74652236	+	5.89	R548		chr13-352
chr13	77900436	77900586	+	6.31	R548		chr13-354
chr13	100807170	100807320	+	5.47	R548		chr13-362
chr13	105892935	105893085	+	8	R548		chr13-366
chr13	108807897	108808047	+	6.73	R548		chr13-367
chr13	109192564	109192714	+	5.47	R548		chr13-368
chr13	109639650	109639800	+	4.63	R548		chr13-369
chr13	110253368	110253518	+	5.47	R548		chr13-371
chr13	112352182	112352332	+	4.21	R548		chr13-372
chr8	51047591	51047741	+	12.6	R548		chr8-100
chr8	88999673	88999823	+	13.5	R548		chr8-102
chr8	89012960	89013110	+	16.4	R548		chr8-103
chr8	130645676	130645826	+	15.1	R548		chr8-106
chr8	31668528	31668678	+	12.2	R548		chr8-111
chr8	141468613	141468763	+	10.9	R548		chr8-113
chr8	19266597	19266747	+	16.4	R548		chr8-117
chr8	51125324	51125474	+	14.3	R548		chr8-119
chr8	52438658	52438808	+	12.6	R548		chr8-120
chr8	107785036	107785186	+	12.2	R548		chr8-123
chr8	144373533	144373683	+	12.2	R548		chr8-126
chr8	52364499	52364649	+	17.7	R548		chr8-129
chr8	27695223	27695373	+	13.5	R548		chr8-138
chr8	62627260	62627410	+	13.5	R548		chr8-142
chr8	141810669	141810819	+	9.68	R548		chr8-145
chr8	2650138	2650288	+	10.5	R548		chr8-147
chr8	41054977	41055127	+	14.7	R548		chr8-149
chr8	72448035	72448185	+	10.5	R548		chr8-153
chr8	141521425	141521575	+	13.9	R548		chr8-162
chr8	23780452	23780602	+	10.5	R548		chr8-168
chr8	27460945	27461095	+	10.5	R548		chr8-169
chr8	56433526	56433676	+	13	R548		chr8-171
chr8	59290493	59290643	+	13.5	R548		chr8-172
chr8	61532385	61532535	+	10.5	R548		chr8-174
chr8	66131799	66131949	+	11.8	R548		chr8-175
chr8	66313776	66313926	+	11.8	R548		chr8-176
chr8	82279127	82279277	+	15.6	R548		chr8-178
chr2	235821274	235821424	+	16.8	R548		chr2-200
chr2	85402247	85402397	+	11.8	R548		chr2-208
chr8	113918057	113918207	+	9.68	R548		chr8-182
chr8	134829048	134829198	+	14.7	R548		chr8-184
chr8	136247915	136248065	+	10.5	R548		chr8-186
chr2	159855614	159855764	+	13	R548		chr2-213
chr2	192030936	192031086	+	13	R548		chr2-215
chr16	55536929	55537079	+	24.4	R548		chr16-31
chr16	11651771	11651921	+	24.8	R548		chr16-38
chr8	28569845	28569995	+	13.5	R548		chr8-192
chr8	33670296	33670446	+	11.4	R548		chr8-193
chr8	46941115	46941265	+	9.26	R548		chr8-195
chr8	56013673	56013823	+	9.68	R548		chr8-196
chr8	62750083	62750233	+	10.9	R548		chr8-197
chr8	67416516	67416666	+	10.1	R548		chr8-198
chr8	71520412	71520562	+	10.1	R548		chr8-199
chr2	55347842	55347992	+	11.8	R548		chr2-225
chr2	64539538	64539688	+	12.2	R548		chr2-226
chr2	65174992	65175142	+	11.4	R548		chr2-227
chr2	175489771	175489921	+	13	R548		chr2-239
chr16	20622826	20622976	+	19.8	R548		chr16-58
chr2	209190759	209190909	+	12.2	R548		chr2-240
chr2	1911958	1912108	+	11.8	R548		chr2-243
chr2	6223449	6223599	+	11.8	R548		chr2-245
chr2	6912134	6912284	+	13.5	R548		chr2-246
chr2	20716856	20717006	+	13.5	R548		chr2-247
chr16	62772800	62772950	+	20.6	R548		chr16-62
chr16	85384682	85384832	+	22.7	R548		chr16-63
chr2	85788494	85788644	+	11.4	R548		chr2-254
chr16	13204559	13204709	+	18.5	R548		chr16-75
chr16	52908030	52908180	+	16	R548		chr16-79
chr2	149672208	149672358	+	13.5	R548		chr2-261
chr2	157747207	157747357	+	12.6	R548		chr2-263
chr16	72460403	72460553	+	17.3	R548		chr16-81
chr2	10200648	10200798	+	13.9	R548		chr2-268
chr2	26117534	26117684	+	12.6	R548		chr2-269
chr16	72462684	72462834	+	15.1	R548		chr16-88
chr2	53921559	53921709	+	13	R548		chr2-273
chr2	176511912	176512062	+	13	R548		chr2-289
chr2	5455475	5455625	+	10.5	R548		chr2-294
chr2	10657819	10657969	+	13.9	R548		chr2-295
chr2	16084153	16084303	+	10.9	R548		chr2-296
chr2	43188770	43188920	+	11.4	R548		chr2-299
chr17	55970590	55970740	+	6.73	R548		chr17-302
chr17	67498140	67498290	+	11.4	R548		chr17-304
chr17	74134729	74134879	+	7.57	R548		chr17-309
chr4	140099219	140099369	+	8	R548		chr4-206
chr4	140684868	140685018	+	6.31	R548		chr4-207
chr4	141797075	141797225	+	7.15	R548		chr4-208
chr17	78916293	78916443	+	9.26	R548		chr17-312
chr17	79075609	79075759	+	6.73	R548		chr17-313
chr17	1026481	1026631	+	7.57	R548		chr17-315
chr17	3782519	3782669	+	8	R548		chr17-316
chr4	152702363	152702513	+	8.84	R548		chr4-212
chr4	176727107	176727257	+	10.1	R548		chr4-213
chr4	190551504	190551654	+	8	R548		chr4-216
chr4	993075	993225	+	9.26	R548		chr4-217
chr4	2925952	2926102	+	6.31	R548		chr4-219
chr17	5974714	5974864	+	8.84	R548		chr17-320
chr17	7307455	7307605	+	10.1	R548		chr17-321
chr17	8129960	8130110	+	8.42	R548		chr17-323
chr17	9479089	9479239	+	7.15	R548		chr17-325
chr17	9549299	9549449	+	7.57	R548		chr17-326
chr4	5035351	5035501	+	8.42	R548		chr4-220
chr4	22575433	22575583	+	6.73	R548		chr4-223
chr4	25989701	25989851	+	9.68	R548		chr4-225
chr4	26596083	26596233	+	7.57	R548		chr4-227
chr4	36174390	36174540	+	7.57	R548		chr4-228
chr17	17584567	17584717	+	8	R548		chr17-330
chr17	30953219	30953369	+	6.31	R548		chr17-335
chr17	32077799	32077949	+	7.57	R548		chr17-336
chr17	42183457	42183607	+	6.73	R548		chr17-338
chr4	40988673	40988823	+	7.15	R548		chr4-231
chr4	53343515	53343665	+	9.26	R548		chr4-234
chr4	53935118	53935268	+	8.42	R548		chr4-235
chr4	54774886	54775036	+	5.89	R548		chr4-237
chr17	46969966	46970116	+	10.5	R548		chr17-340
chr17	49124033	49124183	+	7.15	R548		chr17-341
chr17	51431655	51431805	+	6.73	R548		chr17-343
chr17	53745739	53745889	+	6.31	R548		chr17-344
chr17	55682921	55683071	+	6.73	R548		chr17-347
chr17	56032721	56032871	+	8.84	R548		chr17-348
chr4	57411185	57411335	+	6.73	R548		chr4-240
chr4	78049325	78049475	+	7.57	R548		chr4-244
chr17	57433069	57433219	+	7.57	R548		chr17-350
chr17	59467198	59467348	+	6.73	R548		chr17-351
chr17	60898179	60898329	+	8	R548		chr17-352
chr17	64361980	64362130	+	9.26	R548		chr17-353
chr17	64773630	64773780	+	8.84	R548		chr17-354
chr17	65611091	65611241	+	8	R548		chr17-356
chr17	72333303	72333453	+	8	R548		chr17-357
chr17	73657707	73657857	+	6.73	R548		chr17-359
chr4	138716025	138716175	+	7.15	R548		chr4-250
chr4	152279448	152279598	+	6.31	R548		chr4-254
chr4	154387315	154387465	+	5.47	R548		chr4-255
chr4	158941548	158941698	+	7.57	R548		chr4-257
chr4	173697440	173697590	+	8	R548		chr4-258
chr17	75538875	75539025	+	8.42	R548		chr17-363
chr17	77169	77319	+	8.84	R548		chr17-366
chr17	887318	887468	+	7.15	R548		chr17-367
chr4	182202772	182202922	+	5.47	R548		chr4-260
chr4	183802025	183802175	+	6.73	R548		chr4-261
chr4	189361163	189361313	+	8.42	R548		chr4-263
chr4	189922375	189922525	+	8.84	R548		chr4-264
chr17	7531188	7531338	+	6.31	R548		chr17-371
chr17	9957266	9957416	+	5.89	R548		chr17-372
chr17	19630865	19631015	+	6.73	R548		chr17-376
chr17	20128211	20128361	+	6.31	R548		chr17-377
chr4	14269444	14269594	+	5.47	R548		chr4-270
chr12	12764619	12764769	+	24	R548		chr12-55
chr4	14421199	14421349	+	5.47	R548		chr4-271
chr4	24666743	24666893	+	7.15	R548		chr4-273
chr12	122459712	122459862	+	18.5	R548		chr12-58
chr11	122026995	122027145	+	5.89	R548		chr11-400
chr11	130450329	130450479	+	6.73	R548		chr11-403
chr11	133107758	133107908	+	5.47	R548		chr11-405
chr11	134295870	134296020	+	5.05	R548		chr11-407
chr17	27365602	27365752	+	6.31	R548		chr17-380
chr17	27618269	27618419	+	6.31	R548		chr17-381
chr17	27621363	27621513	+	8.42	R548		chr17-382
chr17	30953651	30953801	+	8.42	R548		chr17-383
chr12	128043091	128043241	+	23.1	R548		chr12-60
chr17	35403688	35403838	+	6.73	R548		chr17-386
chr4	53525937	53526087	+	6.73	R548		chr4-280
chr4	78079160	78079310	+	6.31	R548		chr4-284
chr4	82067723	82067873	+	6.31	R548		chr4-285
chr4	82723672	82723822	+	5.89	R548		chr4-286
chr4	85139221	85139371	+	7.15	R548		chr4-287
chr4	93227182	93227332	+	5.89	R548		chr4-289
chr17	41186474	41186624	+	6.73	R548		chr17-391
chr17	43025059	43025209	+	6.31	R548		chr17-392
chr17	44258014	44258164	+	8	R548		chr17-393
chr12	24062554	24062704	+	18.9	R548		chr12-71
chr12	94821669	94821819	+	21.9	R548		chr12-72
chr17	53771675	53771825	+	6.73	R548		chr17-399
chr12	109085784	109085934	+	17.7	R548		chr12-74
chr4	144105809	144105959	+	6.31	R548		chr4-297
chr4	148079246	148079396	+	8.42	R548		chr4-298
chr12	93455714	93455864	+	19.4	R548		chr12-81
chr12	114260998	114261148	+	13.9	R548		chr12-82
chr12	120799669	120799819	+	17.3	R548		chr12-83
chr12	109458721	109458871	+	18.1	R548		chr12-88
chr1	229367063	229367213	+	6.31	R548		chr1-1503
chr1	230468252	230468402	+	6.31	R548		chr1-1506
chr1	231447144	231447294	+	5.89	R548		chr1-1508
chr12	125203832	125203982	+	14.7	R548		chr12-95
chr12	41835180	41835330	+	17.7	R548		chr12-99
chr1	231663730	231663880	+	8.42	R548		chr1-1510
chr1	232276403	232276553	+	7.57	R548		chr1-1516
chr1	234545372	234545522	+	6.73	R548		chr1-1519
chr1	235429563	235429713	+	7.15	R548		chr1-1526
chr1	239097881	239098031	+	5.89	R548		chr1-1530
chr1	243821180	243821330	+	5.47	R548		chr1-1540
chr1	244037836	244037986	+	6.31	R548		chr1-1548
chr1	244504893	244505043	+	5.89	R548		chr1-1551
chr1	244575037	244575187	+	9.26	R548		chr1-1552
chr1	244668772	244668922	+	8.42	R548		chr1-1553
chr1	245175869	245176019	+	5.47	R548		chr1-1557
chr19	13030086	13030236	+	5.89	R548		chr19-300
chr19	13133354	13133504	+	6.73	R548		chr19-301
chr19	13810790	13810940	+	6.73	R548		chr19-302
chr19	14799498	14799648	+	11.4	R548		chr19-304
chr19	16187113	16187263	+	6.31	R548		chr19-305
chr6	35687876	35688026	+	11.8	R548		chr6-201
chr6	37659915	37660065	+	10.5	R548		chr6-202
chr6	38316296	38316446	+	11.8	R548		chr6-203
chr6	80573793	80573943	+	12.2	R548		chr6-205
chr6	112194925	112195075	+	13	R548		chr6-207
chr6	117447656	117447806	+	12.6	R548		chr6-208
chr19	18499152	18499302	+	7.15	R548		chr19-310
chr19	19103663	19103813	+	6.31	R548		chr19-312
chr19	29411807	29411957	+	9.26	R548		chr19-314
chr19	35635586	35635736	+	6.73	R548		chr19-319
chr6	123154413	123154563	+	9.68	R548		chr6-210
chr6	138848181	138848331	+	10.9	R548		chr6-211
chr6	155593593	155593743	+	9.26	R548		chr6-213
chr6	161860301	161860451	+	12.2	R548		chr6-214
chr6	163587124	163587274	+	11.4	R548		chr6-215
chr6	165560035	165560185	+	15.1	R548		chr6-216
chr6	13470456	13470606	+	10.1	R548		chr6-219
chr19	36208366	36208516	+	8	R548		chr19-320
chr19	37407183	37407333	+	8.84	R548		chr19-321
chr19	39342362	39342512	+	8.42	R548		chr19-323
chr19	39353269	39353419	+	6.31	R548		chr19-324
chr19	40315531	40315681	+	8	R548		chr19-325
chr19	42758523	42758673	+	5.47	R548		chr19-329
chr6	15365628	15365778	+	10.5	R548		chr6-220
chr6	42724673	42724823	+	12.6	R548		chr6-222
chr6	86194762	86194912	+	10.1	R548		chr6-227
chr19	42784390	42784540	+	5.05	R548		chr19-330
chr19	44143873	44144023	+	5.05	R548		chr19-331
chr19	44506981	44507131	+	6.73	R548		chr19-332
chr19	47354303	47354453	+	8	R548		chr19-334
chr19	47852495	47852645	+	5.47	R548		chr19-335
chr19	50305724	50305874	+	6.31	R548		chr19-336
chr19	50368566	50368716	+	5.89	R548		chr19-337
chr19	51000058	51000208	+	8.84	R548		chr19-338
chr6	164953732	164953882	+	10.5	R548		chr6-233
chr6	169238124	169238274	+	13	R548		chr6-235
chr6	2989195	2989345	+	10.1	R548		chr6-238
chr19	57350262	57350412	+	6.73	R548		chr19-342
chr19	59083914	59084064	+	5.89	R548		chr19-345
chr19	489124	489274	+	4.63	R548		chr19-346
chr6	27841300	27841450	+	10.5	R548		chr6-240
chr6	41396071	41396221	+	10.1	R548		chr6-242
chr6	51707963	51708113	+	10.5	R548		chr6-244
chr6	80520076	80520226	+	11.8	R548		chr6-245
chr6	99195248	99195398	+	10.1	R548		chr6-246
chr19	1302453	1302603	+	4.21	R548		chr19-350
chr19	1472944	1473094	+	6.73	R548		chr19-351
chr19	2061775	2061925	+	7.15	R548		chr19-352
chr19	2309825	2309975	+	5.47	R548		chr19-353
chr19	4064694	4064844	+	6.31	R548		chr19-354
chr19	4968793	4968943	+	5.05	R548		chr19-357
chr19	5904361	5904511	+	5.47	R548		chr19-359
chr6	138897727	138897877	+	10.9	R548		chr6-251
chr6	153304087	153304237	+	12.6	R548		chr6-255
chr6	170231833	170231983	+	10.5	R548		chr6-258
chr6	170656375	170656525	+	10.9	R548		chr6-259
chr19	6244486	6244636	+	5.05	R548		chr19-360
chr19	6424890	6425040	+	7.57	R548		chr19-361
chr19	10828886	10829036	+	8.42	R548		chr19-366
chr19	10981412	10981562	+	6.31	R548		chr19-368
chr19	11047583	11047733	+	6.31	R548		chr19-369
chr20	21595488	21595638	+	23.6	R548		chr20-29
chr6	3390035	3390185	+	9.68	R548		chr6-260
chr6	3904795	3904945	+	10.5	R548		chr6-261
chr6	3912609	3912759	+	9.26	R548		chr6-262
chr6	3925529	3925679	+	8.42	R548		chr6-263
chr6	4609080	4609230	+	10.1	R548		chr6-265
chr6	37070313	37070463	+	13.5	R548		chr6-267
chr19	11546028	11546178	+	5.05	R548		chr19-370
chr19	11805004	11805154	+	6.73	R548		chr19-372
chr19	12098483	12098633	+	5.47	R548		chr19-375
chr6	51359889	51360039	+	9.68	R548		chr6-270
chr6	83863584	83863734	+	10.9	R548		chr6-272
chr6	100729390	100729540	+	12.6	R548		chr6-278
chr19	14200280	14200430	+	6.73	R548		chr19-380
chr19	16308555	16308705	+	6.73	R548		chr19-381
chr19	17326078	17326228	+	6.73	R548		chr19-382
chr19	17447656	17447806	+	6.73	R548		chr19-384
chr19	19516206	19516356	+	7.15	R548		chr19-388
chr20	25013409	25013559	+	17.7	R548		chr20-47
chr19	19774718	19774868	+	5.47	R548		chr19-389
chr6	107437532	107437682	+	10.1	R548		chr6-280
chr6	108145409	108145559	+	10.1	R548		chr6-281
chr6	136180169	136180319	+	12.2	R548		chr6-284
chr6	152701560	152701710	+	8.42	R548		chr6-285
chr6	164364758	164364908	+	11.4	R548		chr6-288
chr6	169368348	169368498	+	8.42	R548		chr6-289
chr19	23332086	23332236	+	5.05	R548		chr19-391
chr20	13864236	13864386	+	18.9	R548		chr20-50
chr19	27890128	27890278	+	5.05	R548		chr19-393
chr19	31183491	31183641	+	4.63	R548		chr19-395
chr19	31808115	31808265	+	6.73	R548		chr19-398
chr19	32716934	32717084	+	6.73	R548		chr19-399
chr20	53241312	53241462	+	18.9	R548		chr20-58
chr6	4936901	4937051	+	10.9	R548		chr6-291
chr6	7143878	7144028	+	9.68	R548		chr6-292
chr6	22025746	22025896	+	7.57	R548		chr6-295
chr6	28616522	28616672	+	8.42	R548		chr6-297
chr6	33663189	33663339	+	10.5	R548		chr6-298
chr20	47413961	47414111	+	16.4	R548		chr20-68
chr20	20433138	20433288	+	16.4	R548		chr20-74
chr20	21033955	21034105	+	13	R548		chr20-84
chr20	21215471	21215621	+	14.7	R548		chr20-85
chr20	61298540	61298690	+	16.4	R548		chr20-87
chr20	51116802	51116952	+	13.9	R548		chr20-90
chr20	3869441	3869591	+	11.8	R548		chr20-94
chr20	10586504	10586654	+	11.4	R548		chr20-95
chr20	21489144	21489294	+	13.5	R548		chr20-96
chr20	43678196	43678346	+	12.6	R548		chr20-98
chr8	101446071	101446221	+	11.8	R548		chr8-202
chr8	122303801	122303951	+	11.4	R548		chr8-205
chr8	5064693	5064843	+	9.26	R548		chr8-211
chr8	22410159	22410309	+	8.84	R548		chr8-213
chr8	81806089	81806239	+	9.68	R548		chr8-218
chr8	91952947	91953097	+	10.5	R548		chr8-219
chr8	117670567	117670717	+	8.84	R548		chr8-220
chr8	120995122	120995272	+	9.26	R548		chr8-222
chr8	140930139	140930289	+	9.26	R548		chr8-224
chr8	142735820	142735970	+	10.9	R548		chr8-225
chr8	4519960	4520110	+	8	R548		chr8-228
chr8	9193085	9193235	+	11.8	R548		chr8-229
chr8	19124982	19125132	+	12.6	R548		chr8-230
chr8	19243460	19243610	+	10.1	R548		chr8-231
chr8	35764052	35764202	+	6.31	R548		chr8-235
chr8	37574811	37574961	+	9.26	R548		chr8-236
chr8	50827719	50827869	+	11.8	R548		chr8-237
chr8	58122895	58123045	+	7.15	R548		chr8-239
chr8	74086675	74086825	+	8	R548		chr8-241
chr8	86842500	86842650	+	8.84	R548		chr8-243
chr8	93111833	93111983	+	9.68	R548		chr8-244
chr8	113049238	113049388	+	8.42	R548		chr8-247
chr8	130694283	130694433	+	8.42	R548		chr8-252
chr8	131526654	131526804	+	8.42	R548		chr8-253
chr8	140876329	140876479	+	8.42	R548		chr8-255
chr8	143693880	143694030	+	10.9	R548		chr8-256
chr8	1847931	1848081	+	7.57	R548		chr8-257
chr8	2383198	2383348	+	13.5	R548		chr8-259
chr8	13416596	13416746	+	8	R548		chr8-261
chr2	10466865	10467015	+	5.47	R548		chr2-1000
chr8	20161577	20161727	+	11.4	R548		chr8-263
chr2	14775310	14775460	+	6.73	R548		chr2-1001
chr2	16029864	16030014	+	5.05	R548		chr2-1002
chr8	40059349	40059499	+	8.84	R548		chr8-267
chr2	17721601	17721751	+	9.68	R548		chr2-1007
chr2	19280725	19280875	+	6.31	R548		chr2-1009
chr8	64879026	64879176	+	8	R548		chr8-270
chr8	71034584	71034734	+	10.1	R548		chr8-272
chr8	84982628	84982778	+	10.5	R548		chr8-273
chr8	86238267	86238417	+	9.68	R548		chr8-274
chr8	91373935	91374085	+	10.5	R548		chr8-275
chr2	23007602	23007752	+	6.31	R548		chr2-1014
chr8	93765530	93765680	+	10.1	R548		chr8-277
chr2	23768744	23768894	+	4.63	R548		chr2-1016
chr2	23921575	23921725	+	5.89	R548		chr2-1018
chrX	71362479	71362629	+	17.3	R548		chrX-24
chr2	44395876	44396026	+	14.3	R548		chr2-300
chr2	118280990	118281140	+	13.5	R548		chr2-302
chr2	120517093	120517243	+	11.8	R548		chr2-303
chr2	134325953	134326103	+	12.6	R548		chr2-306
chr2	159779877	159780027	+	10.5	R548		chr2-309
chr8	121972832	121972982	+	10.5	R548		chr8-280
chr8	137486841	137486991	+	8	R548		chr8-283
chr8	139509124	139509274	+	8.84	R548		chr8-284
chr8	141809147	141809297	+	8	R548		chr8-285
chr8	142194830	142194980	+	8.42	R548		chr8-286
chr2	27994529	27994679	+	4.63	R548		chr2-1024
chr8	28635067	28635217	+	9.26	R548		chr8-289
chr2	37130025	37130175	+	6.73	R548		chr2-1027
chrX	31010803	31010953	+	18.9	R548		chrX-34
chr2	163625381	163625531	+	13.5	R548		chr2-311
chr2	174856103	174856253	+	13	R548		chr2-312
chr2	176940295	176940445	+	13.5	R548		chr2-313
chr2	206062580	206062730	+	11.4	R548		chr2-316
chr2	40406309	40406459	+	5.47	R548		chr2-1030
chr2	41426686	41426836	+	6.31	R548		chr2-1031
chr8	61591462	61591612	+	6.73	R548		chr8-294
chr2	42193835	42193985	+	6.31	R548		chr2-1032
chr8	63033793	63033943	+	8.84	R548		chr8-295
chr8	65179615	65179765	+	7.57	R548		chr8-296
chr2	42890405	42890555	+	6.73	R548		chr2-1034
chr2	45179409	45179559	+	4.63	R548		chr2-1037
chr2	46149746	46149896	+	7.15	R548		chr2-1038
chr2	8818828	8818978	+	9.68	R548		chr2-321
chr2	29093231	29093381	+	12.6	R548		chr2-326
chr2	43578746	43578896	+	13.9	R548		chr2-329
chr2	48014587	48014737	+	4.63	R548		chr2-1040
chr2	48358959	48359109	+	5.89	R548		chr2-1041
chr2	48548892	48549042	+	6.31	R548		chr2-1042
chr2	49587322	49587472	+	8	R548		chr2-1044
chr2	51252287	51252437	+	5.05	R548		chr2-1046
chrX	51634930	51635080	+	13	R548		chrX-51
chr2	54523549	54523699	+	5.89	R548		chr2-1048
chr2	54684150	54684300	+	5.89	R548		chr2-1049
chrX	149735214	149735364	+	17.3	R548		chrX-53
chrX	15891868	15892018	+	15.1	R548		chrX-54
chrX	123799482	123799632	+	13.9	R548		chrX-55
chrX	9305145	9305295	+	15.6	R548		chrX-56
chrX	48968836	48968986	+	13.9	R548		chrX-57
chrX	55513257	55513407	+	13.9	R548		chrX-58
chr2	57987073	57987223	+	12.2	R548		chr2-330
chr2	70485192	70485342	+	11.8	R548		chr2-331
chr2	73460524	73460674	+	11.4	R548		chr2-333
chr2	54891781	54891931	+	5.05	R548		chr2-1050
chr2	55277394	55277544	+	5.89	R548		chr2-1051
chr2	55365863	55366013	+	4.63	R548		chr2-1052
chr2	56355233	56355383	+	6.31	R548		chr2-1053
chr2	58113328	58113478	+	5.47	R548		chr2-1054
chr2	58365099	58365249	+	5.05	R548		chr2-1055
chrX	114728677	114728827	+	13	R548		chrX-61
chr2	60786377	60786527	+	5.89	R548		chr2-1058
chrX	116899145	116899295	+	13	R548		chrX-62
chr2	61453928	61454078	+	6.73	R548		chr2-1059
chrX	17567697	17567847	+	15.1	R548		chrX-65
chr2	125520988	125521138	+	12.2	R548		chr2-340
chr2	133173709	133173859	+	11.4	R548		chr2-342
chr2	151184206	151184356	+	10.1	R548		chr2-344
chr2	185463098	185463248	+	9.68	R548		chr2-348
chr2	62716424	62716574	+	8	R548		chr2-1060
chr2	65086036	65086186	+	7.57	R548		chr2-1062
chr2	65616059	65616209	+	5.89	R548		chr2-1064
chrX	39513125	39513275	+	12.6	R548		chrX-71
chr2	69537196	69537346	+	5.47	R548		chr2-1068
chrX	80457575	80457725	+	13.5	R548		chrX-75
chrX	144811161	144811311	+	13.9	R548		chrX-79
chr2	231913390	231913540	+	11.8	R548		chr2-357
chr2	242254809	242254959	+	10.1	R548		chr2-359
chr2	71505043	71505193	+	6.31	R548		chr2-1071
chr2	72374679	72374829	+	5.47	R548		chr2-1072
chr2	75706730	75706880	+	7.57	R548		chr2-1076
chrX	3616038	3616188	+	12.2	R548		chrX-80
chr2	77963722	77963872	+	5.89	R548		chr2-1077
chr2	79007584	79007734	+	8.84	R548		chr2-1078
chrX	53319863	53320013	+	13	R548		chrX-82
chrX	9546578	9546728	+	11.8	R548		chrX-84
chrX	39673234	39673384	+	11.8	R548		chrX-85
chrX	42875446	42875596	+	11.8	R548		chrX-86
chr2	20779102	20779252	+	10.1	R548		chr2-360
chr2	21604393	21604543	+	12.2	R548		chr2-361
chr2	23773376	23773526	+	13	R548		chr2-362
chr2	64512087	64512237	+	9.26	R548		chr2-367
chr2	85294093	85294243	+	7.57	R548		chr2-1081
chr2	85483529	85483679	+	8	R548		chr2-1083
chrX	33201515	33201665	+	13.5	R548		chrX-90
chrX	39922128	39922278	+	10.5	R548		chrX-96
chr2	99378092	99378242	+	11.4	R548		chr2-371
chr2	131816717	131816867	+	10.9	R548		chr2-373
chr2	144442438	144442588	+	12.6	R548		chr2-376
chr2	112913481	112913631	+	6.31	R548		chr2-1095
chr2	113404323	113404473	+	4.63	R548		chr2-1096
chr2	113484447	113484597	+	6.31	R548		chr2-1097
chr2	114361873	114362023	+	5.05	R548		chr2-1098
chr2	222514226	222514376	+	9.26	R548		chr2-384
chr2	231880381	231880531	+	10.1	R548		chr2-387
chr2	20643218	20643368	+	10.5	R548		chr2-392
chr2	33359258	33359408	+	9.68	R548		chr2-396
chr2	43309401	43309551	+	13.5	R548		chr2-399
chr17	60897039	60897189	+	7.57	R548		chr17-405
chr17	61819328	61819478	+	8	R548		chr17-407
chr17	62106417	62106567	+	8	R548		chr17-408
chr4	166248817	166248967	+	6.31	R548		chr4-302
chr4	174369869	174370019	+	5.89	R548		chr4-303
chr4	183432674	183432824	+	6.73	R548		chr4-304
chrX	22552960	22553110	+	32.4	R548		chrX-4
chr17	66202815	66202965	+	5.89	R548		chr17-411
chr17	70556411	70556561	+	6.73	R548		chr17-414
chr17	73030579	73030729	+	7.57	R548		chr17-418
chr4	190744869	190745019	+	5.89	R548		chr4-311
chr4	2392620	2392770	+	8.42	R548		chr4-315
chr4	2464080	2464230	+	5.05	R548		chr4-316
chr4	2538111	2538261	+	5.89	R548		chr4-317
chr4	5342645	5342795	+	7.57	R548		chr4-318
chr4	6675952	6676102	+	5.47	R548		chr4-319
chr17	76839492	76839642	+	8	R548		chr17-422
chr17	78691571	78691721	+	6.73	R548		chr17-424
chr17	79366500	79366650	+	7.15	R548		chr17-426
chr17	84522	84672	+	5.47	R548		chr17-429
chr4	7044970	7045120	+	5.89	R548		chr4-321
chr4	7863337	7863487	+	5.05	R548		chr4-323
chr4	13546295	13546445	+	4.63	R548		chr4-324
chr4	15704768	15704918	+	7.57	R548		chr4-325
chr4	16068371	16068521	+	5.47	R548		chr4-326
chr4	16638388	16638538	+	5.89	R548		chr4-327
chr4	30622447	30622597	+	5.47	R548		chr4-329
chr17	183585	183735	+	7.15	R548		chr17-430
chr17	899849	899999	+	7.15	R548		chr17-431
chr4	55837724	55837874	+	9.68	R548		chr4-339
chr17	8173823	8173973	+	5.47	R548		chr17-441
chr17	16341827	16341977	+	5.05	R548		chr17-442
chr17	17693685	17693835	+	7.15	R548		chr17-445
chr17	18761439	18761589	+	6.31	R548		chr17-447
chr4	61688865	61689015	+	5.05	R548		chr4-342
chr4	71591443	71591593	+	6.31	R548		chr4-344
chr4	76911921	76912071	+	5.05	R548		chr4-345
chr4	78621217	78621367	+	6.31	R548		chr4-346
chr4	91985722	91985872	+	6.31	R548		chr4-349
chr17	25840998	25841148	+	6.31	R548		chr17-453
chr17	27887393	27887543	+	5.89	R548		chr17-455
chr17	28242165	28242315	+	6.31	R548		chr17-456
chr17	30501970	30502120	+	7.57	R548		chr17-457
chr17	31204281	31204431	+	7.15	R548		chr17-458
chr4	104855664	104855814	+	6.31	R548		chr4-351
chr4	110000420	110000570	+	5.47	R548		chr4-353
chr4	133265836	133265986	+	7.57	R548		chr4-355
chr4	141158891	141159041	+	5.47	R548		chr4-358
chr4	146446562	146446712	+	4.21	R548		chr4-359
chr17	34091250	34091400	+	8.42	R548		chr17-460
chr17	37720042	37720192	+	8	R548		chr17-461
chr17	40119355	40119505	+	7.15	R548		chr17-465
chr17	42264154	42264304	+	8.42	R548		chr17-468
chr4	146452390	146452540	+	5.47	R548		chr4-360
chr4	146860066	146860216	+	5.05	R548		chr4-361
chr4	153526954	153527104	+	5.47	R548		chr4-362
chr4	153993421	153993571	+	7.15	R548		chr4-364
chr4	160143293	160143443	+	7.15	R548		chr4-365
chr17	43972730	43972880	+	5.89	R548		chr17-472
chr17	47866506	47866656	+	5.89	R548		chr17-475
chr17	50234045	50234195	+	6.31	R548		chr17-478
chr17	50496905	50497055	+	6.31	R548		chr17-479
chr4	180671573	180671723	+	5.89	R548		chr4-371
chr4	182168816	182168966	+	5.47	R548		chr4-372
chr4	182859656	182859806	+	5.05	R548		chr4-373
chr4	187111759	187111909	+	7.15	R548		chr4-374
chr4	190542646	190542796	+	8.42	R548		chr4-376
chr4	190599722	190599872	+	7.57	R548		chr4-378
chr17	53808339	53808489	+	6.31	R548		chr17-481
chr17	55533075	55533225	+	7.15	R548		chr17-483
chr17	61229448	61229598	+	8	R548		chr17-486
chr17	62223946	62224096	+	6.73	R548		chr17-487
chr17	62735755	62735905	+	8.42	R548		chr17-489
chr4	190861892	190862042	+	6.31	R548		chr4-382
chr4	190883813	190883963	+	6.31	R548		chr4-383
chr17	65362777	65362927	+	6.73	R548		chr17-490
chr17	65898868	65899018	+	5.47	R548		chr17-491
chr17	68072262	68072412	+	7.57	R548		chr17-493
chr17	71345598	71345748	+	8.42	R548		chr17-495
chr17	72753767	72753917	+	6.31	R548		chr17-497
chr17	72837378	72837528	+	7.57	R548		chr17-498
chr17	72869433	72869583	+	8.42	R548		chr17-499
chr19	33668232	33668382	+	7.57	R548		chr19-401
chr19	36427017	36427167	+	5.47	R548		chr19-403
chr19	39376646	39376796	+	6.73	R548		chr19-406
chr19	39387492	39387642	+	5.47	R548		chr19-407
chr19	42755306	42755456	+	6.73	R548		chr19-409
chr6	37400753	37400903	+	10.9	R548		chr6-300
chr6	37642060	37642210	+	10.5	R548		chr6-302
chr6	43683937	43684087	+	8.42	R548		chr6-303
chr6	53590689	53590839	+	9.26	R548		chr6-306
chr6	56708953	56709103	+	10.9	R548		chr6-307
chr6	67248785	67248935	+	12.2	R548		chr6-309
chr19	42834500	42834650	+	6.73	R548		chr19-410
chr19	44156503	44156653	+	7.57	R548		chr19-412
chr19	44616346	44616496	+	5.47	R548		chr19-413
chr19	44860602	44860752	+	7.15	R548		chr19-415
chr19	47363337	47363487	+	7.15	R548		chr19-418
chr6	76092029	76092179	+	10.1	R548		chr6-310
chr6	80580866	80581016	+	8.42	R548		chr6-312
chr6	82463686	82463836	+	8.42	R548		chr6-313
chr6	83902994	83903144	+	9.68	R548		chr6-314
chr6	90928221	90928371	+	11.8	R548		chr6-316
chr19	48341622	48341772	+	6.31	R548		chr19-421
chr19	49148614	49148764	+	5.89	R548		chr19-422
chr19	50269703	50269853	+	4.21	R548		chr19-424
chr19	51871515	51871665	+	5.89	R548		chr19-425
chr19	54382909	54383059	+	7.15	R548		chr19-426
chr19	54618565	54618715	+	6.31	R548		chr19-427
chr19	54663627	54663777	+	5.47	R548		chr19-428
chr6	113387022	113387172	+	10.9	R548		chr6-320
chr6	113833900	113834050	+	11.4	R548		chr6-321
chr6	131748678	131748828	+	10.9	R548		chr6-323
chr6	142539661	142539811	+	9.68	R548		chr6-327
chr6	159190790	159190940	+	10.1	R548		chr6-329
chr19	55851111	55851261	+	5.89	R548		chr19-430
chr19	56652396	56652546	+	6.31	R548		chr19-431
chr19	57224221	57224371	+	5.47	R548		chr19-433
chr19	58159680	58159830	+	9.68	R548		chr19-435
chr19	58987133	58987283	+	6.73	R548		chr19-436
chr6	159526948	159527098	+	9.68	R548		chr6-330
chr6	160727432	160727582	+	6.73	R548		chr6-331
chr6	162310540	162310690	+	8.84	R548		chr6-332
chr6	3350775	3350925	+	8	R548		chr6-335
chr6	9096095	9096245	+	8	R548		chr6-336
chr6	17032376	17032526	+	9.68	R548		chr6-338
chr6	17033268	17033418	+	10.1	R548		chr6-339
chr6	17667023	17667173	+	9.26	R548		chr6-340
chr6	21145303	21145453	+	8.84	R548		chr6-342
chr6	35059947	35060097	+	10.1	R548		chr6-346
chr6	35888943	35889093	+	7.57	R548		chr6-347
chr6	43337174	43337324	+	9.68	R548		chr6-351
chr6	50348362	50348512	+	8.84	R548		chr6-353
chr6	52897711	52897861	+	6.31	R548		chr6-354
chr6	74385336	74385486	+	9.26	R548		chr6-356
chr6	92343682	92343832	+	9.68	R548		chr6-358
chr6	98935557	98935707	+	7.57	R548		chr6-359
chr6	109065956	109066106	+	9.26	R548		chr6-360
chr6	123337848	123337998	+	6.73	R548		chr6-363
chr6	125849820	125849970	+	9.68	R548		chr6-364
chr6	149435491	149435641	+	9.26	R548		chr6-367
chr6	149549749	149549899	+	7.57	R548		chr6-368
chr6	150731042	150731192	+	7.57	R548		chr6-369
chr6	168077892	168078042	+	9.68	R548		chr6-373
chr6	1575598	1575748	+	8	R548		chr6-375
chr6	3376385	3376535	+	9.26	R548		chr6-376
chr6	3940973	3941123	+	8.84	R548		chr6-377
chr6	13926238	13926388	+	8.84	R548		chr6-379
chr6	14816228	14816378	+	8.84	R548		chr6-380
chr6	18155124	18155274	+	7.57	R548		chr6-381
chr6	39545490	39545640	+	8.42	R548		chr6-386
chr6	41384078	41384228	+	10.5	R548		chr6-388
chr6	42981904	42982054	+	7.15	R548		chr6-390
chr6	53727884	53728034	+	7.15	R548		chr6-395
chr8	93528144	93528294	+	10.1	R548		chr8-300
chr8	102830066	102830216	+	8.84	R548		chr8-301
chr8	110552259	110552409	+	7.57	R548		chr8-302
chr8	123398755	123398905	+	10.9	R548		chr8-306
chr8	130951915	130952065	+	9.68	R548		chr8-308
chr8	139206208	139206358	+	8.84	R548		chr8-311
chr8	144623592	144623742	+	7.57	R548		chr8-313
chr8	145026174	145026324	+	8.84	R548		chr8-314
chr8	145846332	145846482	+	9.26	R548		chr8-315
chr8	3326640	3326790	+	6.73	R548		chr8-318
chr8	18836480	18836630	+	8.42	R548		chr8-322
chr8	28479937	28480087	+	8.84	R548		chr8-324
chr8	37568724	37568874	+	8.84	R548		chr8-327
chr8	49309495	49309645	+	7.15	R548		chr8-331
chr8	63385158	63385308	+	7.57	R548		chr8-335
chr8	74791218	74791368	+	9.68	R548		chr8-337
chr8	83075702	83075852	+	7.15	R548		chr8-338
chr8	88977314	88977464	+	9.26	R548		chr8-340
chr8	93150723	93150873	+	8.84	R548		chr8-342
chr8	103666994	103667144	+	6.31	R548		chr8-344
chr8	110346363	110346513	+	8.42	R548		chr8-345
chr8	118993238	118993388	+	8.84	R548		chr8-347
chr8	126302047	126302197	+	8	R548		chr8-351
chr8	128748829	128748979	+	7.15	R548		chr8-352
chr8	137487368	137487518	+	5.47	R548		chr8-355
chr8	142692075	142692225	+	10.1	R548		chr8-356
chr8	145064105	145064255	+	7.15	R548		chr8-357
chr8	146078257	146078407	+	8.42	R548		chr8-358
chr8	6188529	6188679	+	8.42	R548		chr8-360
chr8	8168117	8168267	+	6.73	R548		chr8-362
chr2	118943550	118943700	+	5.47	R548		chr2-1100
chr8	9289613	9289763	+	8.84	R548		chr8-363
chr8	11825617	11825767	+	6.31	R548		chr8-365
chr2	121453302	121453452	+	5.89	R548		chr2-1103
chr8	12729997	12730147	+	6.73	R548		chr8-366
chr2	122961106	122961256	+	6.73	R548		chr2-1105
chr8	17268175	17268325	+	6.73	R548		chr8-368
chr8	17597750	17597900	+	6.31	R548		chr8-369
chr2	128459700	128459850	+	6.73	R548		chr2-1108
chr2	130635714	130635864	+	6.73	R548		chr2-1109
chr8	21867962	21868112	+	7.15	R548		chr8-371
chr8	23314691	23314841	+	7.57	R548		chr8-372
chr2	131720808	131720958	+	5.89	R548		chr2-1110
chr8	23834720	23834870	+	9.26	R548		chr8-373
chr2	133339568	133339718	+	6.31	R548		chr2-1112
chr8	25145777	25145927	+	8.42	R548		chr8-375
chr2	134257831	134257981	+	5.89	R548		chr2-1114
chr8	27606023	27606173	+	6.73	R548		chr8-377
chr2	135818824	135818974	+	7.57	R548		chr2-1115
chr8	27862120	27862270	+	9.26	R548		chr8-378
chr2	136899397	136899547	+	8.42	R548		chr2-1116
chr2	139537008	139537158	+	6.73	R548		chr2-1117
chr2	66805561	66805711	+	8.84	R548		chr2-402
chr2	67877101	67877251	+	10.1	R548		chr2-403
chr2	68385007	68385157	+	10.1	R548		chr2-404
chr2	108434016	108434166	+	11.4	R548		chr2-408
chr8	29206708	29206858	+	7.15	R548		chr8-380
chr8	30601535	30601685	+	6.31	R548		chr8-381
chr8	37619422	37619572	+	6.31	R548		chr8-383
chr2	144929304	144929454	+	5.89	R548		chr2-1121
chr8	49340918	49341068	+	7.57	R548		chr8-386
chr2	145469281	145469431	+	8.42	R548		chr2-1125
chr2	147897634	147897784	+	8	R548		chr2-1126
chr2	148695544	148695694	+	5.89	R548		chr2-1128
chr2	141819627	141819777	+	10.5	R548		chr2-415
chr2	145406800	145406950	+	8.42	R548		chr2-416
chr2	160471441	160471591	+	10.9	R548		chr2-417
chr8	61821345	61821495	+	6.31	R548		chr8-391
chr8	61926300	61926450	+	7.57	R548		chr8-393
chr2	152126928	152127078	+	5.89	R548		chr2-1131
chr8	65907872	65908022	+	8.84	R548		chr8-396
chr2	153191714	153191864	+	6.31	R548		chr2-1135
chr8	67358051	67358201	+	7.57	R548		chr8-399
chr2	153349581	153349731	+	5.47	R548		chr2-1137
chr2	153721729	153721879	+	9.26	R548		chr2-1138
chr2	202849978	202850128	+	9.68	R548		chr2-420
chr2	213414552	213414702	+	9.68	R548		chr2-421
chr2	223859238	223859388	+	10.9	R548		chr2-422
chr2	5493886	5494036	+	9.68	R548		chr2-424
chr2	7134850	7135000	+	9.68	R548		chr2-425
chr2	10554774	10554924	+	9.68	R548		chr2-427
chr2	11183096	11183246	+	9.26	R548		chr2-428
chr2	16397364	16397514	+	8	R548		chr2-429
chr2	159346043	159346193	+	5.89	R548		chr2-1141
chr2	159760335	159760485	+	5.89	R548		chr2-1142
chr2	159866303	159866453	+	5.05	R548		chr2-1143
chr2	159908348	159908498	+	5.47	R548		chr2-1144
chr2	162810524	162810674	+	5.47	R548		chr2-1147
chr2	162859302	162859452	+	5.47	R548		chr2-1148
chr2	16918134	16918284	+	9.26	R548		chr2-430
chr2	20716371	20716521	+	8.42	R548		chr2-432
chr2	25893361	25893511	+	9.68	R548		chr2-434
chr2	65663334	65663484	+	8.84	R548		chr2-438
chr2	69482941	69483091	+	8.84	R548		chr2-439
chr2	169375203	169375353	+	5.89	R548		chr2-1153
chr2	170600240	170600390	+	5.05	R548		chr2-1154
chr2	171785496	171785646	+	5.89	R548		chr2-1156
chr2	173121740	173121890	+	5.05	R548		chr2-1159
chr2	73645616	73645766	+	10.9	R548		chr2-442
chr2	85536324	85536474	+	9.68	R548		chr2-443
chr2	136718726	136718876	+	11.8	R548		chr2-448
chr2	148778658	148778808	+	8.42	R548		chr2-449
chr2	176032867	176033017	+	7.15	R548		chr2-1164
chr2	176174692	176174842	+	5.47	R548		chr2-1165
chr2	176961795	176961945	+	6.31	R548		chr2-1168
chr2	151268058	151268208	+	8	R548		chr2-450
chr2	160568696	160568846	+	9.26	R548		chr2-452
chr2	165463334	165463484	+	8	R548		chr2-454
chr2	166745895	166746045	+	9.68	R548		chr2-456
chr2	180175863	180176013	+	10.5	R548		chr2-457
chr2	204758219	204758369	+	9.26	R548		chr2-458
chr2	179655646	179655796	+	6.73	R548		chr2-1170
chr2	181069841	181069991	+	7.15	R548		chr2-1171
chr2	188268980	188269130	+	5.05	R548		chr2-1176
chr2	190649091	190649241	+	5.47	R548		chr2-1177
chr2	191473127	191473277	+	7.57	R548		chr2-1179
chr2	208576008	208576158	+	10.9	R548		chr2-460
chr2	218880372	218880522	+	8	R548		chr2-463
chr2	223776973	223777123	+	10.9	R548		chr2-465
chr2	232630308	232630458	+	10.1	R548		chr2-466
chr2	236147294	236147444	+	9.26	R548		chr2-468
chr2	192581876	192582026	+	5.47	R548		chr2-1180
chr2	194094895	194095045	+	6.73	R548		chr2-1182
chr2	195109231	195109381	+	5.47	R548		chr2-1183
chr2	198299870	198300020	+	7.15	R548		chr2-1184
chr2	200296423	200296573	+	6.31	R548		chr2-1185
chr2	200715704	200715854	+	5.47	R548		chr2-1186
chr2	202831762	202831912	+	8	R548		chr2-1187
chr2	204608772	204608922	+	6.31	R548		chr2-1189
chr2	14633106	14633256	+	8.84	R548		chr2-472
chr2	21605937	21606087	+	8.42	R548		chr2-475
chr2	23330377	23330527	+	6.73	R548		chr2-476
chr2	24307367	24307517	+	8	R548		chr2-478
chr2	27603629	27603779	+	8.42	R548		chr2-479
chr2	204752443	204752593	+	5.89	R548		chr2-1190
chr2	204774464	204774614	+	5.05	R548		chr2-1191
chr2	208757768	208757918	+	5.05	R548		chr2-1196
chr2	209332431	209332581	+	6.73	R548		chr2-1197
chr2	38742973	38743123	+	10.1	R548		chr2-481
chr2	43575756	43575906	+	10.5	R548		chr2-483
chr2	46687730	46687880	+	8.42	R548		chr2-484
chr2	48568791	48568941	+	10.1	R548		chr2-486
chr2	64116035	64116185	+	10.9	R548		chr2-489
chr2	74667531	74667681	+	8.84	R548		chr2-493
chr2	84662897	84663047	+	8.84	R548		chr2-495
chr2	88900973	88901123	+	10.5	R548		chr2-496
chr2	119988285	119988435	+	5.89	R548		chr2-498
chr2	121538208	121538358	+	9.26	R548		chr2-499
chr17	73824190	73824340	+	5.47	R548		chr17-502
chr17	74734026	74734176	+	6.73	R548		chr17-506
chr17	76320484	76320634	+	6.31	R548		chr17-511
chr17	79102656	79102806	+	5.05	R548		chr17-512
chr17	79876044	79876194	+	5.05	R548		chr17-513
chr17	80235857	80236007	+	6.31	R548		chr17-514
chr17	262371	262521	+	6.73	R548		chr17-515
chr17	838831	838981	+	5.89	R548		chr17-516
chr17	2415133	2415283	+	6.73	R548		chr17-517
chr17	4843441	4843591	+	7.57	R548		chr17-518
chr17	7117176	7117326	+	5.89	R548		chr17-521
chr17	7738242	7738392	+	6.31	R548		chr17-525
chr17	7745432	7745582	+	6.73	R548		chr17-526
chr17	8023495	8023645	+	6.31	R548		chr17-528
chr17	8057716	8057866	+	5.47	R548		chr17-529
chr17	9099553	9099703	+	5.47	R548		chr17-530
chr17	9110309	9110459	+	7.57	R548		chr17-531
chr17	15160784	15160934	+	7.15	R548		chr17-532
chr17	15602927	15603077	+	6.31	R548		chr17-533
chr17	16439213	16439363	+	5.89	R548		chr17-535
chr17	17787895	17788045	+	5.05	R548		chr17-538
chr17	17843920	17844070	+	4.63	R548		chr17-539
chr17	19153165	19153315	+	5.47	R548		chr17-541
chr17	25293515	25293665	+	5.47	R548		chr17-543
chr17	25621144	25621294	+	6.31	R548		chr17-545
chr17	26898565	26898715	+	5.89	R548		chr17-547
chr17	27949865	27950015	+	7.15	R548		chr17-548
chr17	28927183	28927333	+	5.47	R548		chr17-549
chr17	31021864	31022014	+	5.89	R548		chr17-552
chr17	37026180	37026330	+	4.63	R548		chr17-556
chr17	38228685	38228835	+	8.84	R548		chr17-557
chr17	43229447	43229597	+	5.47	R548		chr17-568
chr17	43376876	43377026	+	7.15	R548		chr17-569
chr17	44344449	44344599	+	6.73	R548		chr17-571
chr17	48255718	48255868	+	6.73	R548		chr17-577
chr17	48637927	48638077	+	7.15	R548		chr17-578
chr17	49031681	49031831	+	6.31	R548		chr17-580
chr17	55614749	55614899	+	5.47	R548		chr17-586
chr17	58469871	58470021	+	6.73	R548		chr17-591
chr17	61044890	61045040	+	5.89	R548		chr17-594
chr17	65475328	65475478	+	5.89	R548		chr17-599
chr6	90928887	90929037	+	10.1	R548		chr6-402
chr6	91005727	91005877	+	8	R548		chr6-403
chr6	108278519	108278669	+	8.84	R548		chr6-405
chr6	111805297	111805447	+	8	R548		chr6-407
chr6	112651570	112651720	+	8.84	R548		chr6-409
chr6	125341119	125341269	+	9.26	R548		chr6-410
chr6	125474810	125474960	+	10.1	R548		chr6-411
chr6	134560265	134560415	+	10.1	R548		chr6-414
chr6	143382034	143382184	+	9.26	R548		chr6-415
chr6	154733218	154733368	+	9.26	R548		chr6-416
chr6	155580553	155580703	+	8.42	R548		chr6-417
chr6	157801156	157801306	+	10.5	R548		chr6-418
chr6	160681416	160681566	+	7.15	R548		chr6-419
chr6	165645306	165645456	+	10.5	R548		chr6-422
chr6	4018918	4019068	+	8.84	R548		chr6-426
chr6	4806150	4806300	+	9.68	R548		chr6-427
chr6	15444589	15444739	+	8	R548		chr6-429
chr6	24080986	24081136	+	10.1	R548		chr6-433
chr6	30640763	30640913	+	9.26	R548		chr6-438
chr6	30852240	30852390	+	7.15	R548		chr6-439
chr6	56621940	56622090	+	8.42	R548		chr6-441
chr6	79944232	79944382	+	8.42	R548		chr6-446
chr6	80907255	80907405	+	6.73	R548		chr6-447
chr6	90265855	90266005	+	7.57	R548		chr6-449
chr6	90650964	90651114	+	7.15	R548		chr6-450
chr6	99276443	99276593	+	8.42	R548		chr6-451
chr6	110011680	110011830	+	8	R548		chr6-452
chr6	113502448	113502598	+	6.73	R548		chr6-454
chr6	131034307	131034457	+	8.84	R548		chr6-458
chr6	135095380	135095530	+	8.42	R548		chr6-460
chr6	136611003	136611153	+	9.68	R548		chr6-461
chr6	138509686	138509836	+	8.84	R548		chr6-463
chr6	150152398	150152548	+	8.42	R548		chr6-466
chr6	160849189	160849339	+	6.73	R548		chr6-467
chr6	161740370	161740520	+	9.26	R548		chr6-468
chr6	161815075	161815225	+	5.89	R548		chr6-469
chr6	164133312	164133462	+	7.15	R548		chr6-471
chr6	1764307	1764457	+	6.31	R548		chr6-474
chr6	2855473	2855623	+	7.15	R548		chr6-475
chr6	3796117	3796267	+	7.15	R548		chr6-479
chr6	7727443	7727593	+	8.42	R548		chr6-480
chr6	10430016	10430166	+	6.73	R548		chr6-481
chr6	14141889	14142039	+	5.89	R548		chr6-484
chr6	14382784	14382934	+	5.05	R548		chr6-485
chr6	14601914	14602064	+	6.31	R548		chr6-486
chr6	20127620	20127770	+	7.15	R548		chr6-491
chr6	21587665	21587815	+	8.84	R548		chr6-493
chr6	21741542	21741692	+	6.73	R548		chr6-494
chr6	24283930	24284080	+	6.31	R548		chr6-495
chr6	30034698	30034848	+	7.15	R548		chr6-498
chr8	68932161	68932311	+	10.9	R548		chr8-401
chr8	69596080	69596230	+	8.84	R548		chr8-402
chr8	81491339	81491489	+	7.57	R548		chr8-405
chr8	87520547	87520697	+	8.42	R548		chr8-408
chr8	95487301	95487451	+	7.15	R548		chr8-411
chr8	97192338	97192488	+	7.57	R548		chr8-412
chr8	103741909	103742059	+	7.15	R548		chr8-413
chr8	105235277	105235427	+	7.15	R548		chr8-414
chr8	118806390	118806540	+	6.73	R548		chr8-415
chr8	119559022	119559172	+	7.57	R548		chr8-416
chr8	126010609	126010759	+	6.31	R548		chr8-421
chr8	130017255	130017405	+	9.26	R548		chr8-422
chr8	130638948	130639098	+	7.57	R548		chr8-423
chr8	136737833	136737983	+	9.68	R548		chr8-427
chr8	139528242	139528392	+	6.31	R548		chr8-428
chr21	17584434	17584584	+	10.5	R548		chr21-100
chr21	30518406	30518556	+	13.9	R548		chr21-101
chr21	34571113	34571263	+	12.2	R548		chr21-102
chr21	36027249	36027399	+	10.9	R548		chr21-104
chr21	38362556	38362706	+	11.4	R548		chr21-105
chr21	45432155	45432305	+	10.9	R548		chr21-107
chr21	34402579	34402729	+	12.6	R548		chr21-108
chr8	144766478	144766628	+	7.15	R548		chr8-432
chr8	1872264	1872414	+	5.89	R548		chr8-434
chr8	4621371	4621521	+	6.31	R548		chr8-436
chr8	8182436	8182586	+	8.42	R548		chr8-439
chr21	45471481	45471631	+	10.9	R548		chr21-111
chr21	18811114	18811264	+	13.5	R548		chr21-114
chr21	27549605	27549755	+	13.9	R548		chr21-116
chr21	33570378	33570528	+	10.9	R548		chr21-118
chr21	33708663	33708813	+	12.6	R548		chr21-119
chr8	8468256	8468406	+	8.42	R548		chr8-440
chr8	17548778	17548928	+	6.73	R548		chr8-442
chr8	17941438	17941588	+	7.15	R548		chr8-443
chr8	25991323	25991473	+	7.15	R548		chr8-448
chr8	27699535	27699685	+	5.89	R548		chr8-449
chr21	34863796	34863946	+	11.4	R548		chr21-121
chr21	36629066	36629216	+	10.9	R548		chr21-122
chr21	39455709	39455859	+	10.5	R548		chr21-124
chr21	46402898	46403048	+	8.84	R548		chr21-128
chr8	33424641	33424791	+	4.21	R548		chr8-451
chr8	36305286	36305436	+	5.47	R548		chr8-452
chr8	41400838	41400988	+	6.31	R548		chr8-457
chr8	41594043	41594193	+	6.31	R548		chr8-458
chr21	48023387	48023537	+	10.1	R548		chr21-130
chr21	17445254	17445404	+	10.5	R548		chr21-131
chr21	33508304	33508454	+	9.26	R548		chr21-133
chr8	47529205	47529355	+	5.89	R548		chr8-460
chr8	51076808	51076958	+	5.47	R548		chr8-461
chr8	51529386	51529536	+	8	R548		chr8-462
chr2	211089859	211090009	+	7.15	R548		chr2-1200
chr2	211795019	211795169	+	7.15	R548		chr2-1201
chr8	53336729	53336879	+	8	R548		chr8-464
chr8	53408775	53408925	+	8	R548		chr8-465
chr2	215883618	215883768	+	5.89	R548		chr2-1203
chr2	216784456	216784606	+	6.31	R548		chr2-1204
chr8	58907279	58907429	+	5.47	R548		chr8-467
chr2	217107232	217107382	+	5.89	R548		chr2-1205
chr8	60176936	60177086	+	6.73	R548		chr8-469
chr2	219763006	219763156	+	6.31	R548		chr2-1207
chr21	43373234	43373384	+	12.2	R548		chr21-142
chr8	60607402	60607552	+	8.84	R548		chr8-471
chr2	220159630	220159780	+	5.47	R548		chr2-1210
chr8	61496251	61496401	+	6.73	R548		chr8-474
chr2	220436388	220436538	+	5.47	R548		chr2-1212
chr2	220781839	220781989	+	6.73	R548		chr2-1213
chr8	61935845	61935995	+	5.89	R548		chr8-476
chr8	67434196	67434346	+	6.73	R548		chr8-478
chr8	67525781	67525931	+	5.05	R548		chr8-479
chr2	223951088	223951238	+	5.05	R548		chr2-1218
chr2	129559262	129559412	+	9.68	R548		chr2-504
chr2	135297666	135297816	+	9.26	R548		chr2-506
chr2	151283897	151284047	+	10.5	R548		chr2-507
chr2	174989021	174989171	+	9.68	R548		chr2-509
chr21	42458655	42458805	+	10.9	R548		chr21-159
chr8	68994766	68994916	+	6.73	R548		chr8-483
chr2	224810060	224810210	+	5.05	R548		chr2-1221
chr8	70565018	70565168	+	6.73	R548		chr8-484
chr2	225036057	225036207	+	5.47	R548		chr2-1222
chr8	78564079	78564229	+	9.68	R548		chr8-486
chr2	227555510	227555660	+	5.05	R548		chr2-1224
chr8	80677631	80677781	+	7.15	R548		chr8-487
chr2	230523785	230523935	+	7.15	R548		chr2-1228
chr2	175302953	175303103	+	10.9	R548		chr2-510
chr2	185556936	185557086	+	10.5	R548		chr2-512
chr2	187560237	187560387	+	8.84	R548		chr2-513
chr2	191045649	191045799	+	7.57	R548		chr2-514
chr2	213280860	213281010	+	8	R548		chr2-517
chr2	217484281	217484431	+	9.68	R548		chr2-518
chr2	217485638	217485788	+	8	R548		chr2-519
chr21	43733677	43733827	+	9.68	R548		chr21-160
chr21	44781156	44781306	+	9.26	R548		chr21-162
chr21	22316133	22316283	+	9.26	R548		chr21-166
chr8	85968365	85968515	+	7.57	R548		chr8-492
chr2	232917376	232917526	+	8	R548		chr2-1232
chr8	100026226	100026376	+	5.05	R548		chr8-497
chr2	235131759	235131909	+	6.31	R548		chr2-1235
chr8	101964081	101964231	+	5.47	R548		chr8-498
chr2	235444879	235445029	+	8.84	R548		chr2-1236
chr2	228272283	228272433	+	8.84	R548		chr2-525
chr2	234160103	234160253	+	9.26	R548		chr2-526
chr2	2580602	2580752	+	9.26	R548		chr2-528
chr21	34329969	34330119	+	9.68	R548		chr21-174
chr21	34602506	34602656	+	8.84	R548		chr21-175
chr21	38592971	38593121	+	9.26	R548		chr21-178
chr2	236026965	236027115	+	7.15	R548		chr2-1242
chr2	236121310	236121460	+	4.63	R548		chr2-1243
chr2	236170513	236170663	+	8.42	R548		chr2-1244
chr2	237080634	237080784	+	6.73	R548		chr2-1245
chr2	9531277	9531427	+	7.15	R548		chr2-530
chr2	10501478	10501628	+	9.68	R548		chr2-531
chr2	10951048	10951198	+	8.84	R548		chr2-532
chr2	11970344	11970494	+	8	R548		chr2-533
chr2	46112500	46112650	+	8.42	R548		chr2-537
chr2	48423458	48423608	+	8.42	R548		chr2-538
chr21	47144404	47144554	+	10.9	R548		chr21-182
chr2	242842706	242842856	+	5.47	R548		chr2-1250
chr2	66764241	66764391	+	7.57	R548		chr2-543
chr2	78557366	78557516	+	9.26	R548		chr2-547
chr2	85555129	85555279	+	8.84	R548		chr2-548
chr21	19889991	19890141	+	8.84	R548		chr21-195
chr21	27107160	27107310	+	8.84	R548		chr21-198
chr2	91798467	91798617	+	7.57	R548		chr2-551
chr2	107942557	107942707	+	7.15	R548		chr2-552
chr2	119532025	119532175	+	8.84	R548		chr2-555
chr2	121555304	121555454	+	8	R548		chr2-556
chr2	121673372	121673522	+	8.42	R548		chr2-557
chr2	131627030	131627180	+	9.26	R548		chr2-561
chr2	134119656	134119806	+	9.26	R548		chr2-563
chr2	141312038	141312188	+	7.57	R548		chr2-564
chr2	147930103	147930253	+	8	R548		chr2-565
chr2	149478384	149478534	+	8	R548		chr2-566
chr2	161748338	161748488	+	8	R548		chr2-569
chr2	164870695	164870845	+	8.84	R548		chr2-571
chr2	166810377	166810527	+	7.57	R548		chr2-572
chr2	175260550	175260700	+	8.42	R548		chr2-574
chr2	177003848	177003998	+	6.73	R548		chr2-577
chr2	184095814	184095964	+	8	R548		chr2-580
chr2	208489479	208489629	+	7.57	R548		chr2-583
chr2	233737640	233737790	+	8.42	R548		chr2-590
chr2	235569920	235570070	+	11.8	R548		chr2-592
chr2	240362454	240362604	+	7.57	R548		chr2-594
chr2	242326053	242326203	+	9.26	R548		chr2-595
chr2	6217155	6217305	+	10.1	R548		chr2-596
chr2	7286465	7286615	+	7.15	R548		chr2-597
chr2	7806870	7807020	+	8	R548		chr2-598
chr2	8816761	8816911	+	7.15	R548		chr2-599
chr17	70043185	70043335	+	6.31	R548		chr17-600
chr17	71641497	71641647	+	6.73	R548		chr17-603
chr17	73469350	73469500	+	5.47	R548		chr17-604
chr17	73685789	73685939	+	6.73	R548		chr17-606
chr17	73874155	73874305	+	6.31	R548		chr17-607
chr17	75468383	75468533	+	5.05	R548		chr17-609
chr17	76210286	76210436	+	6.73	R548		chr17-610
chr17	76454961	76455111	+	5.47	R548		chr17-612
chr17	76869730	76869880	+	5.47	R548		chr17-616
chr17	77785317	77785467	+	6.73	R548		chr17-617
chr17	78833341	78833491	+	5.47	R548		chr17-620
chr17	79097279	79097429	+	6.73	R548		chr17-621
chr17	79924803	79924953	+	6.31	R548		chr17-623
chr6	31697214	31697364	+	7.57	R548		chr6-501
chr6	33385963	33386113	+	8.42	R548		chr6-503
chr6	36740427	36740577	+	8.42	R548		chr6-504
chr6	37648530	37648680	+	5.89	R548		chr6-506
chr6	43197273	43197423	+	6.73	R548		chr6-508
chr6	43737083	43737233	+	7.57	R548		chr6-509
chr6	45345471	45345621	+	5.05	R548		chr6-511
chr6	47002552	47002702	+	7.57	R548		chr6-512
chr6	64943800	64943950	+	6.73	R548		chr6-516
chr6	70558555	70558705	+	6.31	R548		chr6-518
chr6	73330104	73330254	+	5.47	R548		chr6-519
chr6	73458707	73458857	+	7.57	R548		chr6-520
chr6	76603557	76603707	+	7.57	R548		chr6-522
chr6	91529057	91529207	+	7.57	R548		chr6-525
chr6	97886906	97887056	+	7.57	R548		chr6-527
chr6	105140756	105140906	+	5.05	R548		chr6-531
chr6	109775439	109775589	+	7.15	R548		chr6-533
chr6	113639113	113639263	+	6.73	R548		chr6-536
chr6	116223188	116223338	+	6.31	R548		chr6-537
chr6	117803890	117804040	+	5.89	R548		chr6-539
chr6	119887961	119888111	+	7.15	R548		chr6-540
chr6	122472827	122472977	+	7.57	R548		chr6-542
chr6	125203405	125203555	+	5.89	R548		chr6-543
chr6	125678611	125678761	+	8.42	R548		chr6-545
chr6	126094839	126094989	+	5.89	R548		chr6-547
chr6	127442727	127442877	+	7.57	R548		chr6-548
chr6	128842248	128842398	+	6.31	R548		chr6-549
chr6	131964565	131964715	+	7.57	R548		chr6-551
chr6	139696473	139696623	+	6.31	R548		chr6-553
chr6	149638249	149638399	+	7.57	R548		chr6-556
chr6	150286456	150286606	+	5.89	R548		chr6-559
chr6	156017880	156018030	+	8.42	R548		chr6-562
chr6	162195509	162195659	+	6.73	R548		chr6-564
chr6	168079460	168079610	+	8.84	R548		chr6-567
chr6	170102094	170102244	+	6.73	R548		chr6-570
chr6	335694	335844	+	8.84	R548		chr6-572
chr6	2990313	2990463	+	5.89	R548		chr6-574
chr6	3226754	3226904	+	9.26	R548		chr6-575
chr6	6700379	6700529	+	5.47	R548		chr6-577
chr6	7806171	7806321	+	7.15	R548		chr6-580
chr6	11539174	11539324	+	6.31	R548		chr6-582
chr6	15445190	15445340	+	6.73	R548		chr6-584
chr6	16577025	16577175	+	5.05	R548		chr6-586
chr6	21885773	21885923	+	7.15	R548		chr6-588
chr6	22024144	22024294	+	5.05	R548		chr6-589
chr6	22216603	22216753	+	7.57	R548		chr6-590
chr6	24228486	24228636	+	6.31	R548		chr6-592
chr6	28234948	28235098	+	5.47	R548		chr6-594
chr6	29621244	29621394	+	8.84	R548		chr6-595
chr6	33116213	33116363	+	4.63	R548		chr6-598
chr8	95905836	95905986	+	19.4	R548		chr8-44
chr8	99903372	99903522	+	23.1	R548		chr8-49
chr8	119061732	119061882	+	22.3	R548		chr8-51
chr8	66151245	66151395	+	21.9	R548		chr8-54
chr8	104652388	104652538	+	5.47	R548		chr8-501
chr8	110723870	110724020	+	5.05	R548		chr8-503
chr8	123178683	123178833	+	7.15	R548		chr8-506
chr8	123598024	123598174	+	7.57	R548		chr8-507
chr8	125485887	125486037	+	5.89	R548		chr8-508
chr8	125808328	125808478	+	7.15	R548		chr8-509
chr8	37560887	37561037	+	17.7	R548		chr8-64
chr8	38592468	38592618	+	17.7	R548		chr8-65
chr8	58714668	58714818	+	22.3	R548		chr8-68
chr8	122466985	122467135	+	19.8	R548		chr8-69
chr8	129442161	129442311	+	7.57	R548		chr8-512
chr8	135469547	135469697	+	6.73	R548		chr8-515
chr8	141562257	141562407	+	5.05	R548		chr8-517
chr8	142015143	142015293	+	6.31	R548		chr8-518
chr8	142874687	142874837	+	8	R548		chr8-519
chr8	29762957	29763107	+	16.4	R548		chr8-75
chr8	63255201	63255351	+	16.8	R548		chr8-76
chr8	144976738	144976888	+	8.84	R548		chr8-523
chr8	145069989	145070139	+	5.05	R548		chr8-524
chr8	145703175	145703325	+	6.73	R548		chr8-525
chr8	2595067	2595217	+	6.31	R548		chr8-527
chr8	3142141	3142291	+	5.89	R548		chr8-528
chr8	4528743	4528893	+	6.31	R548		chr8-529
chr21	35296355	35296505	+	9.26	R548		chr21-205
chr8	57123780	57123930	+	17.3	R548		chr8-84
chr8	79428554	79428704	+	13.9	R548		chr8-89
chr8	5065068	5065218	+	6.73	R548		chr8-531
chr8	8181640	8181790	+	5.89	R548		chr8-532
chr8	10256125	10256275	+	5.89	R548		chr8-535
chr8	10714014	10714164	+	6.31	R548		chr8-536
chr21	39228154	39228304	+	8.42	R548		chr21-211
chr21	39454708	39454858	+	8	R548		chr21-212
chr21	44484783	44484933	+	8	R548		chr21-215
chr21	44871152	44871302	+	8.42	R548		chr21-216
chr21	45580804	45580954	+	7.57	R548		chr21-217
chr21	46479920	46480070	+	7.57	R548		chr21-219
chr8	134462231	134462381	+	19.4	R548		chr8-92
chr8	59770996	59771146	+	14.3	R548		chr8-94
chr8	122826796	122826946	+	16.8	R548		chr8-96
chr8	17708367	17708517	+	6.73	R548		chr8-540
chr8	17769138	17769288	+	5.47	R548		chr8-541
chr8	18872418	18872568	+	7.15	R548		chr8-542
chr8	18951195	18951345	+	6.31	R548		chr8-543
chr8	19674694	19674844	+	7.15	R548		chr8-545
chr8	19675396	19675546	+	6.31	R548		chr8-546
chr8	19977383	19977533	+	5.89	R548		chr8-547
chr8	22446779	22446929	+	5.47	R548		chr8-548
chr21	20592094	20592244	+	7.15	R548		chr21-228
chr8	23193595	23193745	+	6.73	R548		chr8-550
chr8	23194088	23194238	+	5.89	R548		chr8-551
chr8	27523892	27524042	+	6.31	R548		chr8-556
chr8	27752673	27752823	+	4.21	R548		chr8-557
chr21	28325649	28325799	+	8.42	R548		chr21-230
chr21	29471785	29471935	+	9.68	R548		chr21-231
chr21	30118151	30118301	+	9.68	R548		chr21-232
chr8	33661917	33662067	+	5.47	R548		chr8-561
chr8	37361065	37361215	+	5.89	R548		chr8-563
chr8	37574369	37574519	+	5.47	R548		chr8-564
chr8	38385691	38385841	+	6.31	R548		chr8-566
chr8	38524168	38524318	+	5.05	R548		chr8-568
chr21	35715897	35716047	+	8.84	R548		chr21-244
chr21	35974360	35974510	+	8	R548		chr21-245
chr21	37507554	37507704	+	7.15	R548		chr21-248
chr8	41570524	41570674	+	8	R548		chr8-572
chr8	48610819	48610969	+	6.31	R548		chr8-575
chr8	54683199	54683349	+	4.63	R548		chr8-578
chr8	54817571	54817721	+	8	R548		chr8-579
chr2	16080312	16080462	+	6.73	R548		chr2-600
chr2	20266058	20266208	+	6.73	R548		chr2-602
chr2	28515674	28515824	+	7.15	R548		chr2-607
chr2	36483069	36483219	+	6.73	R548		chr2-609
chr21	44394672	44394822	+	7.15	R548		chr21-253
chr21	44488988	44489138	+	6.73	R548		chr21-254
chr21	47059489	47059639	+	7.57	R548		chr21-257
chr21	9834022	9834172	+	5.05	R548		chr21-258
chr8	59040540	59040690	+	6.31	R548		chr8-581
chr8	59876531	59876681	+	6.73	R548		chr8-584
chr8	60219029	60219179	+	6.73	R548		chr8-585
chr2	40678269	40678419	+	7.15	R548		chr2-610
chr2	46087931	46088081	+	8.84	R548		chr2-612
chr2	64068106	64068256	+	6.73	R548		chr2-616
chr2	66661070	66661220	+	6.73	R548		chr2-617
chr2	74320968	74321118	+	7.57	R548		chr2-619
chr21	17816727	17816877	+	6.31	R548		chr21-268
chr8	67977019	67977169	+	5.05	R548		chr8-595
chr8	69917888	69918038	+	5.47	R548		chr8-596
chr8	71048743	71048893	+	6.31	R548		chr8-598
chr8	71455039	71455189	+	7.57	R548		chr8-599
chr2	74649255	74649405	+	9.26	R548		chr2-620
chr2	75251440	75251590	+	7.57	R548		chr2-622
chr2	83758558	83758708	+	8.84	R548		chr2-625
chr2	84422175	84422325	+	8.84	R548		chr2-626
chr2	86668348	86668498	+	7.57	R548		chr2-627
chr21	18885300	18885450	+	8	R548		chr21-271
chr21	19780874	19781024	+	6.73	R548		chr21-274
chr21	27861431	27861581	+	6.73	R548		chr21-276
chr21	28141938	28142088	+	8.84	R548		chr21-277
chr21	30257397	30257547	+	6.73	R548		chr21-278
chr21	30400124	30400274	+	6.31	R548		chr21-279
chr2	105466477	105466627	+	7.15	R548		chr2-634
chr2	108425558	108425708	+	8.84	R548		chr2-635
chr2	109963138	109963288	+	8.42	R548		chr2-636
chr21	32965577	32965727	+	5.47	R548		chr21-284
chr21	34143904	34144054	+	7.57	R548		chr21-286
chr2	121414381	121414531	+	7.15	R548		chr2-640
chr2	131627515	131627665	+	8.42	R548		chr2-641
chr2	133428597	133428747	+	6.31	R548		chr2-644
chr2	144835579	144835729	+	8	R548		chr2-647
chr21	35991615	35991765	+	9.26	R548		chr21-291
chr21	36414604	36414754	+	7.57	R548		chr21-294
chr21	37432790	37432940	+	6.73	R548		chr21-298
chr21	37757420	37757570	+	7.57	R548		chr21-299
chr2	161673410	161673560	+	8.84	R548		chr2-651
chr2	164569723	164569873	+	8	R548		chr2-653
chr2	168149467	168149617	+	7.15	R548		chr2-654
chr2	176562895	176563045	+	9.26	R548		chr2-660
chr2	177102403	177102553	+	8	R548		chr2-663
chr2	188439658	188439808	+	6.31	R548		chr2-665
chr2	201726031	201726181	+	8.84	R548		chr2-666
chr2	210341334	210341484	+	8.84	R548		chr2-668
chr2	217654024	217654174	+	8.42	R548		chr2-670
chr2	218027532	218027682	+	6.73	R548		chr2-671
chr2	220209614	220209764	+	8.84	R548		chr2-673
chr2	232206915	232207065	+	6.73	R548		chr2-678
chr2	235959733	235959883	+	8.84	R548		chr2-679
chr2	235960043	235960193	+	8.42	R548		chr2-680
chr2	240367537	240367687	+	9.26	R548		chr2-682
chr2	241191162	241191312	+	8.42	R548		chr2-683
chr2	241508055	241508205	+	7.15	R548		chr2-684
chr2	1888788	1888938	+	7.57	R548		chr2-686
chr2	6221069	6221219	+	8	R548		chr2-690
chr2	9227241	9227391	+	7.15	R548		chr2-691
chr2	15958634	15958784	+	8.42	R548		chr2-692
chr2	16052371	16052521	+	5.89	R548		chr2-693
chr2	17483641	17483791	+	6.73	R548		chr2-695
chr4	7413713	7413863	+	11.8	R548		chr4-48
chr4	57177509	57177659	+	13.9	R548		chr4-50
chr4	26241023	26241173	+	13	R548		chr4-54
chr4	152638612	152638762	+	14.7	R548		chr4-62
chr4	67602486	67602636	+	13	R548		chr4-65
chr4	17765368	17765518	+	10.5	R548		chr4-73
chr4	18131992	18132142	+	13	R548		chr4-74
chr4	89205853	89206003	+	10.5	R548		chr4-80
chr4	41511664	41511814	+	11.8	R548		chr4-85
chr4	54568905	54569055	+	13	R548		chr4-87
chr4	124234034	124234184	+	12.2	R548		chr4-89
chr4	4483103	4483253	+	12.2	R548		chr4-91
chr4	13981977	13982127	+	10.9	R548		chr4-94
chr4	90630191	90630341	+	10.5	R548		chr4-97
chr6	34191700	34191850	+	6.73	R548		chr6-600
chr6	38359481	38359631	+	6.73	R548		chr6-603
chr6	43948223	43948373	+	7.57	R548		chr6-607
chr6	44225151	44225301	+	5.47	R548		chr6-608
chr6	44437964	44438114	+	7.15	R548		chr6-609
chr6	44499163	44499313	+	5.89	R548		chr6-610
chr6	45389958	45390108	+	7.15	R548		chr6-611
chr6	52930339	52930489	+	8.42	R548		chr6-612
chr6	70166006	70166156	+	6.31	R548		chr6-617
chr6	70790848	70790998	+	6.73	R548		chr6-618
chrX	13395774	13395924	+	10.5	R548		chrX-102
chr6	72130314	72130464	+	6.31	R548		chr6-620
chrX	40869699	40869849	+	12.2	R548		chrX-107
chr6	84937258	84937408	+	8.42	R548		chr6-623
chrX	42859425	42859575	+	8.84	R548		chrX-108
chr6	84992451	84992601	+	6.31	R548		chr6-624
chr6	88639686	88639836	+	7.57	R548		chr6-626
chr6	90198875	90199025	+	7.15	R548		chr6-628
chrX	70365672	70365822	+	9.26	R548		chrX-115
chr6	91807009	91807159	+	6.73	R548		chr6-631
chrX	73545068	73545218	+	10.9	R548		chrX-116
chr6	97372168	97372318	+	5.89	R548		chr6-632
chr6	97448203	97448353	+	8.42	R548		chr6-633
chrX	99613493	99613643	+	10.9	R548		chrX-118
chr6	98323284	98323434	+	5.47	R548		chr6-634
chr6	99968667	99968817	+	8	R548		chr6-636
chr6	104223667	104223817	+	6.73	R548		chr6-638
chrX	119619798	119619948	+	8.84	R548		chrX-120
chrX	132441743	132441893	+	12.6	R548		chrX-122
chrX	133739150	133739300	+	10.5	R548		chrX-123
chrX	136563833	136563983	+	10.5	R548		chrX-124
chrX	153744547	153744697	+	9.26	R548		chrX-126
chr6	109414089	109414239	+	8	R548		chr6-642
chr6	111450297	111450447	+	7.15	R548		chr6-644
chrX	17048273	17048423	+	8.42	R548		chrX-129
chr6	111927072	111927222	+	6.31	R548		chr6-646
chr6	111947481	111947631	+	7.15	R548		chr6-647
chr6	112183672	112183822	+	6.73	R548		chr6-648
chr6	112364696	112364846	+	8.42	R548		chr6-649
chrX	39586177	39586327	+	7.57	R548		chrX-131
chrX	40409466	40409616	+	9.68	R548		chrX-132
chr6	123383989	123384139	+	6.31	R548		chr6-653
chr6	124123863	124124013	+	4.21	R548		chr6-654
chrX	87252048	87252198	+	8.42	R548		chrX-139
chr6	132713013	132713163	+	5.89	R548		chr6-656
chr6	136260379	136260529	+	7.15	R548		chr6-657
chr6	138848573	138848723	+	7.15	R548		chr6-659
chrX	147870103	147870253	+	9.26	R548		chrX-141
chrX	40013139	40013289	+	7.15	R548		chrX-144
chrX	42574276	42574426	+	8.42	R548		chrX-145
chr6	141278313	141278463	+	5.89	R548		chr6-662
chrX	53713160	53713310	+	7.57	R548		chrX-147
chr6	144537306	144537456	+	7.57	R548		chr6-663
chrX	100474994	100475144	+	8	R548		chrX-148
chr6	147523672	147523822	+	8.42	R548		chr6-664
chr6	148618015	148618165	+	6.73	R548		chr6-665
chr6	149079507	149079657	+	6.31	R548		chr6-666
chr6	150464931	150465081	+	7.57	R548		chr6-667
chr6	154729617	154729767	+	9.68	R548		chr6-669
chrX	110187528	110187678	+	7.57	R548		chrX-153
chr6	155541323	155541473	+	5.89	R548		chr6-671
chrX	134049162	134049312	+	8	R548		chrX-156
chr6	158960893	158961043	+	7.57	R548		chr6-673
chr6	159173756	159173906	+	6.73	R548		chr6-674
chrX	3189390	3189540	+	8.84	R548		chrX-159
chr6	160114205	160114355	+	5.05	R548		chr6-675
chrX	15252010	15252160	+	8.42	R548		chrX-162
chrX	15364246	15364396	+	7.15	R548		chrX-163
chrX	47360821	47360971	+	8.84	R548		chrX-165
chr6	165177258	165177408	+	8.42	R548		chr6-681
[truncated: 11,458 more rows]

## Sheet: ASCL1 Binding Sites R738
chr	start	end	PeakID	Normalized Tag Count
chr4	153289291	153289453	chr4-1	193
chr20	20343576	20343738	chr20-1	161.6
chr2	86023974	86024136	chr2-1	131.3
chr9	139421201	139421363	chr9-1	121.2
chr6	170601048	170601210	chr6-4	117.6
chr3	147040843	147041005	chr3-1	114
chr1	1234403	1234565	chr1-4	113.5
chr7	117368976	117369138	chr7-3	111.1
chr19	39988589	39988751	chr19-3	109.3
chr19	17416261	17416423	chr19-1	106.9
chr17	73262917	73263079	chr17-1	106.3
chr8	61705490	61705652	chr8-2	102.8
chr3	176769296	176769458	chr3-2	100.4
chr18	70770057	70770219	chr18-1	96.8
chr4	26173800	26173962	chr4-2	96.2
chr11	82700390	82700552	chr11-1	93.8
chr20	17150318	17150480	chr20-2	92.7
chr12	55431259	55431421	chr12-1	92.1
chr2	229311598	229311760	chr2-3	91.5
chr2	174611866	174612028	chr2-2	90.3
chr18	60646525	60646687	chr18-2	90.3
chr10	35698298	35698460	chr10-2	89.7
chr1	175642503	175642665	chr1-5	88.5
chr11	68924786	68924948	chr11-2	86.7
chr13	99582510	99582672	chr13-1	83.8
chr4	146803884	146804046	chr4-4	83.2
chr19	1255714	1255876	chr19-4	83.2
chr12	31388065	31388227	chr12-2	82
chr2	235678805	235678967	chr2-4	81.4
chr17	49695361	49695523	chr17-2	80.8
chr13	113733336	113733498	chr13-2	80.2
chr11	64454829	64454991	chr11-4	79.6
chr4	165538702	165538864	chr4-5	79
chr4	187993131	187993293	chr4-3	79
chr11	126188744	126188906	chr11-9	79
chr11	63815626	63815788	chr11-3	78.4
chr11	63845805	63845967	chr11-5	77.8
chr12	124959347	124959509	chr12-3	76
chr2	235821779	235821941	chr2-5	73.7
chr17	77030304	77030466	chr17-3	73.1
chr21	37661863	37662025	chr21-2	73.1
chr7	121437709	121437871	chr7-4	71.9
chr11	44622666	44622828	chr11-6	71.9
chr10	30673633	30673795	chr10-5	71.3
chr10	129417954	129418116	chr10-3	71.3
chr3	185927903	185928065	chr3-4	70.7
chr9	71934647	71934809	chr9-2	70.1
chr11	112507943	112508105	chr11-7	70.1
chr21	17828405	17828567	chr21-4	70.1
chr2	235943185	235943347	chr2-10	69.5
chr7	13506753	13506915	chr7-5	69.5
chr1	2188861	2189023	chr1-6	68.9
chr3	89908974	89909136	chr3-3	68.9
chr7	37047423	37047585	chr7-6	68.9
chr10	103055148	103055310	chr10-4	68.9
chr2	7774663	7774825	chr2-6	68.3
chr2	242753971	242754133	chr2-7	68.3
chr7	116709060	116709222	chr7-7	68.3
chr17	9629015	9629177	chr17-4	67.7
chr2	69736313	69736475	chr2-9	67.1
chr4	174131627	174131789	chr4-6	66.5
chr6	136407915	136408077	chr6-6	66.5
chr12	123752736	123752898	chr12-4	66.5
chr2	17981515	17981677	chr2-8	65.9
chr6	163613069	163613231	chr6-10	65.9
chr9	97535318	97535480	chr9-3	65.9
chr6	162598773	162598935	chr6-7	65.3
chr9	139001604	139001766	chr9-5	65.3
chr11	119542441	119542603	chr11-12	65.3
chr6	170268654	170268816	chr6-5	64.7
chr21	32887065	32887227	chr21-3	64.7
chr6	94557711	94557873	chr6-8	64.2
chr9	129896315	129896477	chr9-4	64.2
chr12	126374504	126374666	chr12-5	64.2
chr2	163332280	163332442	chr2-13	63.6
chr21	33393964	33394126	chr21-8	63.6
chr3	119933951	119934113	chr3-5	63
chr6	98720062	98720224	chr6-9	63
chr11	57750337	57750499	chr11-11	63
chr11	69080690	69080852	chr11-10	63
chr14	77772854	77773016	chr14-1	63
chr1	52421523	52421685	chr1-7	62.4
chr7	92244001	92244163	chr7-9	62.4
chr17	73830454	73830616	chr17-5	62.4
chr17	74594352	74594514	chr17-7	62.4
chr21	44802913	44803075	chr21-6	62.4
chr8	38815198	38815360	chr8-4	61.8
chr21	17177017	17177179	chr21-7	61.8
chr1	175832896	175833058	chr1-9	61.2
chr6	164202062	164202224	chr6-12	61.2
chr17	36571889	36572051	chr17-6	61.2
chr5	108981638	108981800	chr5-1	60.6
chr10	46009811	46009973	chr10-8	60.6
chr12	71850215	71850377	chr12-6	60.6
chr19	4584953	4585115	chr19-7	60
chr17	27073886	27074048	chr17-8	59.4
chr21	41548701	41548863	chr21-5	59.4
chr2	42106626	42106788	chr2-11	58.8
chr3	114781006	114781168	chr3-6	58.8
chr7	7812283	7812445	chr7-11	58.2
chr7	30212700	30212862	chr7-8	58.2
chr8	80855335	80855497	chr8-5	58.2
chr9	136738706	136738868	chr9-6	58.2
chr10	102672312	102672474	chr10-10	58.2
chr22	38422559	38422721	chr22-2	58.2
chr2	64455476	64455638	chr2-15	57.6
chr2	159542712	159542874	chr2-14	57.6
chr3	35706183	35706345	chr3-10	57.6
chr10	13314437	13314599	chr10-11	57.6
chr9	38023060	38023222	chr9-11	57
chr20	20937459	20937621	chr20-5	57
chr20	45986460	45986622	chr20-3	57
chr22	23554942	23555104	chr22-1	57
chr3	182834029	182834191	chr3-7	56.4
chr7	8229326	8229488	chr7-10	56.4
chr13	20534308	20534470	chr13-3	56.4
chr21	28092235	28092397	chr21-10	56.4
chr11	131454790	131454952	chr11-14	55.8
chr17	73017065	73017227	chr17-9	55.8
chr1	110073124	110073286	chr1-12	55.2
chr19	3387955	3388117	chr19-9	55.2
chr6	16983144	16983306	chr6-16	54.6
chr11	34653724	34653886	chr11-20	54.6
chr17	75719458	75719620	chr17-10	54.6
chr21	34349752	34349914	chr21-13	54.6
chrX	42696493	42696655	chrX-1	54.6
chr3	57128818	57128980	chr3-9	54.1
chr9	135608379	135608541	chr9-10	54.1
chr11	77741671	77741833	chr11-13	54.1
chr12	3990824	3990986	chr12-8	54.1
chr17	69457818	69457980	chr17-11	54.1
chr1	197238311	197238473	chr1-11	53.5
chr6	453148	453310	chr6-11	53.5
chr10	48361502	48361664	chr10-9	53.5
chr11	8616162	8616324	chr11-16	53.5
chr20	5716835	5716997	chr20-4	53.5
chr21	25626467	25626629	chr21-11	53.5
chr1	166916699	166916861	chr1-10	52.9
chr2	55647105	55647267	chr2-12	52.9
chr3	181470286	181470448	chr3-13	52.9
chr4	154091070	154091232	chr4-10	52.9
chr6	41975602	41975764	chr6-19	52.9
chr10	65472137	65472299	chr10-17	52.9
chr12	105136392	105136554	chr12-7	52.9
chr19	2381242	2381404	chr19-8	52.9
chr21	44601741	44601903	chr21-14	52.9
chr3	57050815	57050977	chr3-8	52.3
chr5	67483560	67483722	chr5-2	52.3
chr7	150081031	150081193	chr7-12	52.3
chr9	84070918	84071080	chr9-8	52.3
chr12	2433667	2433829	chr12-10	52.3
chr17	9234719	9234881	chr17-12	52.3
chr21	46727067	46727229	chr21-15	52.3
chr3	43077474	43077636	chr3-14	51.7
chr6	23634214	23634376	chr6-18	51.7
chr7	75228753	75228915	chr7-13	51.7
chr9	115308667	115308829	chr9-9	51.7
chr10	75341706	75341868	chr10-24	51.7
chr12	117875798	117875960	chr12-9	51.7
chr8	125609767	125609929	chr8-8	51.1
chr9	133297271	133297433	chr9-12	51.1
chr10	60723745	60723907	chr10-15	51.1
chr12	92757528	92757690	chr12-11	51.1
chr20	11331869	11332031	chr20-7	51.1
chr1	243876947	243877109	chr1-13	50.5
chr4	3662225	3662387	chr4-8	50.5
chr6	131233736	131233898	chr6-15	50.5
chr19	39373511	39373673	chr19-11	50.5
chr21	34489871	34490033	chr21-16	50.5
chr2	220154271	220154433	chr2-16	49.9
chr3	181215221	181215383	chr3-11	49.9
chr6	92491754	92491916	chr6-13	49.9
chr10	32063304	32063466	chr10-16	49.9
chr13	80357166	80357328	chr13-4	49.9
chr1	25174545	25174707	chr1-21	49.3
chr2	134432653	134432815	chr2-17	49.3
chr3	11010145	11010307	chr3-15	49.3
chr5	123774794	123774956	chr5-3	49.3
chr6	4563508	4563670	chr6-17	49.3
chr7	92442772	92442934	chr7-15	49.3
chr8	61777786	61777948	chr8-7	49.3
chr9	130030543	130030705	chr9-15	49.3
chr1	244318507	244318669	chr1-14	48.7
chr8	55977486	55977648	chr8-10	48.7
chr10	96955912	96956074	chr10-20	48.7
chr11	119906103	119906265	chr11-15	48.7
chr18	52989508	52989670	chr18-9	48.7
chr2	232469510	232469672	chr2-18	48.1
chr3	47676629	47676791	chr3-17	48.1
chr6	1856666	1856828	chr6-21	48.1
chr8	61918317	61918479	chr8-12	48.1
chr11	128414553	128414715	chr11-21	48.1
chr17	27053972	27054134	chr17-19	48.1
chr18	59004093	59004255	chr18-11	48.1
chr4	169845073	169845235	chr4-9	47.5
chr7	103871191	103871353	chr7-20	47.5
chr8	75862066	75862228	chr8-9	47.5
chr17	5987666	5987828	chr17-16	47.5
chr17	74704209	74704371	chr17-13	47.5
chr19	18391223	18391385	chr19-15	47.5
chr2	132559389	132559551	chr2-23	46.9
chr7	117313499	117313661	chr7-14	46.9
chr9	126841577	126841739	chr9-14	46.9
chr11	12936259	12936421	chr11-19	46.9
chr11	69064904	69065066	chr11-18	46.9
chr17	75405674	75405836	chr17-14	46.9
chr19	15376830	15376992	chr19-12	46.9
chr1	49413988	49414150	chr1-15	46.3
chr3	167453335	167453497	chr3-16	46.3
chr3	195443890	195444052	chr3-18	46.3
chr7	67976362	67976524	chr7-19	46.3
chr18	56435824	56435986	chr18-8	46.3
chr19	46954661	46954823	chr19-13	46.3
chr19	48811936	48812098	chr19-14	46.3
chr22	40814692	40814854	chr22-3	46.3
chr2	191224705	191224867	chr2-28	45.7
chr4	4806515	4806677	chr4-12	45.7
chr7	2197669	2197831	chr7-18	45.7
chr7	47544253	47544415	chr7-21	45.7
chr17	20978777	20978939	chr17-17	45.7
chr20	56016265	56016427	chr20-6	45.7
chr20	62778446	62778608	chr20-8	45.7
chr1	111099163	111099325	chr1-17	45.1
chr1	111177429	111177591	chr1-19	45.1
chr2	184213902	184214064	chr2-20	45.1
chr3	187707748	187707910	chr3-12	45.1
chr4	158311028	158311190	chr4-11	45.1
chr9	92765038	92765200	chr9-16	45.1
chr9	109249746	109249908	chr9-18	45.1
chr11	35769268	35769430	chr11-22	45.1
chr12	116996954	116997116	chr12-12	45.1
chr17	9175411	9175573	chr17-20	45.1
chr19	10337974	10338136	chr19-20	45.1
chr20	61928037	61928199	chr20-9	45.1
chr1	145263523	145263685	chr1-36	44.5
chr1	156608162	156608324	chr1-20	44.5
chr2	74666991	74667153	chr2-21	44.5
chr2	118593617	118593779	chr2-33	44.5
chr7	92390763	92390925	chr7-22	44.5
chr10	35506444	35506606	chr10-22	44.5
chr10	134902959	134903121	chr10-25	44.5
chr16	84898265	84898427	chr16-3	44.5
chr22	19102969	19103131	chr22-5	44.5
chr1	33807884	33808046	chr1-22	44
chr1	204053532	204053694	chr1-18	44
chr7	27626484	27626646	chr7-17	44
chr11	11532546	11532708	chr11-17	44
chr1	87876554	87876716	chr1-16	43.4
chr3	9441544	9441706	chr3-22	43.4
chr3	14494494	14494656	chr3-20	43.4
chr6	23027683	23027845	chr6-22	43.4
chr7	154383388	154383550	chr7-16	43.4
chr8	75130084	75130246	chr8-11	43.4
chr8	98387993	98388155	chr8-13	43.4
chr12	76242329	76242491	chr12-15	43.4
chr21	18787140	18787302	chr21-17	43.4
chr2	164574617	164574779	chr2-30	42.8
chr2	174115176	174115338	chr2-25	42.8
chr4	4482687	4482849	chr4-15	42.8
chr10	74185025	74185187	chr10-27	42.8
chr11	116953833	116953995	chr11-23	42.8
chr13	31019918	31020080	chr13-7	42.8
chr16	31451915	31452077	chr16-6	42.8
chr17	5982620	5982782	chr17-15	42.8
chr19	55770534	55770696	chr19-19	42.8
chr21	36217969	36218131	chr21-18	42.8
chr22	43004891	43005053	chr22-4	42.8
chr1	36831748	36831910	chr1-24	42.2
chr2	16124511	16124673	chr2-29	42.2
chr2	135169698	135169860	chr2-24	42.2
chr6	17212823	17212985	chr6-23	42.2
chr6	25369639	25369801	chr6-25	42.2
chr6	149288679	149288841	chr6-20	42.2
chr12	40457212	40457374	chr12-16	42.2
chr13	99657299	99657461	chr13-5	42.2
chr17	20904579	20904741	chr17-31	42.2
chr19	19096202	19096364	chr19-21	42.2
chr1	145075926	145076088	chr1-33	41.6
chr1	239973353	239973515	chr1-34	41.6
chr2	6209538	6209700	chr2-40	41.6
chr2	16153289	16153451	chr2-19	41.6
chr2	128391676	128391838	chr2-31	41.6
chr3	127145454	127145616	chr3-21	41.6
chr3	134125548	134125710	chr3-19	41.6
chr5	37665998	37666160	chr5-8	41.6
chr8	88986433	88986595	chr8-16	41.6
chr8	125827841	125828003	chr8-18	41.6
chr9	36316744	36316906	chr9-13	41.6
chr11	73508566	73508728	chr11-24	41.6
chr12	70078456	70078618	chr12-22	41.6
chr19	5037396	5037558	chr19-16	41.6
chr2	18866131	18866293	chr2-26	41
chr2	85999689	85999851	chr2-27	41
chr4	27156380	27156542	chr4-13	41
chr4	74519566	74519728	chr4-16	41
chr6	3884332	3884494	chr6-26	41
chr6	128559507	128559669	chr6-24	41
chr10	74085220	74085382	chr10-33	41
chr16	89790504	89790666	chr16-5	41
chr19	10138433	10138595	chr19-17	41
chr21	42053218	42053380	chr21-19	41
chr1	36173432	36173594	chr1-29	40.4
chr1	110175386	110175548	chr1-30	40.4
chr2	177320813	177320975	chr2-32	40.4
chr5	8061114	8061276	chr5-5	40.4
chr5	140901099	140901261	chr5-4	40.4
chr7	5535320	5535482	chr7-27	40.4
chr7	117687006	117687168	chr7-30	40.4
chr10	49806438	49806600	chr10-31	40.4
chr10	73804396	73804558	chr10-28	40.4
chr12	104194324	104194486	chr12-18	40.4
chr14	61398127	61398289	chr14-2	40.4
chr14	89815814	89815976	chr14-4	40.4
chr17	68651433	68651595	chr17-24	40.4
chr17	79359374	79359536	chr17-18	40.4
chr18	58039940	58040102	chr18-13	40.4
chr20	24568129	24568291	chr20-10	40.4
chrX	13740529	13740691	chrX-2	40.4
chrX	110620521	110620683	chrX-6	40.4
chr1	25993043	25993205	chr1-23	39.8
chr1	155938604	155938766	chr1-25	39.8
chr2	18228501	18228663	chr2-41	39.8
chr3	115379940	115380102	chr3-27	39.8
chr4	158430616	158430778	chr4-14	39.8
chr5	16728212	16728374	chr5-6	39.8
chr9	130341349	130341511	chr9-24	39.8
chr12	116561437	116561599	chr12-14	39.8
chr12	126916399	126916561	chr12-17	39.8
chr13	96056597	96056759	chr13-6	39.8
chr14	89657593	89657755	chr14-3	39.8
chr17	55976426	55976588	chr17-28	39.8
chr18	44806596	44806758	chr18-16	39.8
chr20	30200648	30200810	chr20-25	39.8
chr1	235105826	235105988	chr1-28	39.2
chr2	115964699	115964861	chr2-39	39.2
chr3	185918655	185918817	chr3-31	39.2
chr6	139540549	139540711	chr6-46	39.2
chr7	12426134	12426296	chr7-26	39.2
chr7	46899711	46899873	chr7-24	39.2
chr9	37995074	37995236	chr9-25	39.2
chr9	82585063	82585225	chr9-20	39.2
chr16	917847	918009	chr16-2	39.2
chr16	87756919	87757081	chr16-4	39.2
chr17	16389898	16390060	chr17-25	39.2
chr22	26097101	26097263	chr22-9	39.2
chr22	42784534	42784696	chr22-8	39.2
chr1	201509333	201509495	chr1-31	38.6
chr2	198380595	198380757	chr2-46	38.6
chr2	216387056	216387218	chr2-34	38.6
chr2	228258395	228258557	chr2-48	38.6
chr3	149889076	149889238	chr3-24	38.6
chr3	193534872	193535034	chr3-25	38.6
chr5	124835764	124835926	chr5-10	38.6
chr7	134375677	134375839	chr7-25	38.6
chr7	139440105	139440267	chr7-23	38.6
chr9	13569288	13569450	chr9-17	38.6
chr11	32500144	32500306	chr11-32	38.6
chr12	6960962	6961124	chr12-24	38.6
chr12	80452932	80453094	chr12-13	38.6
chr13	89561330	89561492	chr13-8	38.6
chr17	17307403	17307565	chr17-21	38.6
chr18	808284	808446	chr18-14	38.6
chr19	7917122	7917284	chr19-22	38.6
chr20	24443166	24443328	chr20-17	38.6
chr22	26669277	26669439	chr22-6	38.6
chr2	225847097	225847259	chr2-47	38
chr6	15170436	15170598	chr6-29	38
chr7	121471479	121471641	chr7-32	38
chr8	124934395	124934557	chr8-19	38
chr8	141714577	141714739	chr8-15	38
chr9	87461809	87461971	chr9-26	38
chr11	85780030	85780192	chr11-25	38
chr12	46384534	46384696	chr12-20	38
chr12	52452454	52452616	chr12-25	38
chr15	69832998	69833160	chr15-1	38
chr17	78942555	78942717	chr17-29	38
chr20	47392891	47393053	chr20-11	38
chr21	19841333	19841495	chr21-23	38
chrX	110208115	110208277	chrX-4	38
chr1	2064652	2064814	chr1-26	37.4
chr1	112423931	112424093	chr1-27	37.4
chr1	203476020	203476182	chr1-39	37.4
chr2	146689791	146689953	chr2-37	37.4
chr3	43315092	43315254	chr3-26	37.4
chr3	125647742	125647904	chr3-28	37.4
chr3	193060541	193060703	chr3-29	37.4
chr3	197089072	197089234	chr3-39	37.4
chr6	20868681	20868843	chr6-33	37.4
chr6	154831429	154831591	chr6-32	37.4
chr9	72725559	72725721	chr9-19	37.4
chr9	103997630	103997792	chr9-23	37.4
chr10	11467331	11467493	chr10-29	37.4
chr11	117741038	117741200	chr11-30	37.4
chr12	54653319	54653481	chr12-21	37.4
chr13	50914772	50914934	chr13-9	37.4
chrX	100991738	100991900	chrX-3	37.4
chr1	61803855	61804017	chr1-32	36.8
chr2	19278594	19278756	chr2-58	36.8
chr2	75633500	75633662	chr2-45	36.8
chr2	232253303	232253465	chr2-44	36.8
chr3	16105197	16105359	chr3-35	36.8
chr5	173546566	173546728	chr5-15	36.8
chr6	15400224	15400386	chr6-27	36.8
chr8	23836836	23836998	chr8-25	36.8
chr8	78921902	78922064	chr8-21	36.8
chr8	136938093	136938255	chr8-20	36.8
chr10	65771831	65771993	chr10-37	36.8
chr12	109086147	109086309	chr12-32	36.8
chr17	30813415	30813577	chr17-27	36.8
chr17	55532461	55532623	chr17-32	36.8
chr17	74001445	74001607	chr17-22	36.8
chr20	55833339	55833501	chr20-26	36.8
chr20	61323603	61323765	chr20-14	36.8
chr22	27428411	27428573	chr22-7	36.8
chr1	154720639	154720801	chr1-41	36.2
chr2	111617075	111617237	chr2-50	36.2
chr2	217603893	217604055	chr2-35	36.2
chr6	30685282	30685444	chr6-34	36.2
chr6	99235650	99235812	chr6-37	36.2
chr6	108977454	108977616	chr6-30	36.2
chr7	55537192	55537354	chr7-28	36.2
chr7	121477007	121477169	chr7-29	36.2
chr8	51555924	51556086	chr8-24	36.2
chr9	132628920	132629082	chr9-21	36.2
chr9	140135239	140135401	chr9-22	36.2
chr10	86025256	86025418	chr10-34	36.2
chr10	99081200	99081362	chr10-43	36.2
chr10	129985933	129986095	chr10-35	36.2
chr11	81358999	81359161	chr11-29	36.2
chr15	41249954	41250116	chr15-3	36.2
chr16	893171	893333	chr16-16	36.2
chr17	19352027	19352189	chr17-26	36.2
chr18	48064072	48064234	chr18-19	36.2
chr18	62760741	62760903	chr18-15	36.2
chr19	46983866	46984028	chr19-26	36.2
chr20	16846287	16846449	chr20-23	36.2
chr20	44833547	44833709	chr20-19	36.2
chr20	50358891	50359053	chr20-13	36.2
chr21	44360242	44360404	chr21-20	36.2
chr22	30103064	30103226	chr22-10	36.2
chr1	144931945	144932107	chr1-45	35.6
chr2	3705142	3705304	chr2-38	35.6
chr3	20065366	20065528	chr3-33	35.6
chr3	47422456	47422618	chr3-30	35.6
chr5	55955803	55955965	chr5-9	35.6
chr6	56954638	56954800	chr6-35	35.6
chr6	82604630	82604792	chr6-40	35.6
chr6	170680828	170680990	chr6-28	35.6
chr7	23270237	23270399	chr7-46	35.6
chr8	6673916	6674078	chr8-23	35.6
chr8	98787868	98788030	chr8-22	35.6
chr11	62697726	62697888	chr11-40	35.6
chr11	117471737	117471899	chr11-34	35.6
chr12	110158112	110158274	chr12-34	35.6
chr13	27838413	27838575	chr13-11	35.6
chr15	31598996	31599158	chr15-2	35.6
chr16	53132985	53133147	chr16-11	35.6
chr17	25572456	25572618	chr17-38	35.6
chr17	64536398	64536560	chr17-34	35.6
chr19	17586607	17586769	chr19-23	35.6
chr20	2632988	2633150	chr20-22	35.6
chr20	46356959	46357121	chr20-15	35.6
chr20	49271927	49272089	chr20-12	35.6
chr1	33829656	33829818	chr1-59	35
chr1	204812175	204812337	chr1-42	35
chr2	24658968	24659130	chr2-52	35
chr3	13577567	13577729	chr3-32	35
chr3	45653210	45653372	chr3-23	35
chr4	7808203	7808365	chr4-17	35
chr4	27056958	27057120	chr4-19	35
chr4	143272102	143272264	chr4-20	35
chr5	149174262	149174424	chr5-12	35
chr6	113011831	113011993	chr6-41	35
chr7	75317834	75317996	chr7-31	35
chr7	130005598	130005760	chr7-44	35
chr8	145005258	145005420	chr8-29	35
chr9	138090933	138091095	chr9-30	35
chr10	65374127	65374289	chr10-30	35
chr10	81169484	81169646	chr10-38	35
chr11	11483215	11483377	chr11-45	35
chr11	66623789	66623951	chr11-27	35
chr12	112620487	112620649	chr12-29	35
chr12	114809265	114809427	chr12-38	35
chr13	54801151	54801313	chr13-12	35
chr16	3507536	3507698	chr16-15	35
chr16	84123959	84124121	chr16-14	35
chr17	5848159	5848321	chr17-36	35
chr18	48680360	48680522	chr18-20	35
chr20	20444793	20444955	chr20-24	35
chr21	17951991	17952153	chr21-24	35
chr1	52521758	52521920	chr1-49	34.5
chr1	54086196	54086358	chr1-62	34.5
chr1	151147634	151147796	chr1-40	34.5
chr1	244270493	244270655	chr1-35	34.5
chr3	137914459	137914621	chr3-38	34.5
chr4	152090492	152090654	chr4-18	34.5
chr6	15265131	15265293	chr6-39	34.5
chr6	43457208	43457370	chr6-31	34.5
chr6	56671330	56671492	chr6-48	34.5
chr6	153529945	153530107	chr6-38	34.5
chr7	73684347	73684509	chr7-43	34.5
chr9	125027062	125027224	chr9-27	34.5
chr10	134549663	134549825	chr10-39	34.5
chr11	71938842	71939004	chr11-42	34.5
chr11	120435833	120435995	chr11-31	34.5
chr11	133902399	133902561	chr11-47	34.5
chr12	13543392	13543554	chr12-27	34.5
chr12	54752883	54753045	chr12-30	34.5
chr13	27540234	27540396	chr13-10	34.5
chr17	8093605	8093767	chr17-30	34.5
chr17	49440639	49440801	chr17-33	34.5
chr19	41197178	41197340	chr19-28	34.5
chr20	9048334	9048496	chr20-21	34.5
chr20	35473772	35473934	chr20-18	34.5
chr1	2323040	2323202	chr1-38	33.9
chr1	165721601	165721763	chr1-304	33.9
chr1	180895833	180895995	chr1-37	33.9
chr2	40455519	40455681	chr2-55	33.9
chr2	225060809	225060971	chr2-51	33.9
chr2	230017619	230017781	chr2-43	33.9
chr3	14331168	14331330	chr3-36	33.9
chr3	43032946	43033108	chr3-59	33.9
chr3	134085770	134085932	chr3-47	33.9
chr3	140814190	140814352	chr3-42	33.9
chr5	87956892	87957054	chr5-11	33.9
chr5	124948202	124948364	chr5-16	33.9
chr6	15332776	15332938	chr6-43	33.9
chr6	170595731	170595893	chr6-51	33.9
chr7	147814190	147814352	chr7-33	33.9
chr10	29534603	29534765	chr10-40	33.9
chr10	52267002	52267164	chr10-36	33.9
chr11	64781436	64781598	chr11-26	33.9
chr11	65819163	65819325	chr11-41	33.9
chr11	111605955	111606117	chr11-37	33.9
chr12	4155756	4155918	chr12-44	33.9
chr12	41010559	41010721	chr12-33	33.9
chr12	76236130	76236292	chr12-39	33.9
chr13	36415202	36415364	chr13-13	33.9
chr17	21098140	21098302	chr17-42	33.9
chr17	30205416	30205578	chr17-40	33.9
chr17	36577964	36578126	chr17-39	33.9
chr21	41257079	41257241	chr21-21	33.9
chr1	245679724	245679886	chr1-52	33.3
chr2	218508801	218508963	chr2-64	33.3
chr3	25333059	25333221	chr3-45	33.3
chr6	13273581	13273743	chr6-42	33.3
chr6	18536838	18537000	chr6-53	33.3
chr7	47608224	47608386	chr7-40	33.3
chr7	92384466	92384628	chr7-36	33.3
chr8	101920767	101920929	chr8-26	33.3
chr8	135937064	135937226	chr8-28	33.3
chr9	98902121	98902283	chr9-29	33.3
chr10	45350446	45350608	chr10-52	33.3
chr10	86004423	86004585	chr10-46	33.3
chr11	65264842	65265004	chr11-36	33.3
chr11	73567490	73567652	chr11-43	33.3
chr11	133680248	133680410	chr11-28	33.3
chr12	29863100	29863262	chr12-45	33.3
chr12	125867649	125867811	chr12-23	33.3
chr17	7738941	7739103	chr17-37	33.3
chr19	1667781	1667943	chr19-33	33.3
chr20	45440074	45440236	chr20-20	33.3
chr22	42718196	42718358	chr22-15	33.3
chrX	9896301	9896463	chrX-14	33.3
chr1	29139715	29139877	chr1-43	32.7
chr1	33358513	33358675	chr1-56	32.7
chr1	190110044	190110206	chr1-57	32.7
chr2	48541748	48541910	chr2-53	32.7
chr2	51531493	51531655	chr2-49	32.7
chr3	39207202	39207364	chr3-48	32.7
chr3	72650411	72650573	chr3-41	32.7
chr3	85029308	85029470	chr3-55	32.7
chr4	151937379	151937541	chr4-21	32.7
chr6	14549725	14549887	chr6-52	32.7
chr6	138504630	138504792	chr6-45	32.7
chr6	138833655	138833817	chr6-54	32.7
chr6	167041088	167041250	chr6-50	32.7
chr7	13959917	13960079	chr7-34	32.7
chr7	19559489	19559651	chr7-35	32.7
chr7	103968836	103968998	chr7-37	32.7
chr11	74036758	74036920	chr11-33	32.7
chr11	121222944	121223106	chr11-38	32.7
chr12	125010048	125010210	chr12-26	32.7
chr16	75301258	75301420	chr16-13	32.7
chr16	85620119	85620281	chr16-18	32.7
chr17	2119220	2119382	chr17-46	32.7
chr20	58971223	58971385	chr20-34	32.7
chr22	38364245	38364407	chr22-11	32.7
chr22	41636901	41637063	chr22-14	32.7
chr22	46452087	46452249	chr22-17	32.7
chr1	61369358	61369520	chr1-63	32.1
chr1	66743935	66744097	chr1-44	32.1
chr2	5550174	5550336	chr2-83	32.1
chr2	48642640	48642802	chr2-68	32.1
chr2	188482754	188482916	chr2-72	32.1
chr3	157638779	157638941	chr3-56	32.1
chr3	184893389	184893551	chr3-44	32.1
chr3	197236951	197237113	chr3-40	32.1
chr4	86763790	86763952	chr4-24	32.1
chr4	151097792	151097954	chr4-26	32.1
chr7	712678	712840	chr7-49	32.1
chr7	14298199	14298361	chr7-50	32.1
chr7	83068553	83068715	chr7-48	32.1
chr8	100452376	100452538	chr8-32	32.1
chr9	98258370	98258532	chr9-28	32.1
chr10	59897915	59898077	chr10-58	32.1
chr10	112554520	112554682	chr10-50	32.1
chr11	8227997	8228159	chr11-44	32.1
chr11	105948179	105948341	chr11-63	32.1
chr12	49581127	49581289	chr12-46	32.1
chr12	123942634	123942796	chr12-36	32.1
chr12	125356826	125356988	chr12-42	32.1
chr14	70430881	70431043	chr14-5	32.1
chr17	74394131	74394293	chr17-49	32.1
chr19	29996087	29996249	chr19-24	32.1
chr1	29282517	29282679	chr1-48	31.5
chr1	220636163	220636325	chr1-46	31.5
chr3	133789895	133790057	chr3-46	31.5
chr3	192622802	192622964	chr3-34	31.5
chr4	186064231	186064393	chr4-31	31.5
chr5	132299205	132299367	chr5-13	31.5
chr5	175250788	175250950	chr5-14	31.5
chr6	30848684	30848846	chr6-47	31.5
chr6	168788670	168788832	chr6-70	31.5
chr7	8008287	8008449	chr7-39	31.5
chr9	89763324	89763486	chr9-34	31.5
chr10	128359563	128359725	chr10-47	31.5
chr11	46925387	46925549	chr11-39	31.5
chr11	116070024	116070186	chr11-67	31.5
chr11	118480260	118480422	chr11-51	31.5
chr12	9216882	9217044	chr12-35	31.5
chr12	32825029	32825191	chr12-28	31.5
chr12	125500586	125500748	chr12-37	31.5
chr14	77525787	77525949	chr14-7	31.5
chr17	70575113	70575275	chr17-48	31.5
chr17	71715986	71716148	chr17-35	31.5
chr18	46392817	46392979	chr18-21	31.5
chr20	829031	829193	chr20-27	31.5
chr20	50153537	50153699	chr20-33	31.5
chr22	37727180	37727342	chr22-12	31.5
chrX	55478535	55478697	chrX-12	31.5
chr1	156474750	156474912	chr1-47	30.9
chr1	221882388	221882550	chr1-55	30.9
chr2	235701391	235701553	chr2-54	30.9
chr6	17292193	17292355	chr6-44	30.9
chr7	73588447	73588609	chr7-47	30.9
chr7	117433854	117434016	chr7-54	30.9
chr7	158649122	158649284	chr7-45	30.9
chr8	130640771	130640933	chr8-27	30.9
chr9	92219762	92219924	chr9-32	30.9
chr9	134153477	134153639	chr9-31	30.9
chr11	11828316	11828478	chr11-52	30.9
chr11	16103700	16103862	chr11-48	30.9
chr11	64948810	64948972	chr11-50	30.9
chr11	119846397	119846559	chr11-64	30.9
chr12	96126950	96127112	chr12-31	30.9
chr16	16257493	16257655	chr16-20	30.9
chr19	13183042	13183204	chr19-29	30.9
chr21	17791538	17791700	chr21-27	30.9
chr22	37782629	37782791	chr22-16	30.9
chrX	114368979	114369141	chrX-8	30.9
chrX	135837116	135837278	chrX-13	30.9
chr1	8520928	8521090	chr1-87	30.3
chr1	50576524	50576686	chr1-67	30.3
chr1	66749544	66749706	chr1-64	30.3
chr1	146823102	146823264	chr1-50	30.3
chr2	52301563	52301725	chr2-61	30.3
chr2	200174824	200174986	chr2-73	30.3
chr2	200622358	200622520	chr2-57	30.3
chr3	15247465	15247627	chr3-37	30.3
chr4	65253026	65253188	chr4-28	30.3
chr4	177372710	177372872	chr4-27	30.3
chr6	151711757	151711919	chr6-68	30.3
chr7	152219736	152219898	chr7-41	30.3
chr7	155090642	155090804	chr7-62	30.3
chr8	4073477	4073639	chr8-30	30.3
chr9	95512062	95512224	chr9-41	30.3
chr11	35500194	35500356	chr11-53	30.3
chr11	35941073	35941235	chr11-49	30.3
chr11	106353677	106353839	chr11-55	30.3
chr13	24613314	24613476	chr13-15	30.3
chr13	97843976	97844138	chr13-17	30.3
chr15	39464991	39465153	chr15-4	30.3
chr16	4461761	4461923	chr16-19	30.3
chr17	5972373	5972535	chr17-41	30.3
chr17	7199752	7199914	chr17-51	30.3
chr18	43753858	43754020	chr18-17	30.3
chr20	47345002	47345164	chr20-32	30.3
chrX	65683669	65683831	chrX-15	30.3
chr1	16575418	16575580	chr1-88	29.7
chr1	182038299	182038461	chr1-90	29.7
chr1	192872387	192872549	chr1-51	29.7
chr1	228083792	228083954	chr1-75	29.7
chr2	111616049	111616211	chr2-69	29.7
chr2	184339831	184339993	chr2-94	29.7
chr3	24024017	24024179	chr3-50	29.7
chr3	61547070	61547232	chr3-51	29.7
chr3	186174743	186174905	chr3-53	29.7
chr3	192422358	192422520	chr3-43	29.7
chr5	15321136	15321298	chr5-17	29.7
chr6	2022053	2022215	chr6-67	29.7
chr6	29269541	29269703	chr6-56	29.7
chr6	33651005	33651167	chr6-62	29.7
chr6	99702913	99703075	chr6-58	29.7
chr6	131065769	131065931	chr6-49	29.7
chr6	170571748	170571910	chr6-55	29.7
chr7	47467061	47467223	chr7-51	29.7
chr7	102082140	102082302	chr7-53	29.7
chr9	92451733	92451895	chr9-38	29.7
chr10	127931591	127931753	chr10-51	29.7
chr11	41329038	41329200	chr11-46	29.7
chr11	46301366	46301528	chr11-61	29.7
chr11	64456205	64456367	chr11-54	29.7
chr11	74437652	74437814	chr11-57	29.7
chr12	6340093	6340255	chr12-57	29.7
chr16	50644352	50644514	chr16-28	29.7
chr17	42422333	42422495	chr17-47	29.7
chr17	53811763	53811925	chr17-63	29.7
chr17	80288362	80288524	chr17-69	29.7
chr17	80666109	80666271	chr17-50	29.7
chr18	3594045	3594207	chr18-22	29.7
chr19	7934120	7934282	chr19-35	29.7
chr20	45200934	45201096	chr20-39	29.7
chr21	41383306	41383468	chr21-33	29.7
chr1	32228369	32228531	chr1-84	29.1
chr1	32713957	32714119	chr1-53	29.1
chr1	45656980	45657142	chr1-61	29.1
chr1	75139071	75139233	chr1-68	29.1
chr1	113846069	113846231	chr1-85	29.1
chr1	120280107	120280269	chr1-54	29.1
chr1	178676768	178676930	chr1-74	29.1
chr2	29265410	29265572	chr2-59	29.1
chr2	168344349	168344511	chr2-71	29.1
chr2	218299017	218299179	chr2-82	29.1
chr2	220408406	220408568	chr2-65	29.1
chr2	242825135	242825297	chr2-76	29.1
chr3	149271524	149271686	chr3-66	29.1
chr3	177209173	177209335	chr3-57	29.1
chr3	193678801	193678963	chr3-60	29.1
chr6	84761900	84762062	chr6-74	29.1
chr7	20369969	20370131	chr7-42	29.1
chr9	100396006	100396168	chr9-33	29.1
chr10	107604590	107604752	chr10-54	29.1
chr11	2232375	2232537	chr11-75	29.1
chr11	72730618	72730780	chr11-77	29.1
chr11	118187499	118187661	chr11-74	29.1
chr12	56473129	56473291	chr12-47	29.1
chr13	32740168	32740330	chr13-19	29.1
chr13	98432799	98432961	chr13-24	29.1
chr15	45068262	45068424	chr15-9	29.1
chr16	85343369	85343531	chr16-24	29.1
chr17	904147	904309	chr17-54	29.1
chr19	5193464	5193626	chr19-43	29.1
chr19	34169798	34169960	chr19-38	29.1
chr20	615264	615426	chr20-30	29.1
chr22	28790656	28790818	chr22-19	29.1
chr22	37995251	37995413	chr22-13	29.1
chrX	39618919	39619081	chrX-10	29.1
chr1	68779529	68779691	chr1-65	28.5
chr1	111257228	111257390	chr1-105	28.5
chr2	11990272	11990434	chr2-93	28.5
chr2	47168301	47168463	chr2-105	28.5
chr2	109907692	109907854	chr2-63	28.5
chr3	23521978	23522140	chr3-54	28.5
chr3	195310914	195311076	chr3-49	28.5
chr4	105413742	105413904	chr4-37	28.5
chr4	186488990	186489152	chr4-59	28.5
chr6	112065264	112065426	chr6-59	28.5
chr7	130070711	130070873	chr7-65	28.5
chr8	1840343	1840505	chr8-41	28.5
chr8	125654342	125654504	chr8-43	28.5
chr8	129337919	129338081	chr8-34	28.5
chr9	104038286	104038448	chr9-46	28.5
chr9	108006817	108006979	chr9-37	28.5
chr9	140373555	140373717	chr9-44	28.5
chr10	6798154	6798316	chr10-55	28.5
chr10	123951721	123951883	chr10-83	28.5
chr11	9050261	9050423	chr11-76	28.5
chr11	9088211	9088373	chr11-60	28.5
chr11	16213434	16213596	chr11-96	28.5
chr11	121567090	121567252	chr11-69	28.5
chr11	125133280	125133442	chr11-59	28.5
chr12	95044231	95044393	chr12-66	28.5
chr12	98010808	98010970	chr12-50	28.5
chr12	112996093	112996255	chr12-59	28.5
chr12	123429238	123429400	chr12-40	28.5
chr12	124763314	124763476	chr12-41	28.5
chr13	40764742	40764904	chr13-14	28.5
chr13	98120663	98120825	chr13-18	28.5
chr14	34772060	34772222	chr14-8	28.5
chr15	60884633	60884795	chr15-6	28.5
chr16	70759897	70760059	chr16-27	28.5
chr17	49731391	49731553	chr17-62	28.5
chr17	64451372	64451534	chr17-57	28.5
chr17	76714342	76714504	chr17-65	28.5
chr19	14682838	14683000	chr19-31	28.5
chr19	47363701	47363863	chr19-32	28.5
chr20	40021820	40021982	chr20-29	28.5
chr21	16662986	16663148	chr21-28	28.5
chr22	28272843	28273005	chr22-18	28.5
chrX	40331312	40331474	chrX-17	28.5
chr1	156475145	156475307	chr1-73	27.9
chr1	160040110	160040272	chr1-70	27.9
chr1	214170505	214170667	chr1-116	27.9
chr1	215389347	215389509	chr1-92	27.9
chr1	222484225	222484387	chr1-71	27.9
chr2	9319308	9319470	chr2-66	27.9
chr2	30796082	30796244	chr2-86	27.9
chr2	113384217	113384379	chr2-107	27.9
chr2	128403072	128403234	chr2-79	27.9
chr2	204445682	204445844	chr2-74	27.9
chr2	222890629	222890791	chr2-90	27.9
chr2	235194284	235194446	chr2-96	27.9
chr3	10595691	10595853	chr3-58	27.9
chr3	134213339	134213501	chr3-86	27.9
chr4	14220356	14220518	chr4-45	27.9
chr5	72683824	72683986	chr5-35	27.9
chr5	118406649	118406811	chr5-20	27.9
chr6	2765392	2765554	chr6-60	27.9
chr6	47215242	47215404	chr6-79	27.9
chr6	164506742	164506904	chr6-69	27.9
chr7	8223956	8224118	chr7-69	27.9
chr7	14543884	14544046	chr7-52	27.9
chr7	75924070	75924232	chr7-56	27.9
chr7	88082104	88082266	chr7-57	27.9
chr7	107335013	107335175	chr7-58	27.9
chr7	153264598	153264760	chr7-77	27.9
chr8	10823098	10823260	chr8-60	27.9
chr9	98256405	98256567	chr9-36	27.9
chr10	73735450	73735612	chr10-53	27.9
chr10	103064084	103064246	chr10-81	27.9
chr11	16148020	16148182	chr11-65	27.9
chr11	30446408	30446570	chr11-71	27.9
chr11	48131531	48131693	chr11-66	27.9
chr11	60628565	60628727	chr11-62	27.9
chr11	65029152	65029314	chr11-92	27.9
chr11	96040627	96040789	chr11-78	27.9
chr11	102473961	102474123	chr11-81	27.9
chr11	112568119	112568281	chr11-58	27.9
chr11	121223332	121223494	chr11-68	27.9
chr12	54762592	54762754	chr12-64	27.9
chr12	110511234	110511396	chr12-51	27.9
chr12	124822241	124822403	chr12-56	27.9
chr13	31621036	31621198	chr13-16	27.9
chr13	101302734	101302896	chr13-22	27.9
chr17	8151295	8151457	chr17-55	27.9
chr17	68984227	68984389	chr17-64	27.9
chr19	15391831	15391993	chr19-40	27.9
chr19	38663917	38664079	chr19-36	27.9
chrX	71280540	71280702	chrX-20	27.9
chrX	129305175	129305337	chrX-9	27.9
chr1	23133241	23133403	chr1-79	27.3
chr1	97769800	97769962	chr1-89	27.3
chr1	117878756	117878918	chr1-114	27.3
chr1	155841194	155841356	chr1-99	27.3
chr1	221915626	221915788	chr1-117	27.3
chr2	33659133	33659295	chr2-67	27.3
chr2	60591679	60591841	chr2-87	27.3
chr2	111919639	111919801	chr2-78	27.3
chr2	118647478	118647640	chr2-101	27.3
chr2	142277534	142277696	chr2-81	27.3
chr2	219536575	219536737	chr2-110	27.3
chr2	239149483	239149645	chr2-91	27.3
chr3	47655319	47655481	chr3-62	27.3
chr3	116382719	116382881	chr3-64	27.3
chr4	20481842	20482004	chr4-40	27.3
chr4	40858089	40858251	chr4-34	27.3
chr4	146741048	146741210	chr4-33	27.3
chr4	173058890	173059052	chr4-38	27.3
chr4	182146174	182146336	chr4-25	27.3
chr5	4231148	4231310	chr5-30	27.3
chr5	57452862	57453024	chr5-27	27.3
chr5	82331686	82331848	chr5-37	27.3
chr6	13153147	13153309	chr6-61	27.3
chr6	24667139	24667301	chr6-88	27.3
chr6	44214637	44214799	chr6-57	27.3
chr6	92379314	92379476	chr6-63	27.3
chr6	115872854	115873016	chr6-75	27.3
chr6	138504143	138504305	chr6-65	27.3
chr7	697286	697448	chr7-68	27.3
chr8	2836924	2837086	chr8-45	27.3
chr9	35924350	35924512	chr9-54	27.3
chr9	133349580	133349742	chr9-53	27.3
chr9	136819322	136819484	chr9-42	27.3
chr10	35505592	35505754	chr10-56	27.3
chr10	56561023	56561185	chr10-68	27.3
chr10	116144130	116144292	chr10-59	27.3
chr11	102292107	102292269	chr11-73	27.3
chr11	117737311	117737473	chr11-56	27.3
chr12	1753661	1753823	chr12-43	27.3
chr12	4030077	4030239	chr12-69	27.3
chr12	110165069	110165231	chr12-55	27.3
chr15	86855789	86855951	chr15-5	27.3
chr16	16244080	16244242	chr16-21	27.3
chr16	66369728	66369890	chr16-31	27.3
chr17	9378737	9378899	chr17-44	27.3
chr17	20092737	20092899	chr17-59	27.3
chr17	46695985	46696147	chr17-53	27.3
chr19	4296483	4296645	chr19-34	27.3
chr20	3776859	3777021	chr20-35	27.3
chr20	62837063	62837225	chr20-40	27.3
chr21	33678637	33678799	chr21-35	27.3
chr22	30091314	30091476	chr22-20	27.3
chrX	13924217	13924379	chrX-22	27.3
chrX	129512366	129512528	chrX-28	27.3
chr1	11941159	11941321	chr1-58	26.7
chr1	15815643	15815805	chr1-119	26.7
chr1	33848264	33848426	chr1-95	26.7
chr1	151763160	151763322	chr1-69	26.7
chr1	181399661	181399823	chr1-82	26.7
chr1	190352086	190352248	chr1-91	26.7
chr1	208279184	208279346	chr1-101	26.7
chr1	229830192	229830354	chr1-72	26.7
chr1	232059964	232060126	chr1-86	26.7
chr2	10361320	10361482	chr2-92	26.7
chr2	11051904	11052066	chr2-98	26.7
chr2	24714463	24714625	chr2-85	26.7
chr2	66533047	66533209	chr2-122	26.7
chr2	167350843	167351005	chr2-89	26.7
chr2	184860552	184860714	chr2-95	26.7
chr3	22325921	22326083	chr3-61	26.7
chr3	85988291	85988453	chr3-82	26.7
chr3	133380766	133380928	chr3-85	26.7
chr4	186709190	186709352	chr4-32	26.7
chr5	82045370	82045532	chr5-25	26.7
chr5	87437142	87437304	chr5-21	26.7
chr5	87959708	87959870	chr5-22	26.7
chr5	114807300	114807462	chr5-28	26.7
chr5	124820438	124820600	chr5-18	26.7
chr6	44448038	44448200	chr6-73	26.7
chr6	152690081	152690243	chr6-66	26.7
chr7	10162559	10162721	chr7-64	26.7
chr7	43347261	43347423	chr7-82	26.7
chr7	152312204	152312366	chr7-76	26.7
chr8	22483824	22483986	chr8-35	26.7
chr8	56014512	56014674	chr8-31	26.7
chr8	91688612	91688774	chr8-42	26.7
chr9	92293138	92293300	chr9-35	26.7
chr9	138703785	138703947	chr9-40	26.7
chr11	62515153	62515315	chr11-86	26.7
chr11	71511240	71511402	chr11-87	26.7
chr12	50377776	50377938	chr12-52	26.7
chr12	50579630	50579792	chr12-63	26.7
chr12	107292218	107292380	chr12-54	26.7
chr12	125007678	125007840	chr12-48	26.7
chr13	33804109	33804271	chr13-27	26.7
chr13	112331299	112331461	chr13-20	26.7
chr13	112760980	112761142	chr13-25	26.7
chr17	27012169	27012331	chr17-76	26.7
chr17	28258437	28258599	chr17-60	26.7
chr17	36880942	36881104	chr17-61	26.7
chr17	71338415	71338577	chr17-72	26.7
chr17	79644049	79644211	chr17-74	26.7
chr18	45275504	45275666	chr18-23	26.7
chr18	53542866	53543028	chr18-24	26.7
chr19	876130	876292	chr19-30	26.7
chr19	15399397	15399559	chr19-41	26.7
chr19	28359038	28359200	chr19-49	26.7
chr20	5601993	5602155	chr20-38	26.7
chr20	19869063	19869225	chr20-31	26.7
chr20	35724394	35724556	chr20-43	26.7
chr20	60731963	60732125	chr20-53	26.7
chr21	43674910	43675072	chr21-30	26.7
chr21	47296818	47296980	chr21-41	26.7
chr22	19620166	19620328	chr22-22	26.7
chr22	33277032	33277194	chr22-29	26.7
chr22	40099953	40100115	chr22-23	26.7
chrX	76235515	76235677	chrX-18	26.7
chr1	21980464	21980626	chr1-120	26.1
chr1	229715063	229715225	chr1-83	26.1
chr2	12317721	12317883	chr2-84	26.1
chr2	18121341	18121503	chr2-131	26.1
chr2	71098765	71098927	chr2-88	26.1
chr2	75539288	75539450	chr2-77	26.1
chr2	159579848	159580010	chr2-102	26.1
chr2	219757473	219757635	chr2-127	26.1
chr2	236079593	236079755	chr2-97	26.1
chr2	241309630	241309792	chr2-129	26.1
chr3	15432615	15432777	chr3-70	26.1
chr5	39132378	39132540	chr5-24	26.1
chr6	150903355	150903517	chr6-82	26.1
chr6	170491943	170492105	chr6-83	26.1
chr7	14236979	14237141	chr7-60	26.1
chr7	30066378	30066540	chr7-55	26.1
chr7	87830226	87830388	chr7-72	26.1
chr7	95106372	95106534	chr7-74	26.1
chr8	61326467	61326629	chr8-56	26.1
chr8	100253154	100253316	chr8-37	26.1
chr8	104230055	104230217	chr8-52	26.1
chr8	135725008	135725170	chr8-38	26.1
chr8	141578370	141578532	chr8-39	26.1
chr8	142877624	142877786	chr8-40	26.1
chr10	71252195	71252357	chr10-79	26.1
chr10	80673612	80673774	chr10-72	26.1
chr10	91061751	91061913	chr10-73	26.1
chr11	57546917	57547079	chr11-72	26.1
chr11	131523238	131523400	chr11-70	26.1
chr12	122466142	122466304	chr12-68	26.1
chr14	27436281	27436443	chr14-10	26.1
chr14	62107609	62107771	chr14-11	26.1
chr15	68877138	68877300	chr15-8	26.1
chr16	68820536	68820698	chr16-45	26.1
chr16	79321159	79321321	chr16-23	26.1
chr17	35534577	35534739	chr17-97	26.1
chr17	45784863	45785025	chr17-45	26.1
chr17	57696626	57696788	chr17-78	26.1
chr19	2019578	2019740	chr19-60	26.1
chr19	2181703	2181865	chr19-27	26.1
chr20	20506469	20506631	chr20-46	26.1
chr20	56592608	56592770	chr20-28	26.1
chr20	62792572	62792734	chr20-37	26.1
chr21	17906112	17906274	chr21-51	26.1
chr21	28168205	28168367	chr21-32	26.1
chr22	18386465	18386627	chr22-21	26.1
chr22	38711105	38711267	chr22-33	26.1
chr22	42743689	42743851	chr22-30	26.1
chr22	42832561	42832723	chr22-24	26.1
chrX	131041856	131042018	chrX-16	26.1
chr1	40311407	40311569	chr1-60	25.5
chr1	60914554	60914716	chr1-103	25.5
chr1	63590359	63590521	chr1-104	25.5
chr1	81943999	81944161	chr1-96	25.5
chr1	103318363	103318525	chr1-124	25.5
chr1	144533638	144533800	chr1-98	25.5
chr1	163291587	163291749	chr1-81	25.5
chr1	169914533	169914695	chr1-100	25.5
chr1	175649232	175649394	chr1-106	25.5
chr1	245026548	245026710	chr1-76	25.5
chr2	2581175	2581337	chr2-130	25.5
chr2	203879414	203879576	chr2-119	25.5
chr2	210431075	210431237	chr2-140	25.5
chr3	39632311	39632473	chr3-75	25.5
chr3	65582698	65582860	chr3-98	25.5
chr3	166831463	166831625	chr3-52	25.5
chr3	181810605	181810767	chr3-87	25.5
chr3	187163194	187163356	chr3-72	25.5
chr4	41646513	41646675	chr4-47	25.5
chr4	54507094	54507256	chr4-35	25.5
chr4	184881174	184881336	chr4-30	25.5
chr5	38540523	38540685	chr5-23	25.5
chr5	106347514	106347676	chr5-36	25.5
chr5	179751697	179751859	chr5-26	25.5
chr6	15627625	15627787	chr6-117	25.5
chr6	19571529	19571691	chr6-84	25.5
chr6	29932675	29932837	chr6-72	25.5
chr6	36853666	36853828	chr6-89	25.5
chr6	129806877	129807039	chr6-76	25.5
chr6	169104464	169104626	chr6-71	25.5
chr7	8383381	8383543	chr7-63	25.5
chr8	27863883	27864045	chr8-36	25.5
chr8	28747809	28747971	chr8-66	25.5
chr8	50836350	50836512	chr8-54	25.5
chr8	78042915	78043077	chr8-48	25.5
chr8	98924567	98924729	chr8-51	25.5
chr9	37576258	37576420	chr9-55	25.5
chr9	135017051	135017213	chr9-50	25.5
chr9	140132573	140132735	chr9-43	25.5
chr10	14043929	14044091	chr10-76	25.5
chr10	71257075	71257237	chr10-63	25.5
chr10	105906808	105906970	chr10-82	25.5
chr11	61772813	61772975	chr11-80	25.5
chr11	67159164	67159326	chr11-98	25.5
chr11	101785733	101785895	chr11-130	25.5
chr11	105654189	105654351	chr11-82	25.5
chr12	75493089	75493251	chr12-77	25.5
chr12	113659166	113659328	chr12-78	25.5
chr13	71816388	71816550	chr13-21	25.5
chr15	57510073	57510235	chr15-10	25.5
chr15	101991735	101991897	chr15-7	25.5
chr16	68118514	68118676	chr16-32	25.5
chr17	6470956	6471118	chr17-58	25.5
chr19	3655944	3656106	chr19-44	25.5
chr19	38146359	38146521	chr19-39	25.5
chr20	48755233	48755395	chr20-49	25.5
chr20	55858102	55858264	chr20-50	25.5
chr20	62784402	62784564	chr20-36	25.5
chr22	41777891	41778053	chr22-26	25.5
chr22	46393435	46393597	chr22-32	25.5
chrX	17474624	17474786	chrX-26	25.5
chr1	2461777	2461939	chr1-109	24.9
chr1	11969634	11969796	chr1-77	24.9
chr1	32957044	32957206	chr1-94	24.9
chr1	110041114	110041276	chr1-97	24.9
chr1	112399442	112399604	chr1-125	24.9
chr1	112423575	112423737	chr1-146	24.9
chr1	192896787	192896949	chr1-129	24.9
chr1	244214450	244214612	chr1-102	24.9
chr2	45418282	45418444	chr2-112	24.9
chr2	95969381	95969543	chr2-100	24.9
chr2	147956179	147956341	chr2-118	24.9
chr2	191492686	191492848	chr2-125	24.9
chr2	232572856	232573018	chr2-128	24.9
chr2	241189325	241189487	chr2-104	24.9
chr3	15752665	15752827	chr3-94	24.9
chr3	82050077	82050239	chr3-81	24.9
chr3	105117366	105117528	chr3-89	24.9
chr3	128598287	128598449	chr3-84	24.9
chr3	193765143	193765305	chr3-68	24.9
chr3	195620520	195620682	chr3-69	24.9
chr4	62066158	62066320	chr4-36	24.9
chr4	83349999	83350161	chr4-41	24.9
chr4	146019245	146019407	chr4-50	24.9
chr4	170712887	170713049	chr4-29	24.9
chr5	87986938	87987100	chr5-19	24.9
chr6	102384566	102384728	chr6-101	24.9
chr6	123070727	123070889	chr6-81	24.9
chr6	130088482	130088644	chr6-64	24.9
chr6	140247420	140247582	chr6-91	24.9
chr7	47354774	47354936	chr7-70	24.9
chr7	53384131	53384293	chr7-89	24.9
chr7	148717592	148717754	chr7-67	24.9
chr8	3965203	3965365	chr8-53	24.9
chr8	92053008	92053170	chr8-50	24.9
chr8	104145920	104146082	chr8-64	24.9
chr8	125637791	125637953	chr8-65	24.9
chr9	98225035	98225197	chr9-74	24.9
chr9	109338271	109338433	chr9-56	24.9
chr9	126587777	126587939	chr9-39	24.9
chr9	133454829	133454991	chr9-58	24.9
chr9	134401607	134401769	chr9-49	24.9
chr9	139438987	139439149	chr9-48	24.9
chr10	68701368	68701530	chr10-69	24.9
chr10	73620618	73620780	chr10-70	24.9
chr10	114438426	114438588	chr10-74	24.9
chr10	118721581	118721743	chr10-60	24.9
chr11	12867441	12867603	chr11-95	24.9
chr11	27465316	27465478	chr11-104	24.9
chr11	34214707	34214869	chr11-83	24.9
chr11	60598643	60598805	chr11-85	24.9
chr12	4355360	4355522	chr12-70	24.9
chr12	40452696	40452858	chr12-71	24.9
chr12	49608907	49609069	chr12-75	24.9
chr12	109032219	109032381	chr12-67	24.9
chr12	122907992	122908154	chr12-60	24.9
chr14	77551943	77552105	chr14-9	24.9
chr15	27737500	27737662	chr15-13	24.9
chr15	89319958	89320120	chr15-12	24.9
chr17	7796659	7796821	chr17-75	24.9
chr17	19220670	19220832	chr17-80	24.9
chr17	29885841	29886003	chr17-77	24.9
chr17	68638497	68638659	chr17-67	24.9
chr17	77924724	77924886	chr17-79	24.9
chr18	43913922	43914084	chr18-33	24.9
chr19	1174148	1174310	chr19-42	24.9
chr20	3146195	3146357	chr20-41	24.9
chr20	35450549	35450711	chr20-42	24.9
chr20	61983736	61983898	chr20-52	24.9
chr21	19980606	19980768	chr21-29	24.9
chr21	41990251	41990413	chr21-34	24.9
chr22	30736925	30737087	chr22-28	24.9
chr22	45830473	45830635	chr22-31	24.9
chr1	21972110	21972272	chr1-78	24.4
chr1	32804002	32804164	chr1-121	24.4
chr1	225840703	225840865	chr1-107	24.4
chr2	86263233	86263395	chr2-113	24.4
chr2	206586752	206586914	chr2-150	24.4
chr3	10547149	10547311	chr3-78	24.4
chr3	65744991	65745153	chr3-76	24.4
chr3	73641817	73641979	chr3-71	24.4
chr3	141839765	141839927	chr3-67	24.4
chr3	186101589	186101751	chr3-91	24.4
chr3	193852648	193852810	chr3-73	24.4
chr4	23375181	23375343	chr4-46	24.4
chr4	93557275	93557437	chr4-42	24.4
chr4	152120747	152120909	chr4-51	24.4
chr5	115802454	115802616	chr5-43	24.4
chr5	140875676	140875838	chr5-32	24.4
chr5	172466258	172466420	chr5-33	24.4
chr5	173617099	173617261	chr5-38	24.4
chr5	177495364	177495526	chr5-39	24.4
chr6	109503960	109504122	chr6-110	24.4
chr6	169589410	169589572	chr6-86	24.4
chr7	66808703	66808865	chr7-87	24.4
chr7	86781697	86781859	chr7-71	24.4
chr7	154569261	154569423	chr7-61	24.4
chr7	157394365	157394527	chr7-73	24.4
chr8	22411561	22411723	chr8-46	24.4
chr8	24475168	24475330	chr8-47	24.4
chr8	67436373	67436535	chr8-68	24.4
chr8	121704405	121704567	chr8-59	24.4
chr9	90127388	90127550	chr9-51	24.4
chr9	96817173	96817335	chr9-52	24.4
chr9	135772520	135772682	chr9-59	24.4
chr10	681472	681634	chr10-64	24.4
chr11	34072884	34073046	chr11-113	24.4
chr11	62168344	62168506	chr11-91	24.4
chr11	67981139	67981301	chr11-126	24.4
chr11	100590139	100590301	chr11-100	24.4
chr11	120434880	120435042	chr11-102	24.4
chr12	30590672	30590834	chr12-58	24.4
chr12	42632071	42632233	chr12-62	24.4
chr12	56223722	56223884	chr12-90	24.4
chr12	79332498	79332660	chr12-65	24.4
chr12	106053695	106053857	chr12-53	24.4
chr13	46964199	46964361	chr13-23	24.4
chr13	53442380	53442542	chr13-35	24.4
chr13	107220372	107220534	chr13-26	24.4
chr13	112292437	112292599	chr13-32	24.4
chr15	74110853	74111015	chr15-11	24.4
chr16	4572335	4572497	chr16-30	24.4
chr16	13923637	13923799	chr16-37	24.4
chr16	20817736	20817898	chr16-25	24.4
chr17	45144888	45145050	chr17-82	24.4
chr17	48546615	48546777	chr17-87	24.4
chr18	32621037	32621199	chr18-31	24.4
chr18	50916330	50916492	chr18-48	24.4
chr18	75474748	75474910	chr18-32	24.4
chr19	2983008	2983170	chr19-51	24.4
chr19	38701313	38701475	chr19-50	24.4
chr19	45640651	45640813	chr19-64	24.4
chr20	56323718	56323880	chr20-59	24.4
chr21	33251571	33251733	chr21-43	24.4
chr21	33698090	33698252	chr21-39	24.4
chrX	130534886	130535048	chrX-29	24.4
chr1	7728791	7728953	chr1-141	23.8
chr1	21444251	21444413	chr1-135	23.8
chr1	22534527	22534689	chr1-93	23.8
chr1	29595853	29596015	chr1-136	23.8
chr1	66708410	66708572	chr1-173	23.8
chr1	186842891	186843053	chr1-115	23.8
chr1	193155546	193155708	chr1-130	23.8
chr1	208275464	208275626	chr1-131	23.8
chr1	214179118	214179280	chr1-193	23.8
chr2	3699692	3699854	chr2-111	23.8
chr2	29965652	29965814	chr2-121	23.8
chr2	151091468	151091630	chr2-109	23.8
chr2	167232427	167232589	chr2-103	23.8
chr2	188168725	188168887	chr2-149	23.8
chr2	202928883	202929045	chr2-172	23.8
chr3	33701113	33701275	chr3-88	23.8
chr3	49255461	49255623	chr3-97	23.8
chr3	50298223	50298385	chr3-102	23.8
chr3	65762183	65762345	chr3-99	23.8
chr3	185826817	185826979	chr3-77	23.8
chr4	1303200	1303362	chr4-52	23.8
chr4	6964128	6964290	chr4-44	23.8
chr4	55198803	55198965	chr4-66	23.8
chr4	129574791	129574953	chr4-43	23.8
chr4	151151843	151152005	chr4-55	23.8
chr4	174173515	174173677	chr4-58	23.8
chr4	189933003	189933165	chr4-39	23.8
chr5	8839645	8839807	chr5-46	23.8
chr5	14359512	14359674	chr5-41	23.8
chr5	14433482	14433644	chr5-34	23.8
chr5	67796741	67796903	chr5-42	23.8
chr5	108804608	108804770	chr5-53	23.8
chr6	22785323	22785485	chr6-118	23.8
chr6	23180893	23181055	chr6-78	23.8
chr6	43847068	43847230	chr6-85	23.8
chr7	17029510	17029672	chr7-78	23.8
chr7	55495576	55495738	chr7-83	23.8
chr7	137846401	137846563	chr7-66	23.8
chr7	149579909	149580071	chr7-75	23.8
chr8	82281991	82282153	chr8-57	23.8
chr8	122586817	122586979	chr8-71	23.8
chr9	66494011	66494173	chr9-82	23.8
chr9	110252182	110252344	chr9-47	23.8
chr9	136399581	136399743	chr9-60	23.8
chr10	24912039	24912201	chr10-77	23.8
chr11	16139928	16140090	chr11-79	23.8
chr11	91584035	91584197	chr11-88	23.8
chr11	105638734	105638896	chr11-131	23.8
chr11	115280471	115280633	chr11-101	23.8
chr11	116574193	116574355	chr11-89	23.8
chr12	27443565	27443727	chr12-61	23.8
chr12	30907920	30908082	chr12-86	23.8
chr12	50017267	50017429	chr12-72	23.8
chr13	46919634	46919796	chr13-30	23.8
chr13	93042700	93042862	chr13-29	23.8
chr13	112592301	112592463	chr13-33	23.8
chr15	75230495	75230657	chr15-14	23.8
chr16	12346675	12346837	chr16-33	23.8
chr16	20186904	20187066	chr16-34	23.8
chr16	29685663	29685825	chr16-39	23.8
chr17	70611276	70611438	chr17-102	23.8
chr18	3526776	3526938	chr18-28	23.8
chr18	45586161	45586323	chr18-40	23.8
chr18	47092171	47092333	chr18-34	23.8
chr18	52442448	52442610	chr18-25	23.8
chr18	57625395	57625557	chr18-41	23.8
chr19	435464	435626	chr19-54	23.8
chr20	825118	825280	chr20-44	23.8
chr20	1447482	1447644	chr20-45	23.8
chr20	12905881	12906043	chr20-65	23.8
chr21	22475354	22475516	chr21-31	23.8
chr21	39420529	39420691	chr21-37	23.8
chr21	44695316	44695478	chr21-54	23.8
chr21	44787320	44787482	chr21-50	23.8
chr22	26366557	26366719	chr22-27	23.8
chrX	32288075	32288237	chrX-27	23.8
chrX	39699466	39699628	chrX-33	23.8
chrX	104996614	104996776	chrX-24	23.8
chr1	28975139	28975301	chr1-110	23.2
chr1	32936134	32936296	chr1-122	23.2
chr1	35734145	35734307	chr1-112	23.2
chr1	57538168	57538330	chr1-172	23.2
chr1	167298110	167298272	chr1-128	23.2
chr1	213419357	213419519	chr1-152	23.2
chr2	6676830	6676992	chr2-120	23.2
chr2	46063552	46063714	chr2-155	23.2
chr2	60593466	60593628	chr2-134	23.2
chr2	73460269	73460431	chr2-136	23.2
chr2	121775100	121775262	chr2-115	23.2
chr2	125727765	125727927	chr2-147	23.2
chr3	3866947	3867109	chr3-92	23.2
chr3	40783376	40783538	chr3-109	23.2
chr3	42067212	42067374	chr3-79	23.2
chr3	74887551	74887713	chr3-80	23.2
chr3	118500238	118500400	chr3-65	23.2
chr4	88343727	88343889	chr4-49	23.2
chr4	143861925	143862087	chr4-54	23.2
chr5	10138526	10138688	chr5-40	23.2
chr5	124970004	124970166	chr5-29	23.2
chr6	3247774	3247936	chr6-77	23.2
chr6	16243396	16243558	chr6-87	23.2
chr6	44041171	44041333	chr6-98	23.2
chr6	84737592	84737754	chr6-108	23.2
chr6	98117215	98117377	chr6-90	23.2
chr6	98806177	98806339	chr6-99	23.2
chr6	161828305	161828467	chr6-95	23.2
chr6	164366066	164366228	chr6-103	23.2
chr6	164954058	164954220	chr6-104	23.2
chr7	12811167	12811329	chr7-95	23.2
chr7	34098521	34098683	chr7-131	23.2
chr7	150676277	150676439	chr7-59	23.2
chr8	97340239	97340401	chr8-69	23.2
chr9	14316216	14316378	chr9-61	23.2
chr9	98744112	98744274	chr9-75	23.2
chr9	114882854	114883016	chr9-66	23.2
chr10	29391197	29391359	chr10-84	23.2
chr10	98890900	98891062	chr10-92	23.2
chr10	102757952	102758114	chr10-104	23.2
chr11	1418564	1418726	chr11-103	23.2
chr11	10953268	10953430	chr11-111	23.2
chr11	68766007	68766169	chr11-116	23.2
chr11	120703721	120703883	chr11-90	23.2
chr11	126178337	126178499	chr11-122	23.2
chr11	127321793	127321955	chr11-97	23.2
chr12	20025810	20025972	chr12-81	23.2
chr12	48357227	48357389	chr12-74	23.2
chr12	50456971	50457133	chr12-82	23.2
chr12	63026484	63026646	chr12-76	23.2
chr12	76283241	76283403	chr12-102	23.2
chr12	87923278	87923440	chr12-83	23.2
chr12	106134739	106134901	chr12-84	23.2
chr12	128960963	128961125	chr12-80	23.2
chr13	59983436	59983598	chr13-31	23.2
chr16	73363300	73363462	chr16-35	23.2
chr17	43890930	43891092	chr17-70	23.2
chr17	74258081	74258243	chr17-73	23.2
chr17	77965616	77965778	chr17-90	23.2
chr18	53665576	53665738	chr18-51	23.2
chr19	8134077	8134239	chr19-48	23.2
chr19	28464985	28465147	chr19-67	23.2
chr19	42498453	42498615	chr19-59	23.2
chr20	36024604	36024766	chr20-48	23.2
chr21	32628246	32628408	chr21-53	23.2
chr21	35576835	35576997	chr21-55	23.2
chr21	41959862	41960024	chr21-46	23.2
chr21	43655028	43655190	chr21-49	23.2
chr21	47648601	47648763	chr21-48	23.2
chrX	28627187	28627349	chrX-19	23.2
chrX	39319283	39319445	chrX-32	23.2
chr1	6296024	6296186	chr1-118	22.6
chr1	6390450	6390612	chr1-132	22.6
chr1	52049200	52049362	chr1-144	22.6
chr1	117216766	117216928	chr1-148	22.6
chr1	188654771	188654933	chr1-138	22.6
chr1	236879580	236879742	chr1-140	22.6
chr2	1911767	1911929	chr2-153	22.6
chr2	43328126	43328288	chr2-133	22.6
chr2	121740971	121741133	chr2-108	22.6
chr2	219751229	219751391	chr2-126	22.6
chr3	42113834	42113996	chr3-116	22.6
chr3	52887047	52887209	chr3-127	22.6
chr3	54725372	54725534	chr3-103	22.6
chr3	78803329	78803491	chr3-100	22.6
chr3	124839582	124839744	chr3-101	22.6
chr3	181405539	181405701	chr3-113	22.6
chr5	131746572	131746734	chr5-48	22.6
chr5	140940344	140940506	chr5-44	22.6
chr6	3903328	3903490	chr6-97	22.6
chr6	17869277	17869439	chr6-123	22.6
chr6	128302196	128302358	chr6-128	22.6
chr6	146135898	146136060	chr6-94	22.6
chr7	11871405	11871567	chr7-112	22.6
chr7	43789807	43789969	chr7-97	22.6
chr8	19243637	19243799	chr8-79	22.6
chr9	108741230	108741392	chr9-69	22.6
chr10	31074174	31074336	chr10-89	22.6
chr10	65262348	65262510	chr10-98	22.6
chr10	77161480	77161642	chr10-85	22.6
chr10	79471271	79471433	chr10-108	22.6
chr10	107440845	107441007	chr10-87	22.6
chr10	121874679	121874841	chr10-115	22.6
chr11	32914799	32914961	chr11-151	22.6
chr11	70759960	70760122	chr11-106	22.6
chr11	93861973	93862135	chr11-117	22.6
chr11	95770498	95770660	chr11-119	22.6
chr12	121570450	121570612	chr12-92	22.6
chr12	129035854	129036016	chr12-85	22.6
chr14	77624525	77624687	chr14-14	22.6
chr14	90847946	90848108	chr14-20	22.6
chr16	3053869	3054031	chr16-47	22.6
chr16	53106048	53106210	chr16-48	22.6
chr17	28257160	28257322	chr17-112	22.6
chr17	38507227	38507389	chr17-86	22.6
chr17	55989606	55989768	chr17-71	22.6
chr17	75869328	75869490	chr17-121	22.6
chr18	61637732	61637894	chr18-36	22.6
chr19	4034594	4034756	chr19-46	22.6
chr19	28780362	28780524	chr19-82	22.6
chr19	44617365	44617527	chr19-74	22.6
chr20	3780533	3780695	chr20-64	22.6
chr20	21595675	21595837	chr20-47	22.6
chr22	30820006	30820168	chr22-34	22.6
chrX	5809505	5809667	chrX-25	22.6
chrX	6182829	6182991	chrX-21	22.6
chrX	16900999	16901161	chrX-23	22.6
chrX	153193921	153194083	chrX-35	22.6
chr1	29149543	29149705	chr1-182	22
chr1	32538324	32538486	chr1-111	22
chr1	37222217	37222379	chr1-170	22
chr1	94018807	94018969	chr1-161	22
chr1	112281121	112281283	chr1-137	22
chr1	116213582	116213744	chr1-188	22
chr1	166968962	166969124	chr1-189	22
chr1	209816630	209816792	chr1-139	22
chr2	2336895	2337057	chr2-142	22
chr2	11761427	11761589	chr2-188	22
chr2	129154238	129154400	chr2-132	22
chr2	223183016	223183178	chr2-151	22
chr3	3841006	3841168	chr3-139	22
chr3	65471751	65471913	chr3-119	22
chr3	99363757	99363919	chr3-83	22
chr3	105245518	105245680	chr3-105	22
chr3	193062509	193062671	chr3-108	22
chr3	196393144	196393306	chr3-131	22
chr4	130376745	130376907	chr4-73	22
chr5	54603497	54603659	chr5-50	22
chr5	111756147	111756309	chr5-31	22
chr5	146258206	146258368	chr5-45	22
chr5	172582991	172583153	chr5-60	22
chr6	15505344	15505506	chr6-116	22
chr6	86098472	86098634	chr6-133	22
chr6	102224849	102225011	chr6-100	22
chr6	104974405	104974567	chr6-109	22
chr6	151136343	151136505	chr6-112	22
chr6	164606528	164606690	chr6-121	22
chr7	2769701	2769863	chr7-93	22
chr7	9271479	9271641	chr7-94	22
chr7	37048974	37049136	chr7-86	22
chr7	47468154	47468316	chr7-108	22
chr7	100063586	100063748	chr7-84	22
chr7	140340598	140340760	chr7-121	22
chr7	158800135	158800297	chr7-122	22
chr8	57927254	57927416	chr8-61	22
chr8	74659255	74659417	chr8-75	22
chr8	81718116	81718278	chr8-83	22
chr8	98941504	98941666	chr8-63	22
chr9	23551554	23551716	chr9-73	22
chr9	37927159	37927321	chr9-63	22
chr9	99374537	99374699	chr9-76	22
chr9	131285994	131286156	chr9-71	22
chr10	70091590	70091752	chr10-91	22
chr10	74033347	74033509	chr10-80	22
chr10	80821469	80821631	chr10-86	22
chr10	106402605	106402767	chr10-105	22
chr10	120514503	120514665	chr10-114	22
chr10	125854692	125854854	chr10-75	22
chr11	16215751	16215913	chr11-112	22
chr11	36274859	36275021	chr11-153	22
chr11	73715883	73716045	chr11-128	22
chr11	92711994	92712156	chr11-139	22
chr11	95449038	95449200	chr11-118	22
chr11	116658716	116658878	chr11-120	22
chr11	133190732	133190894	chr11-109	22
chr12	22199052	22199214	chr12-87	22
chr12	114337850	114338012	chr12-79	22
chr13	33714355	33714517	chr13-45	22
chr13	50656136	50656298	chr13-34	22
chr13	74340292	74340454	chr13-28	22
chr13	113951367	113951529	chr13-38	22
chr14	91841843	91842005	chr14-15	22
chr14	104890824	104890986	chr14-13	22
chr16	962701	962863	chr16-36	22
chr16	19566640	19566802	chr16-56	22
chr16	69924578	69924740	chr16-58	22
chr16	75144596	75144758	chr16-59	22
chr16	84074540	84074702	chr16-46	22
chr17	4812383	4812545	chr17-107	22
chr17	40831832	40831994	chr17-99	22
chr17	42898479	42898641	chr17-100	22
chr17	58404557	58404719	chr17-88	22
chr17	65018741	65018903	chr17-159	22
chr17	75436606	75436768	chr17-106	22
chr17	77925270	77925432	chr17-133	22
chr18	3604060	3604222	chr18-29	22
chr18	30498990	30499152	chr18-38	22
chr19	588300	588462	chr19-55	22
chr19	5035898	5036060	chr19-47	22
chr19	5680681	5680843	chr19-56	22
chr19	12868559	12868721	chr19-52	22
chr19	17664159	17664321	chr19-72	22
chr20	19357474	19357636	chr20-54	22
chr20	35144422	35144584	chr20-71	22
chr20	45276312	45276474	chr20-56	22
chr20	46915766	46915928	chr20-57	22
chr21	28339280	28339442	chr21-64	22
chr21	34436684	34436846	chr21-44	22
chr21	44863976	44864138	chr21-60	22
chr21	47343178	47343340	chr21-42	22
chr22	37839242	37839404	chr22-49	22
chr22	45725609	45725771	chr22-35	22
chrX	15224571	15224733	chrX-41	22
chrX	117350631	117350793	chrX-36	22
chrX	121253365	121253527	chrX-34	22
chr1	10895942	10896104	chr1-133	21.4
chr1	11791908	11792070	chr1-153	21.4
chr1	17828983	17829145	chr1-134	21.4
chr1	26799648	26799810	chr1-155	21.4
chr1	32817146	32817308	chr1-211	21.4
chr1	35835973	35836135	chr1-142	21.4
chr1	41134586	41134748	chr1-143	21.4
chr1	56901739	56901901	chr1-171	21.4
chr1	59012445	59012607	chr1-159	21.4
chr1	156383458	156383620	chr1-164	21.4
chr1	169074964	169075126	chr1-151	21.4
chr1	236803082	236803244	chr1-108	21.4
chr1	244217311	244217473	chr1-166	21.4
chr2	47420394	47420556	chr2-189	21.4
chr2	73298825	73298987	chr2-135	21.4
chr2	100497445	100497607	chr2-137	21.4
chr2	120480973	120481135	chr2-157	21.4
chr2	210306183	210306345	chr2-215	21.4
chr2	236057831	236057993	chr2-141	21.4
chr3	10990796	10990958	chr3-93	21.4
chr3	44091621	44091783	chr3-96	21.4
chr3	45550799	45550961	chr3-156	21.4
chr3	48569797	48569959	chr3-118	21.4
chr3	164924646	164924808	chr3-122	21.4
chr3	181440008	181440170	chr3-107	21.4
chr3	183543710	183543872	chr3-90	21.4
chr4	4945895	4946057	chr4-75	21.4
chr4	8012442	8012604	chr4-71	21.4
chr4	39640529	39640691	chr4-61	21.4
chr4	63536347	63536509	chr4-67	21.4
chr4	154125979	154126141	chr4-63	21.4
chr4	167917514	167917676	chr4-69	21.4
chr4	169424136	169424298	chr4-70	21.4
chr4	176626649	176626811	chr4-86	21.4
chr4	184644478	184644640	chr4-78	21.4
chr5	142563686	142563848	chr5-74	21.4
chr6	43142052	43142214	chr6-132	21.4
chr6	71377518	71377680	chr6-107	21.4
chr7	5742959	5743121	chr7-81	21.4
chr7	14249629	14249791	chr7-96	21.4
chr7	47574543	47574705	chr7-109	21.4
chr7	69427912	69428074	chr7-98	21.4
chr7	82011700	82011862	chr7-99	21.4
chr7	134855491	134855653	chr7-102	21.4
chr7	150065095	150065257	chr7-103	21.4
chr8	5605747	5605909	chr8-89	21.4
chr8	18918524	18918686	chr8-90	21.4
chr8	58779627	58779789	chr8-73	21.4
chr8	61925892	61926054	chr8-85	21.4
chr8	95932946	95933108	chr8-76	21.4
chr8	123801357	123801519	chr8-102	21.4
chr8	145840971	145841133	chr8-44	21.4
chr9	14395857	14396019	chr9-62	21.4
chr9	109383608	109383770	chr9-65	21.4
chr9	131400037	131400199	chr9-57	21.4
chr10	17686096	17686258	chr10-101	21.4
chr10	32038976	32039138	chr10-90	21.4
chr10	134058635	134058797	chr10-95	21.4
chr11	66247883	66248045	chr11-114	21.4
chr11	67351012	67351174	chr11-99	21.4
chr11	70244444	70244606	chr11-127	21.4
chr11	102322508	102322670	chr11-176	21.4
chr11	120421505	120421667	chr11-157	21.4
chr11	133817285	133817447	chr11-110	21.4
chr12	54318773	54318935	chr12-95	21.4
chr14	84925388	84925550	chr14-12	21.4
chr15	46570504	46570666	chr15-25	21.4
chr15	60643324	60643486	chr15-17	21.4
chr15	63477517	63477679	chr15-18	21.4
chr16	62699280	62699442	chr16-44	21.4
chr16	79006008	79006170	chr16-49	21.4
chr16	89296793	89296955	chr16-60	21.4
chr17	13413517	13413679	chr17-125	21.4
chr17	15554941	15555103	chr17-150	21.4
chr17	64941663	64941825	chr17-95	21.4
chr17	68903040	68903202	chr17-101	21.4
chr17	76223696	76223858	chr17-116	21.4
chr18	22636518	22636680	chr18-50	21.4
chr18	47099379	47099541	chr18-42	21.4
chr18	77337019	77337181	chr18-37	21.4
chr19	2749236	2749398	chr19-62	21.4
chr19	5080499	5080661	chr19-65	21.4
chr19	42676083	42676245	chr19-80	21.4
chr20	31380243	31380405	chr20-67	21.4
chr20	48883529	48883691	chr20-58	21.4
chr20	58151459	58151621	chr20-60	21.4
chr21	35986115	35986277	chr21-59	21.4
chr21	40852346	40852508	chr21-56	21.4
chr22	38412875	38413037	chr22-37	21.4
chr22	49315216	49315378	chr22-40	21.4
chrX	39812299	39812461	chrX-30	21.4
chrX	39945963	39946125	chrX-31	21.4
chr1	94312243	94312405	chr1-145	20.8
chr1	107600062	107600224	chr1-175	20.8
chr1	109359073	109359235	chr1-185	20.8
chr1	114447785	114447947	chr1-147	20.8
chr1	156830572	156830734	chr1-150	20.8
chr1	235184029	235184191	chr1-180	20.8
chr2	14813741	14813903	chr2-166	20.8
chr2	27593307	27593469	chr2-144	20.8
chr2	219824277	219824439	chr2-201	20.8
chr2	220376351	220376513	chr2-216	20.8
chr2	240829385	240829547	chr2-152	20.8
chr3	45624823	45624985	chr3-110	20.8
chr4	3178516	3178678	chr4-60	20.8
chr4	93971513	93971675	chr4-77	20.8
chr4	100389170	100389332	chr4-68	20.8
chr4	103748612	103748774	chr4-53	20.8
chr4	154073352	154073514	chr4-56	20.8
chr4	164629212	164629374	chr4-74	20.8
chr5	11386047	11386209	chr5-61	20.8
chr5	116598298	116598460	chr5-66	20.8
chr5	126626318	126626480	chr5-55	20.8
chr5	140888500	140888662	chr5-49	20.8
chr5	173472574	173472736	chr5-56	20.8
chr6	13763183	13763345	chr6-115	20.8
chr6	21091647	21091809	chr6-124	20.8
chr6	25992700	25992862	chr6-92	20.8
chr6	31926871	31927033	chr6-143	20.8
chr6	47890345	47890507	chr6-106	20.8
chr6	90193176	90193338	chr6-119	20.8
chr6	112883545	112883707	chr6-111	20.8
chr6	170382517	170382679	chr6-114	20.8
chr7	1287537	1287699	chr7-92	20.8
chr7	26904158	26904320	chr7-106	20.8
chr7	105478539	105478701	chr7-115	20.8
chr7	110448621	110448783	chr7-110	20.8
chr8	97532909	97533071	chr8-70	20.8
chr8	99057800	99057962	chr8-58	20.8
chr8	123208420	123208582	chr8-74	20.8
chr8	144512972	144513134	chr8-84	20.8
chr9	107826874	107827036	chr9-64	20.8
chr9	116231456	116231618	chr9-70	20.8
chr9	120165974	120166136	chr9-85	20.8
chr9	121658518	121658680	chr9-89	20.8
chr9	139223198	139223360	chr9-80	20.8
chr9	139760674	139760836	chr9-67	20.8
chr10	3612549	3612711	chr10-111	20.8
chr10	13726395	13726557	chr10-107	20.8
chr10	14667792	14667954	chr10-88	20.8
chr10	25402709	25402871	chr10-102	20.8
chr10	104421055	104421217	chr10-113	20.8
chr10	111457966	111458128	chr10-94	20.8
chr11	9336422	9336584	chr11-133	20.8
chr11	17427208	17427370	chr11-134	20.8
chr11	64641876	64642038	chr11-105	20.8
chr11	69485119	69485281	chr11-136	20.8
chr11	95071578	95071740	chr11-107	20.8
chr11	111506487	111506649	chr11-93	20.8
chr11	119541879	119542041	chr11-121	20.8
chr11	129820380	129820542	chr11-132	20.8
chr12	94821353	94821515	chr12-126	20.8
chr13	51259797	51259959	chr13-41	20.8
chr13	54357770	54357932	chr13-36	20.8
chr13	76799991	76800153	chr13-46	20.8
chr13	111050202	111050364	chr13-44	20.8
chr14	24020925	24021087	chr14-21	20.8
chr14	77296555	77296717	chr14-18	20.8
chr14	104009123	104009285	chr14-16	20.8
chr14	105066745	105066907	chr14-24	20.8
chr15	70404083	70404245	chr15-16	20.8
chr16	13874326	13874488	chr16-53	20.8
chr16	19180298	19180460	chr16-38	20.8
chr16	85254004	85254166	chr16-50	20.8
chr17	7485424	7485586	chr17-108	20.8
chr17	19896231	19896393	chr17-110	20.8
chr17	35679904	35680066	chr17-85	20.8
chr17	38703710	38703872	chr17-98	20.8
chr17	44028478	44028640	chr17-114	20.8
chr17	48065545	48065707	chr17-103	20.8
chr17	57184138	57184300	chr17-119	20.8
chr17	73401850	73402012	chr17-83	20.8
chr18	38157279	38157441	chr18-53	20.8
chr18	42324977	42325139	chr18-39	20.8
chr18	48323611	48323773	chr18-43	20.8
chr19	3890788	3890950	chr19-63	20.8
chr19	13803062	13803224	chr19-78	20.8
chr19	35925431	35925593	chr19-87	20.8
chr20	45035279	45035441	chr20-63	20.8
chr21	16510941	16511103	chr21-68	20.8
chr21	33373766	33373928	chr21-66	20.8
chr21	37665672	37665834	chr21-70	20.8
chr21	41524632	41524794	chr21-57	20.8
chr22	22044632	22044794	chr22-36	20.8
chr22	45733189	45733351	chr22-51	20.8
chrX	68385321	68385483	chrX-38	20.8
chrX	94105908	94106070	chrX-39	20.8
chrX	119861507	119861669	chrX-55	20.8
chr1	6445169	6445331	chr1-167	20.2
chr1	10854072	10854234	chr1-242	20.2
chr1	17020286	17020448	chr1-154	20.2
chr1	31198688	31198850	chr1-169	20.2
chr1	41469557	41469719	chr1-158	20.2
chr1	160277330	160277492	chr1-178	20.2
chr1	203336243	203336405	chr1-190	20.2
chr1	203641605	203641767	chr1-191	20.2
chr1	226590609	226590771	chr1-195	20.2
chr2	31289176	31289338	chr2-207	20.2
chr2	54198181	54198343	chr2-178	20.2
chr2	74229737	74229899	chr2-145	20.2
chr2	120014065	120014227	chr2-194	20.2
chr2	121583553	121583715	chr2-180	20.2
chr2	122585886	122586048	chr2-195	20.2
chr2	142314042	142314204	chr2-183	20.2
chr2	148109897	148110059	chr2-159	20.2
chr2	201729288	201729450	chr2-139	20.2
chr2	208091942	208092104	chr2-173	20.2
chr2	241500133	241500295	chr2-163	20.2
chr3	13120154	13120316	chr3-140	20.2
chr3	16343753	16343915	chr3-154	20.2
chr3	17981425	17981587	chr3-141	20.2
chr3	35700310	35700472	chr3-95	20.2
chr3	105221289	105221451	chr3-130	20.2
chr3	121553987	121554149	chr3-137	20.2
chr3	127565437	127565599	chr3-112	20.2
chr3	140151228	140151390	chr3-106	20.2
chr4	79697420	79697582	chr4-72	20.2
chr5	61627856	61628018	chr5-51	20.2
chr5	90576311	90576473	chr5-70	20.2
chr5	108965874	108966036	chr5-73	20.2
chr5	126253719	126253881	chr5-54	20.2
chr5	176525529	176525691	chr5-64	20.2
chr6	112032770	112032932	chr6-120	20.2
chr6	147524605	147524767	chr6-102	20.2
chr7	24240323	24240485	chr7-88	20.2
chr7	42191172	42191334	chr7-107	20.2
chr7	116727862	116728024	chr7-116	20.2
chr7	127584247	127584409	chr7-91	20.2
chr7	129381819	129381981	chr7-80	20.2
chr7	129794365	129794527	chr7-147	20.2
chr7	155276692	155276854	chr7-104	20.2
chr7	158768703	158768865	chr7-105	20.2
chr8	9176893	9177055	chr8-72	20.2
chr8	10916911	10917073	chr8-107	20.2
chr8	129806678	129806840	chr8-103	20.2
chr8	137035507	137035669	chr8-88	20.2
chr8	141599263	141599425	chr8-78	20.2
chr9	693252	693414	chr9-93	20.2
chr9	74427498	74427660	chr9-83	20.2
chr9	127292598	127292760	chr9-96	20.2
chr9	132625472	132625634	chr9-78	20.2
chr9	136472755	136472917	chr9-79	20.2
chr10	7029706	7029868	chr10-112	20.2
chr10	104420604	104420766	chr10-135	20.2
chr11	66725752	66725914	chr11-115	20.2
chr11	86383019	86383181	chr11-162	20.2
chr11	116372041	116372203	chr11-142	20.2
chr11	131148610	131148772	chr11-145	20.2
chr11	133218156	133218318	chr11-147	20.2
chr11	134094336	134094498	chr11-158	20.2
chr12	6662388	6662550	chr12-93	20.2
chr12	30124537	30124699	chr12-89	20.2
chr12	110924381	110924543	chr12-91	20.2
chr14	59656764	59656926	chr14-28	20.2
chr14	65039924	65040086	chr14-22	20.2
chr15	38273985	38274147	chr15-15	20.2
chr15	99503844	99504006	chr15-23	20.2
chr17	55888746	55888908	chr17-156	20.2
chr17	73630079	73630241	chr17-105	20.2
chr17	78760355	78760517	chr17-91	20.2
chr18	40194619	40194781	chr18-47	20.2
chr19	13275439	13275601	chr19-70	20.2
chr19	16698997	16699159	chr19-71	20.2
chr20	25228700	25228862	chr20-66	20.2
chr20	33951156	33951318	chr20-75	20.2
chr20	42667598	42667760	chr20-55	20.2
chr20	60943271	60943433	chr20-61	20.2
chr20	61013073	61013235	chr20-68	20.2
chr21	46701348	46701510	chr21-61	20.2
chr22	18397393	18397555	chr22-38	20.2
chr22	45125557	45125719	chr22-41	20.2
chrX	9506823	9506985	chrX-37	20.2
chrX	39964818	39964980	chrX-44	20.2
chrX	120248869	120249031	chrX-50	20.2
chr1	27831745	27831907	chr1-201	19.6
chr1	31259258	31259420	chr1-156	19.6
chr1	32277287	32277449	chr1-157	19.6
chr1	49076577	49076739	chr1-123	19.6
chr1	160031995	160032157	chr1-177	19.6
chr1	175463266	175463428	chr1-179	19.6
chr1	204224430	204224592	chr1-165	19.6
chr2	3286331	3286493	chr2-164	19.6
chr2	6777651	6777813	chr2-174	19.6
chr2	16154290	16154452	chr2-206	19.6
chr2	23260716	23260878	chr2-143	19.6
chr2	85969314	85969476	chr2-210	19.6
chr2	152643089	152643251	chr2-185	19.6
chr2	188482044	188482206	chr2-248	19.6
chr2	218142624	218142786	chr2-200	19.6
chr3	11063421	11063583	chr3-132	19.6
chr3	18265088	18265250	chr3-114	19.6
chr3	33188463	33188625	chr3-115	19.6
chr3	41240534	41240696	chr3-134	19.6
chr3	55519156	55519318	chr3-128	19.6
chr3	86683720	86683882	chr3-104	19.6
chr3	112324146	112324308	chr3-136	19.6
chr3	150480973	150481135	chr3-151	19.6
chr3	159918305	159918467	chr3-138	19.6
chr3	177390960	177391122	chr3-158	19.6
chr3	178789499	178789661	chr3-152	19.6
chr4	604371	604533	chr4-64	19.6
chr4	16069088	16069250	chr4-89	19.6
chr4	95381018	95381180	chr4-98	19.6
chr4	102269287	102269449	chr4-84	19.6
chr4	144333004	144333166	chr4-93	19.6
chr4	189582123	189582285	chr4-103	19.6
chr5	54014502	54014664	chr5-68	19.6
chr5	71904250	71904412	chr5-47	19.6
chr5	74632691	74632853	chr5-52	19.6
chr5	97334758	97334920	chr5-65	19.6
chr5	125790001	125790163	chr5-58	19.6
chr6	21588371	21588533	chr6-131	19.6
chr6	30849784	30849946	chr6-165	19.6
chr6	41040339	41040501	chr6-126	19.6
chr6	110417142	110417304	chr6-136	19.6
chr6	114147067	114147229	chr6-153	19.6
chr6	169650819	169650981	chr6-122	19.6
chr7	192162	192324	chr7-137	19.6
chr7	20554024	20554186	chr7-130	19.6
chr7	128454696	128454858	chr7-117	19.6
chr7	139337964	139338126	chr7-120	19.6
chr8	8256318	8256480	chr8-143	19.6
chr8	64564637	64564799	chr8-80	19.6
chr8	67358554	67358716	chr8-92	19.6
chr8	116441468	116441630	chr8-135	19.6
chr9	34498593	34498755	chr9-97	19.6
chr9	73035820	73035982	chr9-68	19.6
chr9	95709614	95709776	chr9-112	19.6
chr9	100745452	100745614	chr9-94	19.6
chr9	124959934	124960096	chr9-95	19.6
chr9	134508874	134509036	chr9-92	19.6
chr9	140317763	140317925	chr9-88	19.6
chr10	660869	661031	chr10-99	19.6
chr10	6128396	6128558	chr10-117	19.6
chr10	15777907	15778069	chr10-119	19.6
chr10	98176486	98176648	chr10-134	19.6
chr11	568568	568730	chr11-197	19.6
chr11	65341667	65341829	chr11-220	19.6
chr11	113648876	113649038	chr11-140	19.6
chr11	121570423	121570585	chr11-143	19.6
chr11	124824245	124824407	chr11-179	19.6
chr11	133098992	133099154	chr11-146	19.6
chr11	133679439	133679601	chr11-148	19.6
chr12	29725587	29725749	chr12-88	19.6
chr12	32259737	32259899	chr12-121	19.6
chr12	49473669	49473831	chr12-122	19.6
chr12	50561044	50561206	chr12-108	19.6
chr12	55382345	55382507	chr12-96	19.6
chr12	113334367	113334529	chr12-97	19.6
chr12	120276796	120276958	chr12-115	19.6
chr12	124992358	124992520	chr12-116	19.6
chr13	31736404	31736566	chr13-39	19.6
chr13	34185275	34185437	chr13-40	19.6
chr13	95359141	95359303	chr13-49	19.6
chr13	103241787	103241949	chr13-37	19.6
chr14	42079199	42079361	chr14-25	19.6
chr14	47907759	47907921	chr14-17	19.6
chr14	63671502	63671664	chr14-29	19.6
chr14	77330227	77330389	chr14-19	19.6
chr15	40876461	40876623	chr15-20	19.6
chr15	60861944	60862106	chr15-22	19.6
chr15	75986838	75987000	chr15-44	19.6
chr16	13204118	13204280	chr16-52	19.6
chr16	57673240	57673402	chr16-43	19.6
chr16	75525828	75525990	chr16-62	19.6
chr16	82667656	82667818	chr16-55	19.6
chr17	707959	708121	chr17-134	19.6
chr17	8090834	8090996	chr17-148	19.6
chr17	8191966	8192128	chr17-124	19.6
chr17	20059294	20059456	chr17-111	19.6
chr17	65489407	65489569	chr17-115	19.6
chr19	21751957	21752119	chr19-73	19.6
chr20	62777820	62777982	chr20-85	19.6
chr21	46415309	46415471	chr21-71	19.6
chr22	28111200	28111362	chr22-42	19.6
chr22	30100921	30101083	chr22-43	19.6
chr22	46503343	46503505	chr22-45	19.6
chrX	9867763	9867925	chrX-43	19.6
chrX	40943787	40943949	chrX-42	19.6
chrX	111080612	111080774	chrX-47	19.6
chr1	16678861	16679023	chr1-200	19
chr1	20062029	20062191	chr1-244	19
chr1	61369801	61369963	chr1-202	19
chr1	90308819	90308981	chr1-160	19
chr1	208825681	208825843	chr1-236	19
chr1	218845045	218845207	chr1-194	19
chr2	6221541	6221703	chr2-270	19
chr2	7571262	7571424	chr2-165	19
chr2	9305861	9306023	chr2-204	19
chr2	10036491	10036653	chr2-232	19
chr2	38830637	38830799	chr2-177	19
chr2	71295646	71295808	chr2-224	19
chr2	89128433	89128595	chr2-241	19
chr2	127830682	127830844	chr2-169	19
chr2	135169201	135169363	chr2-181	19
chr2	136825885	136826047	chr2-197	19
chr2	142448323	142448485	chr2-184	19
chr2	155137134	155137296	chr2-160	19
chr2	220381688	220381850	chr2-187	19
chr2	231889001	231889163	chr2-202	19
chr3	35814269	35814431	chr3-133	19
chr3	73487073	73487235	chr3-147	19
chr3	115806354	115806516	chr3-171	19
chr3	156293519	156293681	chr3-121	19
chr3	193942816	193942978	chr3-177	19
chr3	196439161	196439323	chr3-124	19
chr4	14879679	14879841	chr4-105	19
chr4	26531204	26531366	chr4-65	19
chr4	26994668	26994830	chr4-82	19
chr4	53156732	53156894	chr4-83	19
chr4	140656071	140656233	chr4-92	19
chr5	39109211	39109373	chr5-62	19
chr5	56469426	56469588	chr5-69	19
chr5	137727732	137727894	chr5-59	19
chr6	488006	488168	chr6-96	19
chr6	2038356	2038518	chr6-105	19
chr6	41661457	41661619	chr6-185	19
chr6	52149741	52149903	chr6-151	19
chr6	80334343	80334505	chr6-169	19
chr6	82767582	82767744	chr6-152	19
chr6	101850622	101850784	chr6-135	19
chr6	127587932	127588094	chr6-147	19
chr6	135218252	135218414	chr6-137	19
chr6	163735941	163736103	chr6-129	19
chr6	165115234	165115396	chr6-163	19
chr7	26486853	26487015	chr7-192	19
chr7	47431847	47432009	chr7-182	19
chr7	68149371	68149533	chr7-125	19
chr7	107600763	107600925	chr7-128	19
chr7	108363808	108363970	chr7-100	19
chr7	132511041	132511203	chr7-118	19
chr7	137638417	137638579	chr7-188	19
chr8	38326135	38326297	chr8-108	19
chr8	72448239	72448401	chr8-81	19
chr8	114447606	114447768	chr8-86	19
chr9	121940088	121940250	chr9-90	19
chr10	560027	560189	chr10-129	19
chr10	11316448	11316610	chr10-118	19
chr10	29057302	29057464	chr10-96	19
chr10	50290879	50291041	chr10-125	19
chr10	98942057	98942219	chr10-128	19
chr10	120233755	120233917	chr10-149	19
chr11	33723450	33723612	chr11-152	19
chr11	45918351	45918513	chr11-172	19
chr11	78831131	78831293	chr11-275	19
chr11	111140078	111140240	chr11-209	19
chr11	115536249	115536411	chr11-141	19
chr12	6579766	6579928	chr12-118	19
chr12	16684676	16684838	chr12-133	19
chr12	27703101	27703263	chr12-120	19
chr12	41010956	41011118	chr12-105	19
chr12	46662958	46663120	chr12-101	19
chr12	54718814	54718976	chr12-124	19
chr12	57529855	57530017	chr12-146	19
chr12	114624577	114624739	chr12-114	19
chr12	128866163	128866325	chr12-117	19
chr13	111862988	111863150	chr13-42	19
chr14	69121931	69122093	chr14-26	19
chr16	8814522	8814684	chr16-51	19
chr16	65105717	65105879	chr16-54	19
chr17	19631439	19631601	chr17-168	19
chr17	20188081	20188243	chr17-153	19
chr17	43225780	43225942	chr17-174	19
chr17	73901020	73901182	chr17-163	19
chr17	75877757	75877919	chr17-144	19
chr17	79127251	79127413	chr17-122	19
chr18	35817867	35818029	chr18-46	19
chr19	10132614	10132776	chr19-77	19
chr19	15308501	15308663	chr19-79	19
chr19	31776747	31776909	chr19-86	19
chr19	45256689	45256851	chr19-93	19
chr20	8564517	8564679	chr20-95	19
chr20	40618904	40619066	chr20-72	19
chr21	27011643	27011805	chr21-69	19
chr22	23452896	23453058	chr22-52	19
chr22	44671578	44671740	chr22-39	19
chr22	45390978	45391140	chr22-61	19
chrX	13481846	13482008	chrX-51	19
chrX	73641300	73641462	chrX-52	19
chrX	116899296	116899458	chrX-48	19
chr1	8763511	8763673	chr1-197	18.4
chr1	11169527	11169689	chr1-168	18.4
[truncated: 5,849 more rows]

## Sheet: ASCL1 Binding Sites R548
chr	start	end	PeakID	Normalized Tag Count
chr1	243876944	243877102	chr1-3	125.4
chr1	244270504	244270662	chr1-4	114.9
chr5	108981698	108981856	chr5-1	109
chr20	20343585	20343743	chr20-1	100.6
chr20	17150313	17150471	chr20-2	100.2
chr8	61705504	61705662	chr8-1	99.3
chr6	136407946	136408104	chr6-5	95.9
chr12	55431282	55431440	chr12-1	95.5
chr2	174611861	174612019	chr2-1	95.1
chr1	1234435	1234593	chr1-6	91.3
chr4	153289291	153289449	chr4-1	88.8
chr3	147040840	147040998	chr3-1	82.1
chr2	86023979	86024137	chr2-2	79.5
chr20	55833344	55833502	chr20-3	76.6
chr2	229311606	229311764	chr2-3	75.3
chr2	163332296	163332454	chr2-4	74.9
chr2	235821774	235821932	chr2-5	73.2
chr6	170601058	170601216	chr6-6	72.4
chr19	17416269	17416427	chr19-3	72.4
chr21	37661853	37662011	chr21-3	71.1
chr20	61928024	61928182	chr20-4	70.3
chr7	117368963	117369121	chr7-3	69.4
chr3	89908918	89909076	chr3-3	68.6
chr19	39988595	39988753	chr19-4	68.6
chr9	139421203	139421361	chr9-1	68.2
chr21	17828364	17828522	chr21-2	66.9
chr3	176769295	176769453	chr3-2	65.6
chr2	7774697	7774855	chr2-7	64
chr17	73262941	73263099	chr17-2	63.5
chr17	75719466	75719624	chr17-1	63.5
chr9	97535339	97535497	chr9-2	63.1
chr19	19096200	19096358	chr19-7	62.3
chr6	94557712	94557870	chr6-7	61.4
chr18	70770053	70770211	chr18-4	60.6
chr1	155938591	155938749	chr1-7	60.2
chr1	175642500	175642658	chr1-8	60.2
chr14	61398073	61398231	chr14-1	60.2
chr21	17177027	17177185	chr21-6	60.2
chr3	134125510	134125668	chr3-4	59.8
chr15	69832989	69833147	chr15-1	58.9
chr19	1255739	1255897	chr19-6	58.5
chr2	235678812	235678970	chr2-8	58.1
chr2	242754011	242754169	chr2-6	57.7
chr12	41010561	41010719	chr12-4	56.8
chr9	139001605	139001763	chr9-3	56.4
chr3	57050791	57050949	chr3-5	55.5
chr6	16983138	16983296	chr6-9	55.1
chr12	123752703	123752861	chr12-2	55.1
chr3	119933952	119934110	chr3-7	53.9
chr3	185927892	185928050	chr3-8	53.9
chr12	124959343	124959501	chr12-3	53.9
chr1	87876557	87876715	chr1-11	52.6
chr3	185918646	185918804	chr3-6	52.6
chr11	57750333	57750491	chr11-2	52.6
chr7	8229338	8229496	chr7-4	52.2
chr16	89790456	89790614	chr16-1	52.2
chr17	49695359	49695517	chr17-3	52.2
chr5	140901106	140901264	chr5-2	51.3
chr7	116708849	116709007	chr7-8	51.3
chr12	71850252	71850410	chr12-5	51.3
chr1	110073082	110073240	chr1-9	50.9
chr3	35706197	35706355	chr3-9	50.9
chr4	26173793	26173951	chr4-3	50.9
chr6	23634211	23634369	chr6-11	50.9
chr16	75301247	75301405	chr16-3	50.9
chr16	87756928	87757086	chr16-5	50.9
chr20	62778439	62778597	chr20-6	50.9
chr9	92765096	92765254	chr9-5	50.5
chr16	4461747	4461905	chr16-4	50.5
chr21	34349763	34349921	chr21-7	50.5
chr7	37047422	37047580	chr7-7	50.1
chr20	11331879	11332037	chr20-5	50.1
chr6	4563522	4563680	chr6-13	49.7
chr8	135937027	135937185	chr8-4	49.7
chr10	30673651	30673809	chr10-13	49.7
chr10	65472135	65472293	chr10-7	49.7
chr1	52421521	52421679	chr1-15	49.2
chr3	149271506	149271664	chr3-12	49.2
chr18	52989500	52989658	chr18-8	49.2
chr7	92244002	92244160	chr7-5	48.8
chr9	87461844	87462002	chr9-8	48.8
chr16	16257519	16257677	chr16-6	48.8
chr18	60646546	60646704	chr18-7	48.8
chrX	76235528	76235686	chrX-1	48.8
chr1	156608118	156608276	chr1-10	48.4
chr2	159542744	159542902	chr2-9	48.4
chr5	82045370	82045528	chr5-3	48.4
chr9	84070918	84071076	chr9-4	48.4
chr13	36415276	36415434	chr13-1	48
chr19	3387954	3388112	chr19-12	48
chr12	70078444	70078602	chr12-8	47.6
chr22	23554918	23555076	chr22-2	47.6
chr6	20868710	20868868	chr6-12	47.1
chr6	23027657	23027815	chr6-18	47.1
chr8	125609769	125609927	chr8-5	47.1
chr10	102672298	102672456	chr10-10	47.1
chr12	31388058	31388216	chr12-7	47.1
chr20	20937488	20937646	chr20-7	47.1
chr21	17791545	17791703	chr21-9	47.1
chr2	146689779	146689937	chr2-15	46.7
chr6	41975596	41975754	chr6-14	46.7
chr21	32887073	32887231	chr21-8	46.7
chr6	1856693	1856851	chr6-16	46.3
chr10	103055136	103055294	chr10-12	46.3
chr16	16244097	16244255	chr16-8	46.3
chr19	2381257	2381415	chr19-10	46.3
chr16	31451915	31452073	chr16-13	45.9
chr16	85343400	85343558	chr16-14	45.9
chr1	49413992	49414150	chr1-16	45.4
chr3	43315107	43315265	chr3-11	45.4
chr3	181470298	181470456	chr3-10	45.4
chr7	153264573	153264731	chr7-6	45.4
chr8	55977513	55977671	chr8-8	45.4
chr12	40457222	40457380	chr12-11	45.4
chr14	89657586	89657744	chr14-5	45.4
chr17	36571893	36572051	chr17-6	45
chr2	134432677	134432835	chr2-11	44.6
chr3	156293548	156293706	chr3-16	44.6
chr6	56671273	56671431	chr6-15	44.6
chr13	40764738	40764896	chr13-2	44.6
chr2	16153237	16153395	chr2-12	44.2
chr7	13506817	13506975	chr7-9	44.2
chr14	77772820	77772978	chr14-4	44.2
chr16	893136	893294	chr16-11	44.2
chr1	201509330	201509488	chr1-14	43.8
chr7	154383373	154383531	chr7-12	43.8
chr5	67483572	67483730	chr5-7	43.3
chr8	75130079	75130237	chr8-10	43.3
chr9	129896307	129896465	chr9-10	43.3
chr12	92757539	92757697	chr12-10	43.3
chr12	105136399	105136557	chr12-9	43.3
chr20	42667569	42667727	chr20-9	43.3
chr6	170595718	170595876	chr6-17	42.9
chr9	82585074	82585232	chr9-11	42.9
chr10	35698275	35698433	chr10-14	42.9
chr10	60723727	60723885	chr10-15	42.9
chr10	65771839	65771997	chr10-22	42.9
chr17	27073897	27074055	chr17-5	42.9
chr22	43004886	43005044	chr22-1	42.9
chr1	239973392	239973550	chr1-20	42.5
chr2	184213909	184214067	chr2-13	42.5
chr3	114781010	114781168	chr3-15	42.5
chr6	99235608	99235766	chr6-19	42.5
chr7	75228703	75228861	chr7-10	42.5
chr4	146803855	146804013	chr4-4	42.1
chr5	114807322	114807480	chr5-5	42.1
chr1	229715045	229715203	chr1-22	41.7
chr10	129417956	129418114	chr10-9	41.7
chr12	76242334	76242492	chr12-13	41.7
chr17	5987683	5987841	chr17-4	41.7
chr19	46954674	46954832	chr19-14	41.7
chr1	60914602	60914760	chr1-21	41.2
chr1	197238301	197238459	chr1-17	41.2
chr2	69736310	69736468	chr2-25	41.2
chr5	8839659	8839817	chr5-6	41.2
chr6	15265166	15265324	chr6-23	41.2
chr6	23180850	23181008	chr6-20	41.2
chr7	150081015	150081173	chr7-14	41.2
chr21	42053214	42053372	chr21-10	41.2
chr1	111177411	111177569	chr1-13	40.8
chr1	203475999	203476157	chr1-18	40.8
chr2	85999687	85999845	chr2-14	40.8
chr9	92293167	92293325	chr9-7	40.8
chr21	41548707	41548865	chr21-13	40.8
chr1	145263529	145263687	chr1-27	40.4
chr2	188168731	188168889	chr2-17	40.4
chr14	104890841	104890999	chr14-2	40.4
chr19	15376842	15377000	chr19-13	40.4
chr22	25889455	25889613	chr22-3	40.4
chr5	55955770	55955928	chr5-9	40
chr8	136938064	136938222	chr8-7	40
chr10	75341722	75341880	chr10-17	40
chr16	917806	917964	chr16-12	40
chr8	50836342	50836500	chr8-13	39.6
chr16	84898268	84898426	chr16-18	39.6
chr7	121437723	121437881	chr7-16	39.1
chr9	13569299	13569457	chr9-9	39.1
chr2	17981531	17981689	chr2-22	38.7
chr3	13577581	13577739	chr3-14	38.7
chr7	7812313	7812471	chr7-11	38.7
chr12	126374525	126374683	chr12-12	38.7
chr20	20506464	20506622	chr20-8	38.7
chr1	66743934	66744092	chr1-19	38.3
chr1	244318505	244318663	chr1-24	38.3
chr6	82604645	82604803	chr6-22	38.3
chr6	149288674	149288832	chr6-25	38.3
chr8	125827846	125828004	chr8-11	38.3
chr10	96955925	96956083	chr10-24	38.3
chr16	3507546	3507704	chr16-15	38.3
chr21	33393968	33394126	chr21-11	38.3
chr2	220154221	220154379	chr2-20	37.9
chr5	123774787	123774945	chr5-10	37.9
chr6	17212828	17212986	chr6-29	37.9
chr6	18536843	18537001	chr6-27	37.9
chr7	55537247	55537405	chr7-18	37.9
chr7	154569355	154569513	chr7-13	37.9
chr8	61777781	61777939	chr8-12	37.9
chr9	71934670	71934828	chr9-12	37.9
chr11	64454847	64455005	chr11-3	37.9
chr17	9629003	9629161	chr17-11	37.9
chr21	34489909	34490067	chr21-12	37.9
chr2	217603920	217604078	chr2-18	37.5
chr6	162598783	162598941	chr6-26	37.5
chr7	14249641	14249799	chr7-17	37.5
chr7	27626513	27626671	chr7-15	37.5
chr10	29391228	29391386	chr10-11	37.5
chr10	49806430	49806588	chr10-28	37.5
chr12	54653317	54653475	chr12-14	37.5
chr13	89561354	89561512	chr13-5	37.5
chr1	68779509	68779667	chr1-29	37
chr1	204053593	204053751	chr1-37	37
chr1	204812212	204812370	chr1-26	37
chr2	3705138	3705296	chr2-19	37
chr3	57128848	57129006	chr3-22	37
chr13	20534306	20534464	chr13-3	37
chr1	2188888	2189046	chr1-23	36.6
chr1	36173434	36173592	chr1-25	36.6
chr6	92491768	92491926	chr6-28	36.6
chr6	168788695	168788853	chr6-21	36.6
chr10	127931600	127931758	chr10-27	36.6
chr12	29863132	29863290	chr12-16	36.6
chr20	58971203	58971361	chr20-16	36.6
chr9	98744136	98744294	chr9-14	36.2
chr21	34488132	34488290	chr21-17	36.2
chr1	226590644	226590802	chr1-38	35.8
chr1	235105851	235106009	chr1-31	35.8
chr3	187707713	187707871	chr3-13	35.8
chr3	197089085	197089243	chr3-38	35.8
chr5	92313937	92314095	chr5-12	35.8
chr6	102384542	102384700	chr6-24	35.8
chr6	128559490	128559648	chr6-34	35.8
chr17	74594301	74594459	chr17-8	35.8
chr20	49271935	49272093	chr20-14	35.8
chr1	23133124	23133282	chr1-32	35.3
chr3	181959912	181960070	chr3-17	35.3
chr8	23836839	23836997	chr8-17	35.3
chr10	74185067	74185225	chr10-23	35.3
chr17	77030304	77030462	chr17-7	35.3
chr18	53710745	53710903	chr18-14	35.3
chr19	39373494	39373652	chr19-11	35.3
chr20	46356962	46357120	chr20-12	35.3
chr3	11010152	11010310	chr3-18	34.9
chr3	149889075	149889233	chr3-19	34.9
chr5	15321101	15321259	chr5-8	34.9
chr5	133205704	133205862	chr5-16	34.9
chr10	74085214	74085372	chr10-26	34.9
chr18	59004086	59004244	chr18-11	34.9
chr20	45986446	45986604	chr20-10	34.9
chr21	46727046	46727204	chr21-14	34.9
chr22	28790645	28790803	chr22-7	34.9
chr2	115964689	115964847	chr2-16	34.5
chr5	16728207	16728365	chr5-11	34.5
chr5	173546583	173546741	chr5-20	34.5
chr10	134902911	134903069	chr10-20	34.5
chr16	27730133	27730291	chr16-19	34.5
chr17	75405725	75405883	chr17-13	34.5
chr18	46392848	46393006	chr18-13	34.5
chr20	5716829	5716987	chr20-11	34.5
chr2	200622351	200622509	chr2-21	34.1
chr3	45550707	45550865	chr3-32	34.1
chr5	38540550	38540708	chr5-15	34.1
chr6	98720031	98720189	chr6-30	34.1
chr7	19559526	19559684	chr7-30	34.1
chr9	135608397	135608555	chr9-13	34.1
chr10	59897914	59898072	chr10-33	34.1
chr13	50914777	50914935	chr13-7	34.1
chr13	113733351	113733509	chr13-4	34.1
chr21	25626467	25626625	chr21-19	34.1
chr21	37665632	37665790	chr21-18	34.1
chr22	38422680	38422838	chr22-8	34.1
chr1	52521783	52521941	chr1-28	33.7
chr2	51531493	51531651	chr2-23	33.7
chr10	35506449	35506607	chr10-29	33.7
chr11	126188712	126188870	chr11-4	33.7
chr12	109086167	109086325	chr12-15	33.7
chr20	829035	829193	chr20-19	33.7
chrX	42696498	42696656	chrX-2	33.7
chr2	64455482	64455640	chr2-31	33.2
chr5	143589079	143589237	chr5-14	33.2
chr6	164202075	164202233	chr6-32	33.2
chr7	9271460	9271618	chr7-29	33.2
chr10	13314422	13314580	chr10-31	33.2
chr11	12936274	12936432	chr11-9	33.2
chr12	104194310	104194468	chr12-22	33.2
chr16	73363339	73363497	chr16-32	33.2
chr20	44833553	44833711	chr20-21	33.2
chr21	41257104	41257262	chr21-16	33.2
chr1	2461839	2461997	chr1-33	32.8
chr2	74666981	74667139	chr2-35	32.8
chr3	47676610	47676768	chr3-24	32.8
chr5	124820429	124820587	chr5-13	32.8
chr8	24475208	24475366	chr8-18	32.8
chr8	88986423	88986581	chr8-20	32.8
chr8	141714587	141714745	chr8-28	32.8
chr12	87923286	87923444	chr12-18	32.8
chr1	113846074	113846232	chr1-46	32.4
chr1	244214445	244214603	chr1-36	32.4
chr3	47655346	47655504	chr3-20	32.4
chr3	181440006	181440164	chr3-34	32.4
chr3	181810596	181810754	chr3-26	32.4
chr7	67976360	67976518	chr7-20	32.4
chr7	82011676	82011834	chr7-24	32.4
chr12	52452473	52452631	chr12-17	32.4
chr19	15399355	15399513	chr19-17	32.4
chr20	24443175	24443333	chr20-20	32.4
chr20	61323602	61323760	chr20-15	32.4
chrX	22552956	22553114	chrX-4	32.4
chr2	184860521	184860679	chr2-27	32
chr2	235701432	235701590	chr2-29	32
chr3	45653207	45653365	chr3-28	32
chr3	184893407	184893565	chr3-27	32
chr3	192622791	192622949	chr3-29	32
chr5	4231161	4231319	chr5-21	32
chr5	14433486	14433644	chr5-18	32
chr6	131233706	131233864	chr6-43	32
chr7	14237002	14237160	chr7-21	32
chr11	82700399	82700557	chr11-6	32
chr17	17307385	17307543	chr17-10	32
chr17	73830454	73830612	chr17-15	32
chr18	808252	808410	chr18-15	32
chr20	56016275	56016433	chr20-18	32
chr22	30103105	30103263	chr22-4	32
chrX	110620530	110620688	chrX-3	32
chr1	226543997	226544155	chr1-35	31.6
chr7	83965762	83965920	chr7-23	31.6
chr7	121438164	121438322	chr7-28	31.6
chr12	114809280	114809438	chr12-19	31.6
chr13	80357091	80357249	chr13-6	31.6
chr17	73017054	73017212	chr17-16	31.6
chr19	10138397	10138555	chr19-18	31.6
chr21	44802909	44803067	chr21-15	31.6
chr1	33829660	33829818	chr1-30	31.1
chr1	154720591	154720749	chr1-43	31.1
chr2	204445686	204445844	chr2-36	31.1
chr2	235194268	235194426	chr2-26	31.1
chr3	42067226	42067384	chr3-30	31.1
chr9	130030542	130030700	chr9-21	31.1
chr10	129985899	129986057	chr10-35	31.1
chr17	69457831	69457989	chr17-14	31.1
chr1	232059956	232060114	chr1-60	30.7
chr2	16124513	16124671	chr2-33	30.7
chr2	198380650	198380808	chr2-28	30.7
chr3	181215216	181215374	chr3-31	30.7
chr4	3662233	3662391	chr4-6	30.7
chr4	165538719	165538877	chr4-5	30.7
chr8	80855375	80855533	chr8-23	30.7
chr8	121774400	121774558	chr8-26	30.7
chr9	38023063	38023221	chr9-18	30.7
chr10	65374139	65374297	chr10-37	30.7
chr13	74340304	74340462	chr13-9	30.7
chr18	60382162	60382320	chr18-22	30.7
chr22	30091327	30091485	chr22-6	30.7
chr3	115379927	115380085	chr3-40	30.3
chr3	140151231	140151389	chr3-21	30.3
chr3	141839687	141839845	chr3-23	30.3
chr5	140940393	140940551	chr5-19	30.3
chr7	12426118	12426276	chr7-34	30.3
chr9	98258368	98258526	chr9-20	30.3
chr9	138090860	138091018	chr9-17	30.3
chr14	89815834	89815992	chr14-6	30.3
chr16	50644348	50644506	chr16-23	30.3
chr16	68820523	68820681	chr16-24	30.3
chr18	62760760	62760918	chr18-20	30.3
chr20	47345018	47345176	chr20-17	30.3
chr22	28272843	28273001	chr22-10	30.3
chr1	61369349	61369507	chr1-40	29.9
chr2	111919653	111919811	chr2-38	29.9
chr2	151091464	151091622	chr2-46	29.9
chr3	9441536	9441694	chr3-39	29.9
chr3	33701111	33701269	chr3-55	29.9
chr5	8061128	8061286	chr5-17	29.9
chr6	30685284	30685442	chr6-40	29.9
chr8	98387991	98388149	chr8-15	29.9
chr9	136738706	136738864	chr9-16	29.9
chr11	69080713	69080871	chr11-5	29.9
chr17	20978776	20978934	chr17-21	29.9
chr18	3594017	3594175	chr18-18	29.9
chr18	38156839	38156997	chr18-16	29.9
chr22	27428389	27428547	chr22-5	29.9
chr1	225840701	225840859	chr1-34	29.5
chr2	142277530	142277688	chr2-42	29.5
chr2	191224718	191224876	chr2-30	29.5
chr2	228258397	228258555	chr2-43	29.5
chr3	134085785	134085943	chr3-25	29.5
chr3	177209198	177209356	chr3-33	29.5
chr6	161381205	161381363	chr6-52	29.5
chr7	14298189	14298347	chr7-35	29.5
chr7	92390819	92390977	chr7-25	29.5
chr8	18866183	18866341	chr8-21	29.5
chr8	78042891	78043049	chr8-14	29.5
chr9	136471476	136471634	chr9-15	29.5
chr9	139438975	139439133	chr9-23	29.5
chr10	107604626	107604784	chr10-50	29.5
chr12	43099798	43099956	chr12-25	29.5
chr13	99582515	99582673	chr13-8	29.5
chr17	70695669	70695827	chr17-17	29.5
chr1	52049177	52049335	chr1-39	29
chr1	103318330	103318488	chr1-49	29
chr3	105167625	105167783	chr3-43	29
chr6	2038397	2038555	chr6-38	29
chr6	43457221	43457379	chr6-35	29
chr8	104145951	104146109	chr8-35	29
chr10	46009833	46009991	chr10-49	29
chr10	114438407	114438565	chr10-38	29
chr11	46925436	46925594	chr11-13	29
chr12	92899270	92899428	chr12-26	29
chr15	41249935	41250093	chr15-2	29
chr16	67433955	67434113	chr16-25	29
chr17	9234728	9234886	chr17-20	29
chr17	79549778	79549936	chr17-25	29
chr1	40311376	40311534	chr1-45	28.6
chr1	48959992	48960150	chr1-48	28.6
chr1	244123351	244123509	chr1-44	28.6
chr6	30848701	30848859	chr6-33	28.6
chr6	99090090	99090248	chr6-39	28.6
chr6	99702948	99703106	chr6-45	28.6
chr7	14543899	14544057	chr7-32	28.6
chr7	30212714	30212872	chr7-27	28.6
chr7	34098525	34098683	chr7-39	28.6
chr7	117645231	117645389	chr7-38	28.6
chr8	18918503	18918661	chr8-31	28.6
chr8	27863890	27864048	chr8-39	28.6
chr9	133297328	133297486	chr9-22	28.6
chr10	103064093	103064251	chr10-44	28.6
chr12	123429225	123429383	chr12-30	28.6
chr17	74704220	74704378	chr17-18	28.6
chr19	46983860	46984018	chr19-16	28.6
chrX	129512377	129512535	chrX-15	28.6
chr1	11941108	11941266	chr1-54	28.2
chr2	135169690	135169848	chr2-59	28.2
chr2	175426104	175426262	chr2-47	28.2
chr2	216387078	216387236	chr2-48	28.2
chr2	225847118	225847276	chr2-55	28.2
chr3	45624759	45624917	chr3-49	28.2
chr3	193060557	193060715	chr3-35	28.2
chr6	453119	453277	chr6-44	28.2
chr6	112065262	112065420	chr6-37	28.2
chr7	37046989	37047147	chr7-19	28.2
chr7	75317882	75318040	chr7-22	28.2
chr7	89466915	89467073	chr7-31	28.2
chr7	127584275	127584433	chr7-36	28.2
chr11	11483197	11483355	chr11-16	28.2
chr11	63815621	63815779	chr11-12	28.2
chr11	112507960	112508118	chr11-7	28.2
chr12	104106155	104106313	chr12-21	28.2
chr18	48323618	48323776	chr18-23	28.2
chr18	75474768	75474926	chr18-24	28.2
chr22	19102972	19103130	chr22-12	28.2
chr1	11169583	11169741	chr1-64	27.8
chr1	205216846	205217004	chr1-67	27.8
chr2	5550135	5550293	chr2-40	27.8
chr3	197236837	197236995	chr3-36	27.8
chr6	2022075	2022233	chr6-31	27.8
chr8	82281981	82282139	chr8-24	27.8
chr8	100253217	100253375	chr8-22	27.8
chr8	130640777	130640935	chr8-27	27.8
chr18	47099435	47099593	chr18-17	27.8
chr18	55447626	55447784	chr18-21	27.8
chr18	56435826	56435984	chr18-19	27.8
chr20	19869060	19869218	chr20-33	27.8
chr21	17952006	17952164	chr21-20	27.8
chr21	42440983	42441141	chr21-26	27.8
chr1	208275469	208275627	chr1-51	27.4
chr2	40455510	40455668	chr2-51	27.4
chr2	136879233	136879391	chr2-79	27.4
chr3	65583108	65583266	chr3-41	27.4
chr5	124835761	124835919	chr5-28	27.4
chr5	124970022	124970180	chr5-23	27.4
chr7	8383362	8383520	chr7-41	27.4
chr7	23270245	23270403	chr7-26	27.4
chr7	152312199	152312357	chr7-52	27.4
chr8	51555937	51556095	chr8-40	27.4
chr9	92219763	92219921	chr9-24	27.4
chr11	77741675	77741833	chr11-11	27.4
chr11	116953821	116953979	chr11-17	27.4
chr12	13543379	13543537	chr12-27	27.4
chr12	120276739	120276897	chr12-36	27.4
chr13	54801139	54801297	chr13-15	27.4
chr16	53106065	53106223	chr16-40	27.4
chr18	44806618	44806776	chr18-29	27.4
chr19	5037376	5037534	chr19-31	27.4
chr1	50576558	50576716	chr1-58	26.9
chr2	230017653	230017811	chr2-44	26.9
chr3	3866926	3867084	chr3-37	26.9
chr5	149174315	149174473	chr5-29	26.9
chr5	175250799	175250957	chr5-26	26.9
chr7	117313518	117313676	chr7-37	26.9
chr7	134375680	134375838	chr7-50	26.9
chr8	61918310	61918468	chr8-19	26.9
chr8	104230062	104230220	chr8-32	26.9
chr16	759758	759916	chr16-42	26.9
chr16	84074573	84074731	chr16-34	26.9
chr16	84123976	84124134	chr16-35	26.9
chr21	42849979	42850137	chr21-27	26.9
chr22	22288467	22288625	chr22-23	26.9
chr1	94018825	94018983	chr1-80	26.5
chr1	110175404	110175562	chr1-41	26.5
chr1	156475142	156475300	chr1-47	26.5
chr2	239149536	239149694	chr2-39	26.5
chr3	18265071	18265229	chr3-54	26.5
chr4	143272102	143272260	chr4-11	26.5
chr7	152219762	152219920	chr7-33	26.5
chr8	129806747	129806905	chr8-36	26.5
chr9	132628918	132629076	chr9-28	26.5
chr10	29534592	29534750	chr10-55	26.5
chr12	1753666	1753824	chr12-37	26.5
chr12	107292187	107292345	chr12-29	26.5
chr12	117875779	117875937	chr12-42	26.5
chr13	33804045	33804203	chr13-10	26.5
chr14	34772054	34772212	chr14-7	26.5
chr18	53665544	53665702	chr18-26	26.5
chr19	13182859	13183017	chr19-20	26.5
chr20	35724376	35724534	chr20-31	26.5
chr20	50358885	50359043	chr20-22	26.5
chr21	43674893	43675051	chr21-28	26.5
chr22	37995217	37995375	chr22-9	26.5
chr22	40099964	40100122	chr22-11	26.5
chr1	144931913	144932071	chr1-50	26.1
chr2	24658983	24659141	chr2-34	26.1
chr4	54507121	54507279	chr4-9	26.1
chr6	3247746	3247904	chr6-53	26.1
chr6	22785298	22785456	chr6-64	26.1
chr6	163736056	163736214	chr6-50	26.1
chr7	20369916	20370074	chr7-40	26.1
chr7	47467103	47467261	chr7-44	26.1
chr8	61760938	61761096	chr8-57	26.1
chr9	115308628	115308786	chr9-27	26.1
chr10	11467299	11467457	chr10-62	26.1
chr10	32039161	32039319	chr10-39	26.1
chr10	50290824	50290982	chr10-63	26.1
chr11	106353751	106353909	chr11-18	26.1
chr11	131454802	131454960	chr11-14	26.1
chr12	98010764	98010922	chr12-28	26.1
chr13	112331334	112331492	chr13-11	26.1
chr15	31598983	31599141	chr15-4	26.1
chr16	53133013	53133171	chr16-49	26.1
chr16	85620089	85620247	chr16-41	26.1
chr20	35473811	35473969	chr20-30	26.1
chr21	18787099	18787257	chr21-23	26.1
chr21	40459496	40459654	chr21-22	26.1
chr21	44360216	44360374	chr21-30	26.1
chr22	30819996	30820154	chr22-16	26.1
chrX	13924229	13924387	chrX-12	26.1
chrX	110591712	110591870	chrX-13	26.1
chr2	44171313	44171471	chr2-58	25.7
chr2	52301367	52301525	chr2-69	25.7
chr2	182645132	182645290	chr2-85	25.7
chr2	210306202	210306360	chr2-64	25.7
chr2	232469514	232469672	chr2-50	25.7
chr3	86683712	86683870	chr3-57	25.7
chr3	187163133	187163291	chr3-70	25.7
chr5	79445221	79445379	chr5-35	25.7
chr7	103871228	103871386	chr7-46	25.7
chr7	110448589	110448747	chr7-43	25.7
chr7	158800132	158800290	chr7-47	25.7
chr8	38815193	38815351	chr8-30	25.7
chr9	92451785	92451943	chr9-42	25.7
chr9	133349541	133349699	chr9-44	25.7
chr10	52266995	52267153	chr10-67	25.7
chr10	122489173	122489331	chr10-58	25.7
chr12	16684686	16684844	chr12-38	25.7
chr12	41010925	41011083	chr12-35	25.7
chr12	110158104	110158262	chr12-20	25.7
chr12	112620498	112620656	chr12-23	25.7
chr12	126916434	126916592	chr12-33	25.7
chr13	33714359	33714517	chr13-12	25.7
chr17	30205425	30205583	chr17-23	25.7
chr18	3526771	3526929	chr18-27	25.7
chr19	8134058	8134216	chr19-22	25.7
chr19	8219839	8219997	chr19-26	25.7
chr19	10337990	10338148	chr19-19	25.7
chr20	16846296	16846454	chr20-23	25.7
chr22	38412917	38413075	chr22-21	25.7
chr22	45830462	45830620	chr22-20	25.7
chrX	39618941	39619099	chrX-9	25.7
chrX	135836995	135837153	chrX-10	25.7
chr1	111099125	111099283	chr1-62	25.2
chr2	240829390	240829548	chr2-105	25.2
chr3	149424785	149424943	chr3-47	25.2
chr3	193765150	193765308	chr3-105	25.2
chr5	66564406	66564564	chr5-41	25.2
chr6	3903312	3903470	chr6-48	25.2
chr6	15332823	15332981	chr6-60	25.2
chr6	163613087	163613245	chr6-57	25.2
chr6	164506776	164506934	chr6-58	25.2
chr7	47574575	47574733	chr7-63	25.2
chr7	131530879	131531037	chr7-49	25.2
chr7	147408681	147408839	chr7-51	25.2
chr9	90127374	90127532	chr9-19	25.2
chr9	91839592	91839750	chr9-25	25.2
chr9	126841619	126841777	chr9-35	25.2
chr9	130341339	130341497	chr9-33	25.2
chr12	129035835	129035993	chr12-34	25.2
chr15	89319970	89320128	chr15-3	25.2
chr16	13923682	13923840	chr16-30	25.2
chr17	9175403	9175561	chr17-19	25.2
chr17	78942581	78942739	chr17-28	25.2
chr18	4847175	4847333	chr18-37	25.2
chr18	50916314	50916472	chr18-25	25.2
chr19	34169802	34169960	chr19-21	25.2
chr21	46746061	46746219	chr21-29	25.2
chr22	40814669	40814827	chr22-17	25.2
chrX	104996604	104996762	chrX-22	25.2
chr1	16575438	16575596	chr1-68	24.8
chr1	236879584	236879742	chr1-61	24.8
chr1	245026569	245026727	chr1-83	24.8
chr2	9477039	9477197	chr2-106	24.8
chr2	11761513	11761671	chr2-57	24.8
chr2	176333351	176333509	chr2-103	24.8
chr2	242825150	242825308	chr2-87	24.8
chr3	43077492	43077650	chr3-56	24.8
chr3	85029303	85029461	chr3-63	24.8
chr3	195620515	195620673	chr3-53	24.8
chr4	158430640	158430798	chr4-7	24.8
chr7	2197708	2197866	chr7-55	24.8
chr8	98787868	98788026	chr8-33	24.8
chr8	145840917	145841075	chr8-34	24.8
chr9	135068225	135068383	chr9-34	24.8
chr10	32063309	32063467	chr10-53	24.8
chr12	6314496	6314654	chr12-39	24.8
chr12	125500585	125500743	chr12-31	24.8
chr13	28319061	28319219	chr13-16	24.8
chr13	31621077	31621235	chr13-17	24.8
chr14	104009132	104009290	chr14-10	24.8
chr15	39464993	39465151	chr15-9	24.8
chr16	11651767	11651925	chr16-38	24.8
chr17	38507220	38507378	chr17-22	24.8
chr19	17664166	17664324	chr19-24	24.8
chrX	13740570	13740728	chrX-8	24.8
chr1	37454366	37454524	chr1-56	24.4
chr1	40103235	40103393	chr1-52	24.4
chr1	66749560	66749718	chr1-86	24.4
chr1	229439146	229439304	chr1-69	24.4
chr2	168344351	168344509	chr2-54	24.4
chr2	236057854	236058012	chr2-77	24.4
chr3	125647762	125647920	chr3-68	24.4
chr3	127145479	127145637	chr3-45	24.4
chr5	58069699	58069857	chr5-60	24.4
chr6	43847059	43847217	chr6-51	24.4
chr6	82767588	82767746	chr6-49	24.4
chr6	135218252	135218410	chr6-46	24.4
chr7	129794398	129794556	chr7-54	24.4
chr8	91688502	91688660	chr8-25	24.4
chr9	134153487	134153645	chr9-29	24.4
chr10	102757952	102758110	chr10-46	24.4
chr10	103648051	103648209	chr10-68	24.4
chr12	29725529	29725687	chr12-44	24.4
chr12	116996958	116997116	chr12-41	24.4
chr13	98432787	98432945	chr13-18	24.4
chr16	8814536	8814694	chr16-28	24.4
chr16	29685655	29685813	chr16-27	24.4
chr16	55536925	55537083	chr16-31	24.4
chr17	79359316	79359474	chr17-29	24.4
chr19	2783535	2783693	chr19-35	24.4
chr19	5193486	5193644	chr19-32	24.4
chr21	37459932	37460090	chr21-31	24.4
chr1	32936128	32936286	chr1-90	24
chr1	63590418	63590576	chr1-79	24
chr1	111299234	111299392	chr1-81	24
chr1	190110003	190110161	chr1-63	24
chr1	245679753	245679911	chr1-84	24
chr2	164574596	164574754	chr2-63	24
chr2	219751281	219751439	chr2-49	24
chr2	225060802	225060960	chr2-76	24
chr3	139727339	139727497	chr3-46	24
chr3	193062525	193062683	chr3-51	24
chr5	10138518	10138676	chr5-24	24
chr5	39132363	39132521	chr5-34	24
chr5	82331684	82331842	chr5-22	24
chr5	124948201	124948359	chr5-25	24
chr5	140875648	140875806	chr5-42	24
chr5	153681745	153681903	chr5-33	24
chr6	47890351	47890509	chr6-66	24
chr7	47608223	47608381	chr7-57	24
chr8	20125659	20125817	chr8-37	24
chr8	61317401	61317559	chr8-41	24
chr8	75862078	75862236	chr8-38	24
chr10	112554527	112554685	chr10-72	24
chr11	44622674	44622832	chr11-15	24
chr11	133902412	133902570	chr11-19	24
chr12	12764615	12764773	chr12-55	24
chr12	46384532	46384690	chr12-48	24
chr12	106053685	106053843	chr12-50	24
chr15	27737501	27737659	chr15-8	24
chr16	4572314	4572472	chr16-26	24
chr16	66369748	66369906	chr16-50	24
chr16	79321195	79321353	chr16-33	24
chr18	5285434	5285592	chr18-34	24
chr18	10403795	10403953	chr18-30	24
chr20	61983728	61983886	chr20-24	24
chr1	25174587	25174745	chr1-65	23.6
chr1	33808056	33808214	chr1-98	23.6
chr1	41865982	41866140	chr1-57	23.6
chr1	112423941	112424099	chr1-70	23.6
chr1	151147624	151147782	chr1-66	23.6
chr1	208465641	208465799	chr1-118	23.6
chr1	229830194	229830352	chr1-73	23.6
chr1	244211346	244211504	chr1-76	23.6
chr2	184339825	184339983	chr2-91	23.6
chr2	222890687	222890845	chr2-75	23.6
chr2	235943187	235943345	chr2-86	23.6
chr3	137914489	137914647	chr3-131	23.6
chr5	72950701	72950859	chr5-30	23.6
chr6	13153120	13153278	chr6-59	23.6
chr6	137283920	137284078	chr6-41	23.6
chr7	141109971	141110129	chr7-62	23.6
chr9	116411515	116411673	chr9-38	23.6
chr11	27465296	27465454	chr11-10	23.6
chr12	30590700	30590858	chr12-40	23.6
chr12	50377797	50377955	chr12-49	23.6
chr12	69928249	69928407	chr12-65	23.6
chr12	125867626	125867784	chr12-24	23.6
chr13	95359145	95359303	chr13-13	23.6
chr14	20268903	20269061	chr14-8	23.6
chr14	27436264	27436422	chr14-9	23.6
chr15	65707581	65707739	chr15-12	23.6
chr16	4295218	4295376	chr16-65	23.6
chr19	3655964	3656122	chr19-25	23.6
chr20	3776851	3777009	chr20-25	23.6
chr20	21595484	21595642	chr20-29	23.6
chr20	56145693	56145851	chr20-28	23.6
chr21	19980569	19980727	chr21-32	23.6
chr21	39420513	39420671	chr21-21	23.6
chr21	47343230	47343388	chr21-47	23.6
chrX	110208132	110208290	chrX-11	23.6
chr1	151031284	151031442	chr1-59	23.1
chr1	155841214	155841372	chr1-82	23.1
chr1	156383448	156383606	chr1-95	23.1
chr1	156474798	156474956	chr1-75	23.1
chr1	166916706	166916864	chr1-87	23.1
chr2	60591673	60591831	chr2-88	23.1
chr2	60593383	60593541	chr2-126	23.1
chr2	66532810	66532968	chr2-98	23.1
chr5	87959761	87959919	chr5-46	23.1
chr5	142563716	142563874	chr5-32	23.1
chr6	25369667	25369825	chr6-42	23.1
chr6	108977442	108977600	chr6-65	23.1
chr7	20554021	20554179	chr7-90	23.1
chr7	69557640	69557798	chr7-45	23.1
chr7	87830236	87830394	chr7-61	23.1
chr7	92384513	92384671	chr7-42	23.1
chr7	130005575	130005733	chr7-64	23.1
chr8	78921887	78922045	chr8-55	23.1
chr8	99903368	99903526	chr8-49	23.1
chr9	87593663	87593821	chr9-41	23.1
chr12	2433705	2433863	chr12-43	23.1
chr12	117096602	117096760	chr12-46	23.1
chr12	119201193	119201351	chr12-54	23.1
chr12	128043087	128043245	chr12-60	23.1
chr13	34185267	34185425	chr13-20	23.1
chr16	70759923	70760081	chr16-45	23.1
chr17	7792527	7792685	chr17-38	23.1
chr17	19352049	19352207	chr17-27	23.1
chr17	49440654	49440812	chr17-41	23.1
chr18	22636568	22636726	chr18-28	23.1
chr19	55770538	55770696	chr19-44	23.1
chr22	30100893	30101051	chr22-18	23.1
chr22	46393414	46393572	chr22-24	23.1
chr1	21972151	21972309	chr1-55	22.7
chr1	35835932	35836090	chr1-91	22.7
chr1	57538173	57538331	chr1-99	22.7
chr1	150552126	150552284	chr1-94	22.7
chr2	6209530	6209688	chr2-95	22.7
chr2	23260632	23260790	chr2-80	22.7
chr3	16105208	16105366	chr3-59	22.7
chr3	99363770	99363928	chr3-72	22.7
chr3	105221286	105221444	chr3-67	22.7
chr3	181469869	181470027	chr3-65	22.7
chr5	137727684	137727842	chr5-51	22.7
chr6	13273544	13273702	chr6-62	22.7
chr6	14549768	14549926	chr6-54	22.7
chr6	150903365	150903523	chr6-56	22.7
chr7	7758963	7759121	chr7-56	22.7
chr7	10161327	10161485	chr7-73	22.7
chr7	14801299	14801457	chr7-74	22.7
chr7	26486806	26486964	chr7-66	22.7
chr7	158771280	158771438	chr7-71	22.7
chr8	36957580	36957738	chr8-46	22.7
chr9	74427488	74427646	chr9-65	22.7
chr9	103997635	103997793	chr9-52	22.7
chr10	45350454	45350612	chr10-52	22.7
chr10	126337474	126337632	chr10-61	22.7
chr11	11532517	11532675	chr11-20	22.7
chr11	127321846	127322004	chr11-23	22.7
chr13	74862938	74863096	chr13-25	22.7
chr16	85384678	85384836	chr16-63	22.7
chr17	36880852	36881010	chr17-40	22.7
chr17	71338404	71338562	chr17-34	22.7
chr18	48064080	48064238	chr18-32	22.7
chr20	40021797	40021955	chr20-27	22.7
chr20	62792611	62792769	chr20-32	22.7
chr21	30517909	30518067	chr21-24	22.7
chr22	41636891	41637049	chr22-19	22.7
chr1	29139692	29139850	chr1-89	22.3
chr1	203247595	203247753	chr1-110	22.3
chr2	110859039	110859197	chr2-62	22.3
chr2	232253301	232253459	chr2-60	22.3
chr3	20065374	20065532	chr3-42	22.3
chr3	39207172	39207330	chr3-76	22.3
chr3	143823090	143823248	chr3-61	22.3
chr4	86763798	86763956	chr4-10	22.3
chr5	137090396	137090554	chr5-38	22.3
chr6	23656485	23656643	chr6-47	22.3
chr6	131065705	131065863	chr6-69	22.3
chr6	152690074	152690232	chr6-78	22.3
chr7	5535363	5535521	chr7-53	22.3
chr7	45925304	45925462	chr7-94	22.3
chr8	58714664	58714822	chr8-68	22.3
chr8	59169820	59169978	chr8-53	22.3
chr8	94417075	94417233	chr8-42	22.3
chr8	119061728	119061886	chr8-51	22.3
chr9	109249786	109249944	chr9-43	22.3
chr10	47054151	47054309	chr10-54	22.3
chr10	133990653	133990811	chr10-66	22.3
chr12	50615405	50615563	chr12-73	22.3
chr12	54318807	54318965	chr12-63	22.3
chr12	110511251	110511409	chr12-56	22.3
chr13	51259825	51259983	chr13-24	22.3
chr13	98120677	98120835	chr13-21	22.3
chr15	66315726	66315884	chr15-5	22.3
chr16	51474130	51474288	chr16-44	22.3
chr16	85855101	85855259	chr16-64	22.3
chr17	17370465	17370623	chr17-58	22.3
chr17	80288380	80288538	chr17-30	22.3
chr18	3604061	3604219	chr18-33	22.3
chr20	20444795	20444953	chr20-35	22.3
chr20	34767593	34767751	chr20-26	22.3
chr20	62730539	62730697	chr20-39	22.3
chr21	46430138	46430296	chr21-55	22.3
chr22	26097100	26097258	chr22-14	22.3
chr22	26669322	26669480	chr22-15	22.3
chr1	112278603	112278761	chr1-101	21.9
chr1	117878791	117878949	chr1-92	21.9
chr1	200594427	200594585	chr1-126	21.9
chr1	202099014	202099172	chr1-116	21.9
chr1	236803091	236803249	chr1-106	21.9
chr2	48541765	48541923	chr2-81	21.9
chr2	118593642	118593800	chr2-130	21.9
chr2	220376426	220376584	chr2-104	21.9
chr2	233180374	233180532	chr2-61	21.9
chr3	9464698	9464856	chr3-83	21.9
chr3	115418230	115418388	chr3-64	21.9
chr3	195310896	195311054	chr3-52	21.9
chr4	4482686	4482844	chr4-13	21.9
chr5	87956898	87957056	chr5-27	21.9
chr6	21588394	21588552	chr6-61	21.9
chr6	22150178	22150336	chr6-72	21.9
chr6	139795974	139796132	chr6-70	21.9
chr7	75924056	75924214	chr7-48	21.9
chr7	104053438	104053596	chr7-96	21.9
chr8	66151241	66151399	chr8-54	21.9
chr9	37650775	37650933	chr9-30	21.9
chr10	33435008	33435166	chr10-85	21.9
chr11	121223302	121223460	chr11-33	21.9
chr12	9216862	9217020	chr12-47	21.9
chr12	40452709	40452867	chr12-53	21.9
chr12	49581158	49581316	chr12-45	21.9
chr12	75514176	75514334	chr12-101	21.9
chr12	76236066	76236224	chr12-66	21.9
chr12	94821665	94821823	chr12-72	21.9
chr12	124763322	124763480	chr12-59	21.9
chr13	27540195	27540353	chr13-14	21.9
chr13	97844002	97844160	chr13-19	21.9
chr13	111774497	111774655	chr13-22	21.9
chr17	68638476	68638634	chr17-31	21.9
chr18	40194573	40194731	chr18-42	21.9
chr19	1667766	1667924	chr19-30	21.9
chr19	4584926	4585084	chr19-27	21.9
chr19	18391233	18391391	chr19-51	21.9
chr19	45640673	45640831	chr19-38	21.9
chr20	31380248	31380406	chr20-38	21.9
chr21	18799560	18799718	chr21-45	21.9
chr22	22292641	22292799	chr22-13	21.9
chr22	38590690	38590848	chr22-28	21.9
chr1	2064675	2064833	chr1-77	21.5
chr1	21444223	21444381	chr1-121	21.5
chr1	167298090	167298248	chr1-88	21.5
chr1	208279157	208279315	chr1-72	21.5
chr2	134448598	134448756	chr2-119	21.5
chr2	210798931	210799089	chr2-92	21.5
chr3	15675790	15675948	chr3-110	21.5
chr3	114618497	114618655	chr3-60	21.5
chr3	193678380	193678538	chr3-81	21.5
chr5	115802455	115802613	chr5-36	21.5
chr5	168193376	168193534	chr5-45	21.5
chr6	18511571	18511729	chr6-63	21.5
chr7	13063786	13063944	chr7-89	21.5
chr7	43347262	43347420	chr7-81	21.5
chr7	100087563	100087721	chr7-75	21.5
chr7	117686970	117687128	chr7-69	21.5
chr8	22411590	22411748	chr8-52	21.5
chr8	61925891	61926049	chr8-48	21.5
chr8	121704343	121704501	chr8-56	21.5
chr8	124934376	124934534	chr8-50	21.5
chr8	145005248	145005406	chr8-43	21.5
chr9	107826890	107827048	chr9-56	21.5
chr9	131136690	131136848	chr9-45	21.5
chr9	138703781	138703939	chr9-58	21.5
chr10	73804431	73804589	chr10-71	21.5
chr15	68877123	68877281	chr15-13	21.5
chr16	52469615	52469773	chr16-48	21.5
chr16	63468013	63468171	chr16-70	21.5
chr17	17284829	17284987	chr17-48	21.5
chr17	74001455	74001613	chr17-32	21.5
chr19	7917103	7917261	chr19-28	21.5
chr20	62837071	62837229	chr20-37	21.5
chr22	42784585	42784743	chr22-22	21.5
chrX	9896282	9896440	chrX-16	21.5
chrX	111074567	111074725	chrX-19	21.5
chr1	36831713	36831871	chr1-85	21
chr1	90404874	90405032	chr1-142	21
chr2	17265261	17265419	chr2-125	21
chr2	42106615	42106773	chr2-114	21
chr2	111616052	111616210	chr2-71	21
chr2	122777463	122777621	chr2-101	21
chr2	159579850	159580008	chr2-74	21
chr3	40783391	40783549	chr3-99	21
chr3	167453325	167453483	chr3-50	21
chr3	186174741	186174899	chr3-62	21
chr5	116598352	116598510	chr5-37	21
chr6	138833634	138833792	chr6-81	21
chr7	5742954	5743112	chr7-72	21
chr7	52566166	52566324	chr7-83	21
chr7	92442746	92442904	chr7-105	21
chr7	105478557	105478715	chr7-85	21
chr7	107334997	107335155	chr7-86	21
chr7	108363808	108363966	chr7-58	21
chr7	139440135	139440293	chr7-59	21
chr8	8256319	8256477	chr8-62	21
chr8	137035517	137035675	chr8-45	21
chr9	104205821	104205979	chr9-32	21
chr10	48361504	48361662	chr10-70	21
chr10	65473125	65473283	chr10-77	21
chr10	80673600	80673758	chr10-87	21
chr10	80821464	80821622	chr10-56	21
chr10	86004387	86004545	chr10-60	21
chr11	68924765	68924923	chr11-25	21
chr12	110165082	110165240	chr12-51	21
chr13	24613326	24613484	chr13-26	21
chr13	46964199	46964357	chr13-23	21
chr15	70404051	70404209	chr15-6	21
chr16	11875704	11875862	chr16-29	21
chr16	13874307	13874465	chr16-56	21
chr16	57673246	57673404	chr16-51	21
chr17	80666074	80666232	chr17-63	21
chr19	17586594	17586752	chr19-47	21
chr19	46463890	46464048	chr19-53	21
chr20	46915746	46915904	chr20-43	21
chrX	89331056	89331214	chrX-29	21
chr1	2323037	2323195	chr1-78	20.6
chr1	155944653	155944811	chr1-123	20.6
chr1	183971386	183971544	chr1-104	20.6
chr2	2336916	2337074	chr2-94	20.6
chr2	6676806	6676964	chr2-68	20.6
chr2	86263276	86263434	chr2-115	20.6
chr2	174115172	174115330	chr2-153	20.6
chr3	75178354	75178512	chr3-92	20.6
chr3	148048290	148048448	chr3-93	20.6
chr3	188665306	188665464	chr3-71	20.6
chr4	58276483	58276641	chr4-19	20.6
chr5	87341733	87341891	chr5-49	20.6
chr5	87437185	87437343	chr5-31	20.6
chr6	114147064	114147222	chr6-73	20.6
chr7	12811203	12811361	chr7-65	20.6
chr7	83068531	83068689	chr7-95	20.6
chr7	150676316	150676474	chr7-70	20.6
chr8	5605756	5605914	chr8-61	20.6
chr10	11251859	11252017	chr10-73	20.6
chr10	14667747	14667905	chr10-74	20.6
chr11	105654109	105654267	chr11-30	20.6
chr12	54752886	54753044	chr12-64	20.6
chr13	67460475	67460633	chr13-35	20.6
chr14	51897368	51897526	chr14-11	20.6
chr16	13204127	13204285	chr16-71	20.6
chr16	20817804	20817962	chr16-67	20.6
chr16	62772796	62772954	chr16-62	20.6
chr17	904136	904294	chr17-37	20.6
chr17	19168009	19168167	chr17-35	20.6
chr17	42422326	42422484	chr17-44	20.6
chr17	55989596	55989754	chr17-36	20.6
chr18	52442450	52442608	chr18-47	20.6
chr19	871047	871205	chr19-39	20.6
chr19	2181720	2181878	chr19-34	20.6
chr19	5035914	5036072	chr19-36	20.6
chr19	30097092	30097250	chr19-41	20.6
chr19	56805824	56805982	chr19-45	20.6
chr20	45200917	45201075	chr20-49	20.6
chr20	48066960	48067118	chr20-44	20.6
chr21	45079250	45079408	chr21-35	20.6
chr1	61298980	61299138	chr1-133	20.2
chr1	202102205	202102363	chr1-137	20.2
chr1	203294666	203294824	chr1-117	20.2
chr1	228083807	228083965	chr1-105	20.2
chr2	19278596	19278754	chr2-78	20.2
chr2	55647141	55647299	chr2-97	20.2
chr2	75633526	75633684	chr2-82	20.2
chr3	62407047	62407205	chr3-78	20.2
chr3	105117384	105117542	chr3-103	20.2
chr3	140814147	140814305	chr3-69	20.2
chr3	182834000	182834158	chr3-66	20.2
chr3	195443869	195444027	chr3-74	20.2
chr4	100389193	100389351	chr4-16	20.2
chr5	3430153	3430311	chr5-43	20.2
chr5	141225714	141225872	chr5-61	20.2
chr6	102224942	102225100	chr6-114	20.2
chr6	114053802	114053960	chr6-87	20.2
chr7	13959922	13960080	chr7-79	20.2
chr7	137846449	137846607	chr7-77	20.2
chr8	28747794	28747952	chr8-63	20.2
chr9	95512046	95512204	chr9-31	20.2
chr9	129140002	129140160	chr9-48	20.2
chr9	135772524	135772682	chr9-73	20.2
chr10	105906755	105906913	chr10-100	20.2
chr10	113360660	113360818	chr10-82	20.2
chr12	6873155	6873313	chr12-70	20.2
chr15	46570492	46570650	chr15-14	20.2
chr16	48382000	48382158	chr16-69	20.2
chr16	85253972	85254130	chr16-52	20.2
chr17	5568614	5568772	chr17-57	20.2
chr18	44337732	44337890	chr18-40	20.2
chr18	65177073	65177231	chr18-61	20.2
chr19	2983000	2983158	chr19-46	20.2
chr19	15532641	15532799	chr19-50	20.2
chr19	38146342	38146500	chr19-65	20.2
chr20	8970706	8970864	chr20-52	20.2
chr21	36577719	36577877	chr21-39	20.2
chr22	45725618	45725776	chr22-45	20.2
chrX	39945967	39946125	chrX-20	20.2
chr1	6390491	6390649	chr1-161	19.8
chr1	56901772	56901930	chr1-156	19.8
chr1	61803875	61804033	chr1-100	19.8
chr1	120507793	120507951	chr1-113	19.8
chr2	3286355	3286513	chr2-186	19.8
chr2	10036433	10036591	chr2-107	19.8
chr2	14813802	14813960	chr2-124	19.8
chr2	109907760	109907918	chr2-100	19.8
chr3	14494472	14494630	chr3-109	19.8
chr3	15752606	15752764	chr3-94	19.8
chr3	25333079	25333237	chr3-48	19.8
chr3	29494852	29495010	chr3-98	19.8
chr3	35814272	35814430	chr3-88	19.8
chr3	65582729	65582887	chr3-90	19.8
chr3	66503058	66503216	chr3-85	19.8
chr3	116165082	116165240	chr3-116	19.8
chr4	41624881	41625039	chr4-23	19.8
chr4	53156701	53156859	chr4-15	19.8
chr4	55198798	55198956	chr4-24	19.8
chr4	105413774	105413932	chr4-26	19.8
chr5	124071282	124071440	chr5-74	19.8
chr5	125789976	125790134	chr5-75	19.8
chr6	5937794	5937952	chr6-79	19.8
chr6	21186112	21186270	chr6-71	19.8
chr7	73588442	73588600	chr7-60	19.8
chr8	56014457	56014615	chr8-47	19.8
chr8	75988625	75988783	chr8-77	19.8
chr8	122466981	122467139	chr8-69	19.8
chr8	123208412	123208570	chr8-66	19.8
chr9	97547972	97548130	chr9-47	19.8
chr10	71252172	71252330	chr10-64	19.8
chr12	6960962	6961120	chr12-68	19.8
chr12	55382372	55382530	chr12-77	19.8
chr12	125183420	125183578	chr12-84	19.8
chr14	73943113	73943271	chr14-14	19.8
chr16	20622822	20622980	chr16-58	19.8
chr17	21098160	21098318	chr17-53	19.8
chr17	46835165	46835323	chr17-60	19.8
chr17	47892602	47892760	chr17-61	19.8
chr17	53811753	53811911	chr17-33	19.8
chr17	64536358	64536516	chr17-43	19.8
chr18	38157278	38157436	chr18-38	19.8
chr18	55768558	55768716	chr18-36	19.8
chr18	73496511	73496669	chr18-49	19.8
chr20	13781512	13781670	chr20-40	19.8
chr20	60943265	60943423	chr20-70	19.8
chr22	37782595	37782753	chr22-27	19.8
chr22	40822707	40822865	chr22-37	19.8
chr22	46452082	46452240	chr22-25	19.8
chrX	39626165	39626323	chrX-21	19.8
chr1	7740866	7741024	chr1-108	19.4
chr1	156360277	156360435	chr1-124	19.4
chr1	175832881	175833039	chr1-115	19.4
chr1	179176038	179176196	chr1-185	19.4
chr1	230818211	230818369	chr1-148	19.4
chr2	11508077	11508235	chr2-96	19.4
chr2	26935593	26935751	chr2-145	19.4
chr2	33049578	33049736	chr2-168	19.4
chr2	100497450	100497608	chr2-171	19.4
chr2	147956214	147956372	chr2-90	19.4
chr2	149373098	149373256	chr2-139	19.4
chr2	166319095	166319253	chr2-111	19.4
chr2	218508799	218508957	chr2-142	19.4
chr3	3746913	3747071	chr3-75	19.4
chr3	9444565	9444723	chr3-82	19.4
chr3	13521021	13521179	chr3-108	19.4
chr3	182083004	182083162	chr3-80	19.4
chr5	37666024	37666182	chr5-48	19.4
chr5	57137673	57137831	chr5-65	19.4
chr5	89466257	89466415	chr5-50	19.4
chr5	116151938	116152096	chr5-57	19.4
chr5	132299205	132299363	chr5-47	19.4
chr5	137579394	137579552	chr5-44	19.4
chr5	140869060	140869218	chr5-59	19.4
chr5	173472572	173472730	chr5-39	19.4
chr5	179751697	179751855	chr5-53	19.4
chr6	25992711	25992869	chr6-80	19.4
chr6	43846545	43846703	chr6-84	19.4
chr6	154831405	154831563	chr6-82	19.4
chr6	170268662	170268820	chr6-109	19.4
chr7	47574953	47575111	chr7-82	19.4
chr7	126218502	126218660	chr7-121	19.4
chr7	147814190	147814348	chr7-100	19.4
chr8	95905832	95905990	chr8-44	19.4
chr8	117958385	117958543	chr8-79	19.4
chr8	134462227	134462385	chr8-92	19.4
chr9	73216795	73216953	chr9-64	19.4
chr9	84441345	84441503	chr9-40	19.4
chr9	132222428	132222586	chr9-50	19.4
chr10	29992324	29992482	chr10-78	19.4
chr10	32092767	32092925	chr10-89	19.4
chr10	72191986	72192144	chr10-140	19.4
chr10	73735458	73735616	chr10-81	19.4
chr10	98942033	98942191	chr10-99	19.4
chr11	32500150	32500308	chr11-32	19.4
chr12	93455710	93455868	chr12-81	19.4
chr12	105002908	105003066	chr12-124	19.4
chr12	116561422	116561580	chr12-57	19.4
chr16	57265841	57265999	chr16-61	19.4
chr17	19896236	19896394	chr17-104	19.4
chr17	27012182	27012340	chr17-65	19.4
chr18	77337052	77337210	chr18-45	19.4
chr19	940548	940706	chr19-56	19.4
chr19	13275444	13275602	chr19-37	19.4
chr19	48811962	48812120	chr19-43	19.4
chr20	24657756	24657914	chr20-34	19.4
chr21	27011646	27011804	chr21-34	19.4
chr21	32628277	32628435	chr21-37	19.4
chr21	41990273	41990431	chr21-50	19.4
chr22	30736907	30737065	chr22-30	19.4
chrX	46683062	46683220	chrX-14	19.4
chr1	11791936	11792094	chr1-128	18.9
chr1	21980450	21980608	chr1-97	18.9
chr1	28201851	28202009	chr1-111	18.9
chr1	33358533	33358691	chr1-112	18.9
chr1	61030690	61030848	chr1-157	18.9
chr1	117216772	117216930	chr1-135	18.9
chr1	237945750	237945908	chr1-177	18.9
chr2	33659130	33659288	chr2-113	18.9
chr2	46717782	46717940	chr2-170	18.9
chr2	68079161	68079319	chr2-108	18.9
chr2	206586732	206586890	chr2-67	18.9
chr3	10595651	10595809	chr3-58	18.9
chr3	39632338	39632496	chr3-89	18.9
chr3	42103370	42103528	chr3-127	18.9
chr3	72650426	72650584	chr3-102	18.9
chr3	74887653	74887811	chr3-91	18.9
chr3	122688944	122689102	chr3-79	18.9
chr3	171892273	171892431	chr3-132	18.9
chr3	177390972	177391130	chr3-143	18.9
chr4	4806514	4806672	chr4-20	18.9
chr4	177372697	177372855	chr4-22	18.9
chr5	55705664	55705822	chr5-83	18.9
chr5	97334741	97334899	chr5-56	18.9
chr5	172466222	172466380	chr5-81	18.9
chr6	15400230	15400388	chr6-77	18.9
chr6	112032792	112032950	chr6-123	18.9
chr6	118314024	118314182	chr6-92	18.9
chr6	153529972	153530130	chr6-75	18.9
chr7	10162517	10162675	chr7-88	18.9
chr7	25696458	25696616	chr7-93	18.9
chr7	46899676	46899834	chr7-67	18.9
chr7	47926709	47926867	chr7-110	18.9
chr7	88107331	88107489	chr7-111	18.9
chr7	129381787	129381945	chr7-92	18.9
chr7	147453502	147453660	chr7-78	18.9
chr8	2836938	2837096	chr8-80	18.9
chr8	67436394	67436552	chr8-88	18.9
chr8	125637768	125637926	chr8-91	18.9
chr8	141599281	141599439	chr8-60	18.9
chr9	36316738	36316896	chr9-51	18.9
chr9	98902120	98902278	chr9-66	18.9
chr9	126587779	126587937	chr9-57	18.9
chr9	131145307	131145465	chr9-49	18.9
chr10	14043863	14044021	chr10-75	18.9
chr10	34489655	34489813	chr10-96	18.9
chr10	74033349	74033507	chr10-121	18.9
chr11	34653702	34653860	chr11-27	18.9
chr11	119542437	119542595	chr11-38	18.9
chr12	4030097	4030255	chr12-61	18.9
chr12	24062550	24062708	chr12-71	18.9
chr12	106134740	106134898	chr12-67	18.9
chr16	19180324	19180482	chr16-66	18.9
chr16	23419882	23420040	chr16-84	18.9
chr16	76981855	76982013	chr16-83	18.9
chr17	48681943	48682101	chr17-42	18.9
chr19	38701315	38701473	chr19-49	18.9
chr20	13864232	13864390	chr20-50	18.9
chr20	36040938	36041096	chr20-48	18.9
chr20	53241308	53241466	chr20-58	18.9
chr21	40852327	40852485	chr21-63	18.9
chr21	47801618	47801776	chr21-44	18.9
chrX	31010799	31010957	chrX-34	18.9
chrX	39319230	39319388	chrX-17	18.9
chrX	39699427	39699585	chrX-27	18.9
chrX	82401035	82401193	chrX-25	18.9
chr1	29595862	29596020	chr1-130	18.5
chr1	41469504	41469662	chr1-197	18.5
chr1	42788400	42788558	chr1-155	18.5
chr1	63907287	63907445	chr1-169	18.5
chr1	180895644	180895802	chr1-103	18.5
chr1	244212633	244212791	chr1-96	18.5
chr2	6221465	6221623	chr2-123	18.5
chr2	60032007	60032165	chr2-147	18.5
chr2	77234889	77235047	chr2-99	18.5
chr2	155238684	155238842	chr2-120	18.5
chr2	164657518	164657676	chr2-110	18.5
chr2	188482776	188482934	chr2-112	18.5
chr3	16343754	16343912	chr3-95	18.5
chr3	23521969	23522127	chr3-97	18.5
chr3	49255468	49255626	chr3-77	18.5
chr3	66507340	66507498	chr3-101	18.5
chr3	85988320	85988478	chr3-114	18.5
chr3	134656558	134656716	chr3-130	18.5
chr3	193534861	193535019	chr3-124	18.5
chr4	186709189	186709347	chr4-30	18.5
chr5	10124526	10124684	chr5-40	18.5
chr5	57452878	57453036	chr5-105	18.5
chr5	67796745	67796903	chr5-84	18.5
chr5	90338767	90338925	chr5-86	18.5
chr5	151987081	151987239	chr5-77	18.5
chr5	171073464	171073622	chr5-79	18.5
chr6	3250572	3250730	chr6-76	18.5
chr6	3884361	3884519	chr6-83	18.5
chr6	125341665	125341823	chr6-93	18.5
chr7	21811646	21811804	chr7-80	18.5
chr7	128454702	128454860	chr7-98	18.5
chr10	35505564	35505722	chr10-90	18.5
chr10	100127944	100128102	chr10-65	18.5
chr10	107733128	107733286	chr10-117	18.5
chr11	16169822	16169980	chr11-40	18.5
chr11	69064912	69065070	chr11-21	18.5
chr12	4155800	4155958	chr12-119	18.5
chr12	51055716	51055874	chr12-76	18.5
chr12	122459708	122459866	chr12-58	18.5
chr12	128866172	128866330	chr12-90	18.5
chr14	38142743	38142901	chr14-21	18.5
chr15	73989551	73989709	chr15-18	18.5
chr15	86369162	86369320	chr15-7	18.5
chr16	13204555	13204713	chr16-75	18.5
chr16	84390430	84390588	chr16-74	18.5
chr17	16389908	16390066	chr17-47	18.5
chr18	46386344	46386502	chr18-43	18.5
chr18	48680392	48680550	chr18-63	18.5
chr20	6109071	6109229	chr20-64	18.5
chr20	12905848	12906006	chr20-61	18.5
chr20	24568101	24568259	chr20-54	18.5
chr20	36915531	36915689	chr20-67	18.5
chr21	17906080	17906238	chr21-70	18.5
chr22	17739235	17739393	chr22-26	18.5
chrX	116845917	116846075	chrX-26	18.5
chr1	7728818	7728976	chr1-119	18.1
chr1	15815651	15815809	chr1-129	18.1
chr1	23792985	23793143	chr1-194	18.1
chr1	109842328	109842486	chr1-170	18.1
chr1	112078394	112078552	chr1-143	18.1
chr1	156633087	156633245	chr1-173	18.1
chr1	226876203	226876361	chr1-147	18.1
chr2	128403083	128403241	chr2-152	18.1
chr2	144365498	144365656	chr2-172	18.1
chr2	153715326	153715484	chr2-140	18.1
chr2	200174872	200175030	chr2-199	18.1
chr2	241309472	241309630	chr2-167	18.1
chr3	15676790	15676948	chr3-135	18.1
chr3	24024044	24024202	chr3-118	18.1
chr3	84157989	84158147	chr3-121	18.1
chr3	112983818	112983976	chr3-115	18.1
chr3	139905368	139905526	chr3-157	18.1
chr4	154091084	154091242	chr4-17	18.1
chr5	61627860	61628018	chr5-71	18.1
chr5	84942636	84942794	chr5-66	18.1
chr5	124821107	124821265	chr5-96	18.1
chr5	126253680	126253838	chr5-76	18.1
chr5	155901506	155901664	chr5-78	18.1
chr5	167014466	167014624	chr5-148	18.1
chr6	44448021	44448179	chr6-96	18.1
chr6	114316971	114317129	chr6-106	18.1
chr7	16397694	16397852	chr7-102	18.1
chr7	73684328	73684486	chr7-84	18.1
chr7	95106383	95106541	chr7-106	18.1
chr7	140326549	140326707	chr7-124	18.1
chr8	61316752	61316910	chr8-86	18.1
chr9	88697943	88698101	chr9-55	18.1
chr9	131889113	131889271	chr9-46	18.1
chr9	140373589	140373747	chr9-83	18.1
chr10	681457	681615	chr10-94	18.1
chr11	27033898	27034056	chr11-24	18.1
chr11	121222935	121223093	chr11-22	18.1
chr11	133680105	133680263	chr11-26	18.1
chr12	109458717	109458875	chr12-88	18.1
chr13	54357749	54357907	chr13-27	18.1
chr14	77525798	77525956	chr14-18	18.1
chr16	67425254	67425412	chr16-57	18.1
chr17	7738947	7739105	chr17-79	18.1
chr18	3013193	3013351	chr18-39	18.1
chr18	37759874	37760032	chr18-35	18.1
chr19	4296485	4296643	chr19-54	18.1
chr19	8478001	8478159	chr19-62	18.1
chr19	13803097	13803255	chr19-58	18.1
chr19	14682834	14682992	chr19-59	18.1
chr19	42498423	42498581	chr19-61	18.1
chr20	45440080	45440238	chr20-42	18.1
chr21	42410189	42410347	chr21-46	18.1
chr21	46415320	46415478	chr21-54	18.1
chr22	17951353	17951511	chr22-34	18.1
chr22	19620116	19620274	chr22-40	18.1
chr22	24123388	24123546	chr22-29	18.1
chr22	42718222	42718380	chr22-38	18.1
chrX	39589401	39589559	chrX-35	18.1
chr1	3277461	3277619	chr1-107	17.7
chr1	22534533	22534691	chr1-151	17.7
chr1	32804007	32804165	chr1-195	17.7
chr1	41920198	41920356	chr1-132	17.7
chr1	61369784	61369942	chr1-134	17.7
chr1	61515738	61515896	chr1-167	17.7
chr1	109359075	109359233	chr1-122	17.7
chr1	109418764	109418922	chr1-184	17.7
chr1	155945955	155946113	chr1-172	17.7
chr1	182602990	182603148	chr1-136	17.7
chr1	244217331	244217489	chr1-127	17.7
chr2	16574142	16574300	chr2-135	17.7
chr2	18866124	18866282	chr2-157	17.7
chr2	42314839	42314997	chr2-169	17.7
chr2	48642657	48642815	chr2-146	17.7
chr2	95969385	95969543	chr2-129	17.7
chr2	216948881	216949039	chr2-93	17.7
chr2	241500115	241500273	chr2-242	17.7
chr3	82134592	82134750	chr3-86	17.7
chr3	193852705	193852863	chr3-73	17.7
chr3	194459296	194459454	chr3-117	17.7
chr4	40858109	40858267	chr4-21	17.7
chr5	39109214	39109372	chr5-70	17.7
chr5	74632690	74632848	chr5-72	17.7
chr5	87163243	87163401	chr5-109	17.7
chr5	89894058	89894216	chr5-55	17.7
chr5	176525542	176525700	chr5-68	17.7
chr5	179597265	179597423	chr5-69	17.7
chr6	488009	488167	chr6-99	17.7
chr6	43214882	43215040	chr6-91	17.7
chr6	69685153	69685311	chr6-121	17.7
chr6	92379383	92379541	chr6-104	17.7
chr6	139540525	139540683	chr6-98	17.7
chr7	55495600	55495758	chr7-120	17.7
chr7	103968860	103969018	chr7-76	17.7
chr7	150026969	150027127	chr7-113	17.7
chr8	37560883	37561041	chr8-64	17.7
chr8	38592464	38592622	chr8-65	17.7
chr8	52364495	52364653	chr8-129	17.7
chr8	94254529	94254687	chr8-72	17.7
chr8	129337963	129338121	chr8-74	17.7
chr8	132123250	132123408	chr8-70	17.7
chr9	92887311	92887469	chr9-85	17.7
chr9	109338307	109338465	chr9-77	17.7
chr10	25247781	25247939	chr10-107	17.7
chr10	134549633	134549791	chr10-92	17.7
chr11	95071580	95071738	chr11-36	17.7
chr12	12397406	12397564	chr12-128	17.7
chr12	41835176	41835334	chr12-99	17.7
chr12	80452914	80453072	chr12-87	17.7
chr12	99653414	99653572	chr12-78	17.7
chr12	109085780	109085938	chr12-74	17.7
chr12	122466163	122466321	chr12-94	17.7
chr12	132958398	132958556	chr12-85	17.7
chr14	61614648	61614806	chr14-16	17.7
chr14	62583997	62584155	chr14-22	17.7
chr16	51544371	51544529	chr16-73	17.7
chr16	67047112	67047270	chr16-106	17.7
chr17	35679912	35680070	chr17-54	17.7
chr18	2917361	2917519	chr18-50	17.7
chr19	1355762	1355920	chr19-40	17.7
chr19	35925448	35925606	chr19-42	17.7
chr20	615240	615398	chr20-51	17.7
chr20	25013405	25013563	chr20-47	17.7
chr20	25228670	25228828	chr20-59	17.7
chr20	48755203	48755361	chr20-45	17.7
chr20	50153537	50153695	chr20-79	17.7
chr21	16510963	16511121	chr21-52	17.7
chr21	35987630	35987788	chr21-53	17.7
chr21	44787331	44787489	chr21-42	17.7
chr1	10895986	10896144	chr1-139	17.3
chr1	235302315	235302473	chr1-190	17.3
chr2	7571348	7571506	chr2-155	17.3
chr2	45418275	45418433	chr2-189	17.3
chr2	54636920	54637078	chr2-274	17.3
chr2	111617086	111617244	chr2-138	17.3
chr2	125441700	125441858	chr2-132	17.3
chr2	139502535	139502693	chr2-181	17.3
chr2	219824256	219824414	chr2-175	17.3
chr2	224745593	224745751	chr2-133	17.3
chr3	4805569	4805727	chr3-106	17.3
chr3	81865858	81866016	chr3-120	17.3
chr3	105245538	105245696	chr3-111	17.3
chr5	54014459	54014617	chr5-95	17.3
chr5	79535005	79535163	chr5-85	17.3
chr5	106347571	106347729	chr5-73	17.3
chr5	123571438	123571596	chr5-58	17.3
chr5	124708938	124709096	chr5-87	17.3
chr5	172982583	172982741	chr5-92	17.3
chr6	5203976	5204134	chr6-116	17.3
chr6	15627649	15627807	chr6-112	17.3
chr6	17884967	17885125	chr6-119	17.3
chr6	84761913	84762071	chr6-85	17.3
chr7	697318	697476	chr7-149	17.3
chr7	17029504	17029662	chr7-103	17.3
chr7	37329134	37329292	chr7-142	17.3
chr7	42191095	42191253	chr7-118	17.3
chr7	121477001	121477159	chr7-107	17.3
chr7	148717577	148717735	chr7-108	17.3
chr8	1840352	1840510	chr8-82	17.3
chr8	57123776	57123934	chr8-84	17.3
chr8	64564696	64564854	chr8-87	17.3
chr8	101920823	101920981	chr8-73	17.3
chr9	14316193	14316351	chr9-102	17.3
chr9	37995068	37995226	chr9-75	17.3
chr9	107940460	107940618	chr9-69	17.3
chr9	136009176	136009334	chr9-81	17.3
chr9	137104200	137104358	chr9-74	17.3
chr10	560060	560218	chr10-93	17.3
chr10	99822881	99823039	chr10-116	17.3
chr10	118721625	118721783	chr10-83	17.3
chr10	120207609	120207767	chr10-123	17.3
chr10	128359549	128359707	chr10-84	17.3
chr11	63845766	63845924	chr11-35	17.3
chr11	117471721	117471879	chr11-31	17.3
chr12	50579636	50579794	chr12-62	17.3
chr12	79332704	79332862	chr12-123	17.3
chr12	120799665	120799823	chr12-83	17.3
chr13	103241717	103241875	chr13-40	17.3
chr13	106016192	106016350	chr13-41	17.3
chr14	65039953	65040111	chr14-12	17.3
chr14	68844263	68844421	chr14-27	17.3
chr14	70430897	70431055	chr14-13	17.3
chr14	77386403	77386561	chr14-15	17.3
chr15	40876495	40876653	chr15-21	17.3
chr15	57450976	57451134	chr15-22	17.3
chr15	70392125	70392283	chr15-30	17.3
chr15	93035933	93036091	chr15-16	17.3
chr16	62699226	62699384	chr16-105	17.3
chr16	72460399	72460557	chr16-81	17.3
chr17	8093604	8093762	chr17-80	17.3
chr17	27053935	27054093	chr17-70	17.3
chr17	43035009	43035167	chr17-50	17.3
chr17	68617852	68618010	chr17-77	17.3
chr17	70611300	70611458	chr17-78	17.3
chr17	72008198	72008356	chr17-62	17.3
chr17	75432313	75432471	chr17-46	17.3
chr18	4908436	4908594	chr18-55	17.3
chr18	9737615	9737773	chr18-57	17.3
chr19	13063985	13064143	chr19-72	17.3
chr19	30862216	30862374	chr19-60	17.3
chr19	41879973	41880131	chr19-52	17.3
chr19	44617363	44617521	chr19-69	17.3
chr20	20951602	20951760	chr20-62	17.3
chr21	16662992	16663150	chr21-56	17.3
chr21	34291167	34291325	chr21-60	17.3
chr22	19985614	19985772	chr22-36	17.3
chr22	38364208	38364366	chr22-31	17.3
chr22	42832517	42832675	chr22-50	17.3
chr22	44671609	44671767	chr22-32	17.3
chrX	9506784	9506942	chrX-32	17.3
chrX	13185621	13185779	chrX-42	17.3
chrX	32288038	32288196	chrX-49	17.3
chrX	71362475	71362633	chrX-24	17.3
chrX	129305153	129305311	chrX-40	17.3
chrX	149735210	149735368	chrX-53	17.3
chrX	150553394	150553552	chrX-31	17.3
chr1	11908192	11908350	chr1-180	16.8
chr1	35153975	35154133	chr1-140	16.8
chr1	60225199	60225357	chr1-199	16.8
chr1	169914550	169914708	chr1-145	16.8
chr1	193155558	193155716	chr1-205	16.8
chr1	201534624	201534782	chr1-206	16.8
chr1	203259607	203259765	chr1-174	16.8
chr1	232278403	232278561	chr1-176	16.8
chr2	3403789	3403947	chr2-144	16.8
chr2	120480954	120481112	chr2-178	16.8
chr2	125727777	125727935	chr2-179	16.8
chr2	142313958	142314116	chr2-163	16.8
chr2	177320775	177320933	chr2-164	16.8
chr2	208091935	208092093	chr2-121	16.8
chr2	208123597	208123755	chr2-184	16.8
chr2	219757501	219757659	chr2-166	16.8
chr2	235821270	235821428	chr2-200	16.8
chr3	10547121	10547279	chr3-113	16.8
chr3	17980815	17980973	chr3-96	16.8
chr3	61547063	61547221	chr3-84	16.8
chr3	65471715	65471873	chr3-151	16.8
chr3	81443994	81444152	chr3-153	16.8
chr3	119934614	119934772	chr3-189	16.8
chr3	133255350	133255508	chr3-191	16.8
chr3	193678798	193678956	chr3-125	16.8
chr4	6964103	6964261	chr4-44	16.8
chr4	7808223	7808381	chr4-18	16.8
chr4	151097904	151098062	chr4-45	16.8
chr4	158311040	158311198	chr4-40	16.8
chr5	16569050	16569208	chr5-64	16.8
chr5	72683798	72683956	chr5-117	16.8
chr5	175206131	175206289	chr5-62	16.8
chr6	13146819	13146977	chr6-94	16.8
chr6	22657886	22658044	chr6-95	16.8
chr6	104974416	104974574	chr6-105	16.8
chr6	128302254	128302412	chr6-124	16.8
chr6	137654078	137654236	chr6-74	16.8
chr6	151074560	151074718	chr6-126	16.8
chr6	167041099	167041257	chr6-108	16.8
chr7	39075589	39075747	chr7-117	16.8
chr7	47354828	47354986	chr7-104	16.8
chr7	93853154	93853312	chr7-112	16.8
chr7	131116210	131116368	chr7-99	16.8
chr7	151505788	151505946	chr7-129	16.8
chr8	63255197	63255355	chr8-76	16.8
chr8	122826792	122826950	chr8-96	16.8
chr9	73517761	73517919	chr9-53	16.8
chr9	86755768	86755926	chr9-54	16.8
chr9	100745444	100745602	chr9-97	16.8
chr9	116123641	116123799	chr9-89	16.8
chr9	131285967	131286125	chr9-71	16.8
chr9	139223198	139223356	chr9-82	16.8
chr10	68700835	68700993	chr10-109	16.8
chr10	111654357	111654515	chr10-172	16.8
chr10	116144133	116144291	chr10-91	16.8
chr10	120514497	120514655	chr10-133	16.8
chr11	41328978	41329136	chr11-41	16.8
chr11	74036747	74036905	chr11-28	16.8
chr11	102292094	102292252	chr11-29	16.8
chr11	128423128	128423286	chr11-44	16.8
chr11	133834949	133835107	chr11-71	16.8
chr12	108908738	108908896	chr12-139	16.8
chr14	62107610	62107768	chr14-17	16.8
chr14	77772185	77772343	chr14-35	16.8
chr14	84925367	84925525	chr14-25	16.8
chr16	23589683	23589841	chr16-90	16.8
chr16	82667654	82667812	chr16-86	16.8
chr16	87943030	87943188	chr16-116	16.8
chr17	707974	708132	chr17-72	16.8
chr17	2119215	2119373	chr17-73	16.8
chr17	64451352	64451510	chr17-84	16.8
chr18	50080062	50080220	chr18-71	16.8
chr18	58039929	58040087	chr18-53	16.8
chr20	5602000	5602158	chr20-46	16.8
chr21	33541443	33541601	chr21-48	16.8
chr21	41254881	41255039	chr21-71	16.8
chr21	41383306	41383464	chr21-65	16.8
chr22	49315193	49315351	chr22-56	16.8
chrX	12253155	12253313	chrX-23	16.8
chrX	28627179	28627337	chrX-43	16.8
chr1	9004152	9004310	chr1-178	16.4
chr1	54086166	54086324	chr1-165	16.4
chr1	160277332	160277490	chr1-291	16.4
chr1	243418974	243419132	chr1-254	16.4
chr2	11990259	11990417	chr2-202	16.4
chr2	64064433	64064591	chr2-192	16.4
chr2	71078078	71078236	chr2-127	16.4
chr2	102435233	102435391	chr2-177	16.4
chr2	133539800	133539958	chr2-162	16.4
chr2	189198494	189198652	chr2-174	16.4
chr2	201729285	201729443	chr2-216	16.4
chr2	231732877	231733035	chr2-122	16.4
chr3	104156127	104156285	chr3-140	16.4
chr3	112324118	112324276	chr3-178	16.4
chr3	130802150	130802308	chr3-112	16.4
chr3	177209605	177209763	chr3-232	16.4
chr4	143861917	143862075	chr4-56	16.4
chr5	11386052	11386210	chr5-82	16.4
chr5	32505344	32505502	chr5-54	16.4
chr5	94982464	94982622	chr5-137	16.4
chr5	108965865	108966023	chr5-67	16.4
chr5	123572131	123572289	chr5-119	16.4
chr5	143266271	143266429	chr5-91	16.4
chr5	169653012	169653170	chr5-99	16.4
chr5	172366744	172366902	chr5-80	16.4
chr6	6714436	6714594	chr6-111	16.4
chr6	44280956	44281114	chr6-103	16.4
chr6	112171900	112172058	chr6-97	16.4
chr6	117401275	117401433	chr6-162	16.4
chr6	130088530	130088688	chr6-146	16.4
chr6	134885905	134886063	chr6-134	16.4
chr7	28612317	28612475	chr7-91	16.4
chr7	107600786	107600944	chr7-97	16.4
chr8	4073519	4073677	chr8-97	16.4
chr8	19266593	19266751	chr8-117	16.4
chr8	29762953	29763111	chr8-75	16.4
chr8	89012956	89013114	chr8-103	16.4
chr8	100452379	100452537	chr8-78	16.4
chr8	143690565	143690723	chr8-136	16.4
chr9	100721001	100721159	chr9-88	16.4
chr9	102035249	102035407	chr9-98	16.4
chr9	104038293	104038451	chr9-60	16.4
chr9	129070164	129070322	chr9-78	16.4
chr9	133700640	133700798	chr9-62	16.4
chr9	134401589	134401747	chr9-72	16.4
chr9	139422455	139422613	chr9-119	16.4
chr10	18425075	18425233	chr10-124	16.4
chr10	44540624	44540782	chr10-129	16.4
chr10	107440838	107440996	chr10-186	16.4
chr10	112869411	112869569	chr10-132	16.4
chr11	128414574	128414732	chr11-34	16.4
chr12	32825035	32825193	chr12-79	16.4
chr12	59283509	59283667	chr12-80	16.4
chr12	76052852	76053010	chr12-112	16.4
chr12	112996073	112996231	chr12-89	16.4
chr12	125022318	125022476	chr12-75	16.4
chr12	125401904	125402062	chr12-96	16.4
chr13	31019918	31020076	chr13-34	16.4
chr13	95608841	95608999	chr13-53	16.4
chr13	107220372	107220530	chr13-29	16.4
chr13	112592182	112592340	chr13-32	16.4
chr14	32472516	32472674	chr14-19	16.4
chr14	51293493	51293651	chr14-30	16.4
chr14	91164941	91165099	chr14-26	16.4
chr15	82045009	82045167	chr15-11	16.4
chr15	89010819	89010977	chr15-31	16.4
chr15	89942797	89942955	chr15-26	16.4
chr15	101991697	101991855	chr15-23	16.4
chr16	60238145	60238303	chr16-91	16.4
chr16	69343355	69343513	chr16-114	16.4
chr17	2083075	2083233	chr17-86	16.4
chr17	17572346	17572504	chr17-69	16.4
chr17	45784934	45785092	chr17-59	16.4
chr17	74258066	74258224	chr17-100	16.4
chr18	4083763	4083921	chr18-54	16.4
chr18	4988048	4988206	chr18-46	16.4
chr18	56807026	56807184	chr18-56	16.4
chr19	18785497	18785655	chr19-63	16.4
chr20	19357482	19357640	chr20-56	16.4
chr20	20433134	20433292	chr20-74	16.4
chr20	47413957	47414115	chr20-68	16.4
chr20	61298536	61298694	chr20-87	16.4
chr21	28092224	28092382	chr21-73	16.4
chr21	34436673	34436831	chr21-75	16.4
chr21	44601755	44601913	chr21-43	16.4
chr22	18527557	18527715	chr22-35	16.4
chr22	22044649	22044807	chr22-39	16.4
chr22	24360160	24360318	chr22-46	16.4
chr22	30425003	30425161	chr22-41	16.4
chr22	37839242	37839400	chr22-43	16.4
chr22	41117517	41117675	chr22-44	16.4
chrX	46819902	46820060	chrX-50	16.4
chrX	117350600	117350758	chrX-38	16.4
chrX	120248874	120249032	chrX-39	16.4
chr1	8520960	8521118	chr1-120	16
chr1	25993054	25993212	chr1-162	16
chr1	41286816	41286974	chr1-163	16
chr1	41838023	41838181	chr1-154	16
chr1	61359970	61360128	chr1-166	16
chr1	94091130	94091288	chr1-202	16
chr1	156093526	156093684	chr1-144	16
chr1	156377320	156377478	chr1-125	16
chr1	177139104	177139262	chr1-266	16
chr1	188654827	188654985	chr1-267	16
chr1	234659373	234659531	chr1-159	16
chr1	235324527	235324685	chr1-150	16
chr2	6675730	6675888	chr2-134	16
chr2	47420383	47420541	chr2-207	16
chr2	52613729	52613887	chr2-224	16
chr2	85969341	85969499	chr2-137	16
chr2	89128402	89128560	chr2-230	16
chr2	102398308	102398466	chr2-195	16
chr2	121740933	121741091	chr2-131	16
chr2	202928885	202929043	chr2-141	16
chr2	231889031	231889189	chr2-143	16
chr3	128598285	128598443	chr3-142	16
chr3	159918291	159918449	chr3-104	16
chr3	164924654	164924812	chr3-197	16
chr4	169424139	169424297	chr4-71	16
chr4	169845039	169845197	chr4-36	16
chr4	184881159	184881317	chr4-41	16
chr5	6206961	6207119	chr5-63	16
chr5	32506378	32506536	chr5-94	16
chr5	81220393	81220551	chr5-108	16
chr5	114808434	114808592	chr5-139	16
chr5	155277542	155277700	chr5-146	16
chr5	173617138	173617296	chr5-114	16
chr5	178798811	178798969	chr5-165	16
chr6	30849787	30849945	chr6-90	16
chr6	49574834	49574992	chr6-120	16
chr6	111862375	111862533	chr6-178	16
chr6	113493727	113493885	chr6-86	16
chr6	126272590	126272748	chr6-179	16
chr6	138504611	138504769	chr6-88	16
chr6	164606569	164606727	chr6-107	16
chr7	10468851	10469009	chr7-125	16
chr7	49683034	49683192	chr7-127	16
chr7	135595948	135596106	chr7-115	16
chr8	29631001	29631159	chr8-71	16
chr8	57927336	57927494	chr8-85	16
chr9	8733273	8733431	chr9-59	16
chr9	74379605	74379763	chr9-67	16
chr9	108640222	108640380	chr9-99	16
chr9	124023403	124023561	chr9-106	16
chr9	140132595	140132753	chr9-101	16
chr10	4863612	4863770	chr10-154	16
chr10	81169540	81169698	chr10-105	16
chr10	114535644	114535802	chr10-88	16
chr10	116750891	116751049	chr10-143	16
chr10	123951692	123951850	chr10-135	16
chr10	126689312	126689470	chr10-136	16
chr11	62697744	62697902	chr11-50	16
chr11	71797183	71797341	chr11-55	16
chr11	73567456	73567614	chr11-56	16
chr11	118480271	118480429	chr11-51	16
chr12	4355332	4355490	chr12-91	16
chr12	32423811	32423969	chr12-98	16
chr12	49608892	49609050	chr12-110	16
chr12	75493095	75493253	chr12-134	16
chr12	76303055	76303213	chr12-114	16
chr12	94821334	94821492	chr12-115	16
chr12	109167566	109167724	chr12-105	16
chr12	113659180	113659338	chr12-125	16
chr13	27838372	27838530	chr13-33	16
chr13	42136339	42136497	chr13-28	16
chr13	42217730	42217888	chr13-51	16
chr13	74647590	74647748	chr13-44	16
chr13	96056592	96056750	chr13-37	16
chr14	76102339	76102497	chr14-23	16
chr16	52908026	52908184	chr16-79	16
chr16	68118493	68118651	chr16-92	16
chr17	8191894	8192052	chr17-74	16
chr17	20904607	20904765	chr17-52	16
chr17	70575077	70575235	chr17-90	16
chr17	71715984	71716142	chr17-71	16
chr18	49193427	49193585	chr18-70	16
chr18	56143870	56144028	chr18-60	16
chr18	57625383	57625541	chr18-52	16
chr19	28464964	28465122	chr19-75	16
chr20	36024633	36024791	chr20-77	16
chr20	44993886	44994044	chr20-78	16
chr20	60731955	60732113	chr20-63	16
chr21	33678660	33678818	chr21-64	16
chr22	28111234	28111392	chr22-59	16
chrX	9867829	9867987	chrX-48	16
chrX	73641259	73641417	chrX-28	16
chr1	37866114	37866272	chr1-153	15.6
chr1	49386617	49386775	chr1-215	15.6
chr1	59340352	59340510	chr1-182	15.6
chr1	76080591	76080749	chr1-183	15.6
chr1	100818002	100818160	chr1-346	15.6
chr1	221882410	221882568	chr1-251	15.6
chr1	235184005	235184163	chr1-274	15.6
chr2	9476523	9476681	chr2-201	15.6
chr2	12317750	12317908	chr2-203	15.6
chr2	16154262	16154420	chr2-156	15.6
chr2	62241280	62241438	chr2-250	15.6
chr2	62932331	62932489	chr2-159	15.6
chr2	113384257	113384415	chr2-151	15.6
chr2	132496256	132496414	chr2-258	15.6
chr3	54725361	54725519	chr3-173	15.6
chr3	61344126	61344284	chr3-150	15.6
chr3	73641806	73641964	chr3-119	15.6
chr3	124839552	124839710	chr3-141	15.6
chr3	193789004	193789162	chr3-159	15.6
chr4	10748704	10748862	chr4-37	15.6
chr4	23375148	23375306	chr4-49	15.6
chr4	27156383	27156541	chr4-27	15.6
chr4	93557826	93557984	chr4-39	15.6
chr4	153022193	153022351	chr4-69	15.6
chr5	13187432	13187590	chr5-93	15.6
chr5	71904263	71904421	chr5-106	15.6
chr5	126015814	126015972	chr5-97	15.6
chr5	132089449	132089607	chr5-98	15.6
chr5	140888470	140888628	chr5-89	15.6
chr5	169979892	169980050	chr5-130	15.6
chr5	173547815	173547973	chr5-150	15.6
chr6	15505361	15505519	chr6-89	15.6
chr6	86098451	86098609	chr6-175	15.6
chr6	161381936	161382094	chr6-127	15.6
chr7	8010727	8010885	chr7-138	15.6
chr7	54956143	54956301	chr7-119	15.6
chr7	103049570	103049728	chr7-160	15.6
chr7	114215451	114215609	chr7-214	15.6
chr7	149579892	149580050	chr7-101	15.6
chr8	19269848	19270006	chr8-93	15.6
chr8	67358518	67358676	chr8-121	15.6
chr8	82279123	82279281	chr8-178	15.6
chr8	91512888	91513046	chr8-104	15.6
chr8	135724996	135725154	chr8-125	15.6
chr9	6557943	6558101	chr9-93	15.6
chr9	125027050	125027208	chr9-100	15.6
chr9	131400007	131400165	chr9-61	15.6
chr10	63382989	63383147	chr10-114	15.6
chr10	71002722	71002880	chr10-98	15.6
chr10	99081216	99081374	chr10-106	15.6
chr10	121874660	121874818	chr10-112	15.6
chr11	2232385	2232543	chr11-65	15.6
chr11	35941071	35941229	chr11-52	15.6
chr11	133251881	133252039	chr11-58	15.6
chr12	27703117	27703275	chr12-120	15.6
chr12	54762602	54762760	chr12-86	15.6
chr12	76283240	76283398	chr12-113	15.6
chr12	103889244	103889402	chr12-104	15.6
chr12	108981671	108981829	chr12-92	15.6
chr12	125007687	125007845	chr12-117	15.6
chr12	125140228	125140386	chr12-169	15.6
chr13	102971858	102972016	chr13-76	15.6
chr14	77624582	77624740	chr14-24	15.6
chr14	91841839	91841997	chr14-20	15.6
chr15	47833891	47834049	chr15-33	15.6
chr15	52406926	52407084	chr15-19	15.6
chr15	74110861	74111019	chr15-17	15.6
chr15	77796812	77796970	chr15-24	15.6
chr16	12346653	12346811	chr16-96	15.6
chr16	20186902	20187060	chr16-89	15.6
chr16	57264645	57264803	chr16-99	15.6
chr17	2907600	2907758	chr17-51	15.6
chr17	20092687	20092845	chr17-94	15.6
chr17	42385156	42385314	chr17-96	15.6
chr17	71461734	71461892	chr17-106	15.6
chr18	64818902	64819060	chr18-64	15.6
chr19	4788046	4788204	chr19-89	15.6
chr20	56482725	56482883	chr20-91	15.6
chr21	19841330	19841488	chr21-57	15.6
chr22	27006345	27006503	chr22-49	15.6
chrX	6182811	6182969	chrX-46	15.6
chrX	9305141	9305299	chrX-56	15.6
chrX	71280548	71280706	chrX-52	15.6
chrX	100991743	100991901	chrX-30	15.6
chrX	111080605	111080763	chrX-76	15.6
chr1	3493934	3494092	chr1-227	15.1
chr1	8763474	8763632	chr1-138	15.1
chr1	18984387	18984545	chr1-256	15.1
chr1	32957076	32957234	chr1-260	15.1
chr1	63419433	63419591	chr1-201	15.1
chr1	90652889	90653047	chr1-239	15.1
chr1	156830580	156830738	chr1-221	15.1
chr1	201739101	201739259	chr1-146	15.1
chr1	231914922	231915080	chr1-158	15.1
chr1	242947503	242947661	chr1-330	15.1
chr2	6777598	6777756	chr2-187	15.1
chr2	10588789	10588947	chr2-188	15.1
chr2	21483255	21483413	chr2-204	15.1
chr2	24306880	24307038	chr2-248	15.1
chr2	46063522	46063680	chr2-205	15.1
chr2	47091155	47091313	chr2-191	15.1
chr2	85416710	85416868	chr2-176	15.1
chr2	86988328	86988486	chr2-278	15.1
chr2	88376726	88376884	chr2-279	15.1
chr2	205198718	205198876	chr2-165	15.1
chr2	240638717	240638875	chr2-154	15.1
chr3	25872487	25872645	chr3-146	15.1
chr3	26693781	26693939	chr3-184	15.1
chr3	33700591	33700749	chr3-137	15.1
chr3	55339529	55339687	chr3-149	15.1
chr3	77829891	77830049	chr3-207	15.1
chr3	82050117	82050275	chr3-177	15.1
chr3	122815587	122815745	chr3-155	15.1
chr3	133789889	133790047	chr3-129	15.1
chr3	183172945	183173103	chr3-133	15.1
chr4	41646505	41646663	chr4-34	15.1
chr4	151151853	151152011	chr4-32	15.1
chr5	14359510	14359668	chr5-121	15.1
chr5	41542466	41542624	chr5-135	15.1
chr5	92281070	92281228	chr5-227	15.1
chr5	124911681	124911839	chr5-88	15.1
chr5	141444987	141445145	chr5-90	15.1
chr5	177495405	177495563	chr5-164	15.1
chr5	180237353	180237511	chr5-101	15.1
chr6	14965212	14965370	chr6-152	15.1
chr6	21091656	21091814	chr6-113	15.1
chr6	29269547	29269705	chr6-101	15.1
chr6	92833815	92833973	chr6-157	15.1
chr6	111852025	111852183	chr6-160	15.1
chr6	112883585	112883743	chr6-132	15.1
chr6	138504175	138504333	chr6-135	15.1
chr6	165560031	165560189	chr6-216	15.1
chr7	3005058	3005216	chr7-150	15.1
chr7	28221858	28222016	chr7-231	15.1
chr7	55570155	55570313	chr7-171	15.1
chr8	59323827	59323985	chr8-81	15.1
chr8	61326495	61326653	chr8-95	15.1
chr8	116791638	116791796	chr8-105	15.1
chr8	130645672	130645830	chr8-106	15.1
chr8	142877607	142877765	chr8-108	15.1
chr8	142986223	142986381	chr8-146	15.1
chr9	89763320	89763478	chr9-95	15.1
chr9	98256412	98256570	chr9-86	15.1
chr9	98812192	98812350	chr9-153	15.1
chr9	133569003	133569161	chr9-79	15.1
chr9	139494425	139494583	chr9-110	15.1
chr10	22989471	22989629	chr10-125	15.1
chr10	82224806	82224964	chr10-115	15.1
chr10	95750825	95750983	chr10-151	15.1
chr10	107603993	107604151	chr10-171	15.1
chr10	130325205	130325363	chr10-137	15.1
chr11	33723474	33723632	chr11-66	15.1
chr11	81359005	81359163	chr11-63	15.1
chr11	92711942	92712100	chr11-57	15.1
chr11	119541865	119542023	chr11-37	15.1
chr12	3214310	3214468	chr12-97	15.1
chr12	96126905	96127063	chr12-103	15.1
chr13	32740181	32740339	chr13-30	15.1
chr13	88313799	88313957	chr13-49	15.1
chr13	101302749	101302907	chr13-39	15.1
chr13	111862994	111863152	chr13-54	15.1
chr14	37985072	37985230	chr14-54	15.1
chr14	54506100	54506258	chr14-31	15.1
chr14	105965722	105965880	chr14-40	15.1
chr15	60643375	60643533	chr15-15	15.1
chr15	96597101	96597259	chr15-27	15.1
chr16	4460817	4460975	chr16-95	15.1
chr16	17436858	17437016	chr16-159	15.1
chr16	72462680	72462838	chr16-88	15.1
chr16	82661504	82661662	chr16-109	15.1
chr16	87250084	87250242	chr16-111	15.1
chr17	5982618	5982776	chr17-92	15.1
chr17	9234056	9234214	chr17-107	15.1
chr17	27506690	27506848	chr17-111	15.1
chr17	55596108	55596266	chr17-83	15.1
chr17	55976464	55976622	chr17-88	15.1
chr18	4058129	4058287	chr18-73	15.1
chr18	10132079	10132237	chr18-90	15.1
chr18	28107329	28107487	chr18-78	15.1
chr18	53735235	53735393	chr18-86	15.1
chr19	588342	588500	chr19-76	15.1
chr19	1474264	1474422	chr19-70	15.1
chr19	9994146	9994304	chr19-71	15.1
chr19	14656330	14656488	chr19-79	15.1
chr19	29996094	29996252	chr19-64	15.1
chr20	31051373	31051531	chr20-76	15.1
chr21	35445755	35445913	chr21-49	15.1
chr22	38030051	38030209	chr22-72	15.1
chr22	40517538	40517696	chr22-47	15.1
chrX	9030906	9031064	chrX-41	15.1
chrX	15891864	15892022	chrX-54	15.1
chrX	17474650	17474808	chrX-33	15.1
chrX	17567693	17567851	chrX-65	15.1
chrX	40440067	40440225	chrX-73	15.1
chrX	94105931	94106089	chrX-37	15.1
chrX	114369010	114369168	chrX-45	15.1
chr1	37443763	37443921	chr1-232	14.7
chr1	41864879	41865037	chr1-164	14.7
chr1	42725119	42725277	chr1-233	14.7
chr1	46049025	46049183	chr1-309	14.7
chr1	61377643	61377801	chr1-384	14.7
chr1	61693985	61694143	chr1-285	14.7
chr1	63989211	63989369	chr1-386	14.7
chr1	66444853	66445011	chr1-217	14.7
chr1	183040513	183040671	chr1-204	14.7
chr1	215389325	215389483	chr1-297	14.7
chr1	221915610	221915768	chr1-298	14.7
chr1	227730436	227730594	chr1-360	14.7
chr2	18121338	18121496	chr2-136	14.7
chr2	29965680	29965838	chr2-158	14.7
chr2	46066656	46066814	chr2-190	14.7
chr2	70601840	70601998	chr2-275	14.7
chr3	10642103	10642261	chr3-134	14.7
chr3	35700345	35700503	chr3-138	14.7
chr3	115868420	115868578	chr3-188	14.7
chr3	127407364	127407522	chr3-190	14.7
chr3	147040356	147040514	chr3-194	14.7
chr3	171674157	171674315	chr3-169	14.7
chr3	185815677	185815835	chr3-144	14.7
chr4	14220369	14220527	chr4-38	14.7
chr4	26994645	26994803	chr4-59	14.7
chr4	27056983	27057141	chr4-31	14.7
chr4	152638608	152638766	chr4-62	14.7
chr4	186064241	186064399	chr4-46	14.7
chr5	111756147	111756305	chr5-126	14.7
chr5	125867447	125867605	chr5-174	14.7
chr5	133305478	133305636	chr5-143	14.7
chr6	17869262	17869420	chr6-118	14.7
chr6	42046225	42046383	chr6-154	14.7
chr6	44214649	44214807	chr6-102	14.7
chr6	94174720	94174878	chr6-122	14.7
chr6	163514002	163514160	chr6-115	14.7
chr7	69558055	69558213	chr7-211	14.7
chr7	79964803	79964961	chr7-213	14.7
chr7	88082139	88082297	chr7-145	14.7
chr7	132511064	132511222	chr7-147	14.7
chr7	144909224	144909382	chr7-163	14.7
chr8	41054973	41055131	chr8-149	14.7
chr8	80955634	80955792	chr8-101	14.7
chr8	113280026	113280184	chr8-90	14.7
chr8	123801408	123801566	chr8-144	14.7
chr8	134829044	134829202	chr8-184	14.7
chr9	14395822	14395980	chr9-94	14.7
chr9	95918512	95918670	chr9-113	14.7
chr9	136399584	136399742	chr9-92	14.7
chr10	25402669	25402827	chr10-126	14.7
chr10	73015516	73015674	chr10-130	14.7
chr10	95751486	95751644	chr10-235	14.7
chr10	120788890	120789048	chr10-134	14.7
chr10	133926892	133927050	chr10-153	14.7
chr11	1418505	1418663	chr11-45	14.7
chr11	8616204	8616362	chr11-46	14.7
chr11	72504954	72505112	chr11-113	14.7
chr11	133679437	133679595	chr11-59	14.7
chr12	64276732	64276890	chr12-122	14.7
chr12	121570388	121570546	chr12-116	14.7
chr12	125203828	125203986	chr12-95	14.7
chr13	33926764	33926922	chr13-46	14.7
chr13	71816394	71816552	chr13-36	14.7
[truncated: 7,817 more rows]

## Sheet: Sheet1
chr	start	end	PeakID	Stat	Sample	R738 PeakID	R548 PeakID
chr1	151346431	151346581	Merged-chr1-151346506-1	8	R548		chr1-1109
chr1	155100260	155100410	Merged-chr1-155100335-1	7.15	R548		chr1-1112
chr1	179756110	179756260	Merged-chr1-179756185-1	6.31	R548		chr1-1125
chr1	182083614	182083764	Merged-chr1-182083689-1	7.15	R548		chr1-1126
chr1	182584020	182584170	Merged-chr1-182584095-1	7.15	R548		chr1-1127
chr1	182625964	182626114	Merged-chr1-182626039-1	7.57	R548		chr1-1128
chr1	184006055	184006205	Merged-chr1-184006130-1	7.15	R548		chr1-1131
chr1	192678695	192678845	Merged-chr1-192678770-1	5.05	R548		chr1-1133
chr1	200708038	200708188	Merged-chr1-200708113-1	7.15	R548		chr1-1135
chr1	201552460	201552610	Merged-chr1-201552535-1	7.15	R548		chr1-1139
chr1	202054688	202054838	Merged-chr1-202054763-1	7.15	R548		chr1-1141
chr1	203311696	203311846	Merged-chr1-203311771-1	5.47	R548		chr1-1148
chr1	205389969	205390119	Merged-chr1-205390044-1	7.15	R548		chr1-1156
chr1	206878580	206878730	Merged-chr1-206878655-1	5.89	R548		chr1-1158
chr1	208421693	208421843	Merged-chr1-208421768-1	6.73	R548		chr1-1159
chr1	218030516	218030666	Merged-chr1-218030591-1	6.31	R548		chr1-1163
chr1	226299081	226299231	Merged-chr1-226299156-1	8.42	R548		chr1-1174
chr1	226595717	226595867	Merged-chr1-226595792-1	7.15	R548		chr1-1175
chr1	229570435	229570585	Merged-chr1-229570510-1	7.15	R548		chr1-1181
chr1	231164404	231164554	Merged-chr1-231164479-1	7.57	R548		chr1-1182
chr1	232574181	232574331	Merged-chr1-232574256-1	7.57	R548		chr1-1186
chr1	235292347	235292497	Merged-chr1-235292422-1	6.73	R548		chr1-1189
chr1	235450603	235450753	Merged-chr1-235450678-1	7.57	R548		chr1-1190
chr1	239531821	239531971	Merged-chr1-239531896-1	7.15	R548		chr1-1192
chr1	239987127	239987277	Merged-chr1-239987202-1	6.31	R548		chr1-1194
chr1	240900631	240900781	Merged-chr1-240900706-1	8	R548		chr1-1195
chr11	126414244	126414394	Merged-chr11-126414319-1	12.6	R548		chr11-108
chr11	133551988	133552138	Merged-chr11-133552063-1	10.9	R548		chr11-109
chr11	19370927	19371077	Merged-chr11-19371002-1	9.26	R548		chr11-110
chr11	35974904	35975054	Merged-chr11-35974979-1	8.42	R548		chr11-111
chr11	72504958	72505108	Merged-chr11-72505033-1	14.7	R548		chr11-113
chr11	114983526	114983676	Merged-chr11-114983601-1	10.1	R548		chr11-115
chr11	46717855	46718005	Merged-chr11-46717930-1	11.4	R548		chr11-124
chr11	98671557	98671707	Merged-chr11-98671632-1	10.5	R548		chr11-129
chr11	121899392	121899542	Merged-chr11-121899467-1	9.68	R548		chr11-131
chr11	15852396	15852546	Merged-chr11-15852471-1	8.84	R548		chr11-136
chr11	26870795	26870945	Merged-chr11-26870870-1	9.26	R548		chr11-138
chr1	243745905	243746055	Merged-chr1-243745980-1	6.73	R548		chr1-1201
chr22	25889459	25889609	Merged-chr22-25889534-1	40.4	R548		chr22-3
chr11	95745483	95745633	Merged-chr11-95745558-1	8.42	R548		chr11-141
chr11	110001359	110001509	Merged-chr11-110001434-1	10.1	R548		chr11-143
chr11	121757155	121757305	Merged-chr11-121757230-1	8.84	R548		chr11-146
chr11	12351537	12351687	Merged-chr11-12351612-1	7.57	R548		chr11-147
chr11	17916541	17916691	Merged-chr11-17916616-1	8.84	R548		chr11-149
chr1	2160680	2160830	Merged-chr1-2160755-1	5.89	R548		chr1-1216
chr1	3318756	3318906	Merged-chr1-3318831-1	8.84	R548		chr1-1218
chr1	3817092	3817242	Merged-chr1-3817167-1	6.73	R548		chr1-1219
chr11	32277559	32277709	Merged-chr11-32277634-1	8.42	R548		chr11-150
chr11	47488081	47488231	Merged-chr11-47488156-1	7.57	R548		chr11-151
chr1	5158902	5159052	Merged-chr1-5158977-1	4.63	R548		chr1-1221
chr1	6672766	6672916	Merged-chr1-6672841-1	5.05	R548		chr1-1223
chr1	6995447	6995597	Merged-chr1-6995522-1	6.73	R548		chr1-1224
chr1	8085161	8085311	Merged-chr1-8085236-1	5.47	R548		chr1-1226
chr1	11039611	11039761	Merged-chr1-11039686-1	6.31	R548		chr1-1228
chr1	11322805	11322955	Merged-chr1-11322880-1	6.31	R548		chr1-1229
chr11	43945138	43945288	Merged-chr11-43945213-1	5.89	R548		chr11-164
chr1	11397763	11397913	Merged-chr1-11397838-1	6.73	R548		chr1-1230
chr1	11866408	11866558	Merged-chr1-11866483-1	6.31	R548		chr1-1232
chr1	17029742	17029892	Merged-chr1-17029817-1	7.15	R548		chr1-1236
chr11	72731210	72731360	Merged-chr11-72731285-1	7.57	R548		chr11-170
chr11	95096993	95097143	Merged-chr11-95097068-1	7.15	R548		chr11-171
chr11	117548781	117548931	Merged-chr11-117548856-1	10.1	R548		chr11-177
chr1	21476000	21476150	Merged-chr1-21476075-1	6.73	R548		chr1-1241
chr1	21947097	21947247	Merged-chr1-21947172-1	5.89	R548		chr1-1242
chr1	22048103	22048253	Merged-chr1-22048178-1	7.57	R548		chr1-1243
chr1	25899280	25899430	Merged-chr1-25899355-1	7.57	R548		chr1-1247
chr11	121878594	121878744	Merged-chr11-121878669-1	7.15	R548		chr11-180
chr11	128078284	128078434	Merged-chr11-128078359-1	9.26	R548		chr11-185
chr11	12868921	12869071	Merged-chr11-12868996-1	8.42	R548		chr11-188
chr1	27385832	27385982	Merged-chr1-27385907-1	6.31	R548		chr1-1250
chr1	29063546	29063696	Merged-chr1-29063621-1	5.89	R548		chr1-1255
chr1	31255317	31255467	Merged-chr1-31255392-1	6.31	R548		chr1-1257
chr11	27028310	27028460	Merged-chr11-27028385-1	8.42	R548		chr11-192
chr11	58874070	58874220	Merged-chr11-58874145-1	9.26	R548		chr11-198
chr1	32219826	32219976	Merged-chr1-32219901-1	5.05	R548		chr1-1260
chr1	33875811	33875961	Merged-chr1-33875886-1	6.31	R548		chr1-1266
chr1	35658634	35658784	Merged-chr1-35658709-1	6.31	R548		chr1-1269
chr1	35669104	35669254	Merged-chr1-35669179-1	6.31	R548		chr1-1270
chr1	36023663	36023813	Merged-chr1-36023738-1	6.73	R548		chr1-1271
chr1	36554244	36554394	Merged-chr1-36554319-1	7.15	R548		chr1-1272
chr1	37496776	37496926	Merged-chr1-37496851-1	10.5	R548		chr1-1275
chr1	37771521	37771671	Merged-chr1-37771596-1	5.47	R548		chr1-1276
chr1	40102768	40102918	Merged-chr1-40102843-1	7.15	R548		chr1-1280
chr1	40349050	40349200	Merged-chr1-40349125-1	5.47	R548		chr1-1281
chr1	41286369	41286519	Merged-chr1-41286444-1	5.47	R548		chr1-1282
chr1	44514301	44514451	Merged-chr1-44514376-1	8.42	R548		chr1-1284
chr1	44813810	44813960	Merged-chr1-44813885-1	5.89	R548		chr1-1285
chr1	46153818	46153968	Merged-chr1-46153893-1	6.31	R548		chr1-1290
chr1	49628834	49628984	Merged-chr1-49628909-1	6.73	R548		chr1-1291
chr1	50336800	50336950	Merged-chr1-50336875-1	4.63	R548		chr1-1292
chr1	50718061	50718211	Merged-chr1-50718136-1	5.47	R548		chr1-1293
chr1	52001049	52001199	Merged-chr1-52001124-1	5.89	R548		chr1-1294
chr1	53704798	53704948	Merged-chr1-53704873-1	5.05	R548		chr1-1296
chr1	53781783	53781933	Merged-chr1-53781858-1	4.63	R548		chr1-1297
chr1	54519147	54519297	Merged-chr1-54519222-1	5.05	R548		chr1-1298
chr1	54955183	54955333	Merged-chr1-54955258-1	5.89	R548		chr1-1299
chr13	25711783	25711933	Merged-chr13-25711858-1	9.68	R548		chr13-103
chr13	75770654	75770804	Merged-chr13-75770729-1	9.68	R548		chr13-108
chr13	77215322	77215472	Merged-chr13-77215397-1	10.5	R548		chr13-110
chr13	98145828	98145978	Merged-chr13-98145903-1	10.5	R548		chr13-111
chr13	112708707	112708857	Merged-chr13-112708782-1	9.26	R548		chr13-115
chr13	20356979	20357129	Merged-chr13-20357054-1	9.26	R548		chr13-117
chr13	75038929	75039079	Merged-chr13-75039004-1	8.42	R548		chr13-124
chr13	80510580	80510730	Merged-chr13-80510655-1	10.1	R548		chr13-125
chr13	96186605	96186755	Merged-chr13-96186680-1	11.4	R548		chr13-126
chr13	110417278	110417428	Merged-chr13-110417353-1	9.68	R548		chr13-127
chr13	111658577	111658727	Merged-chr13-111658652-1	10.1	R548		chr13-128
chr13	28024162	28024312	Merged-chr13-28024237-1	8	R548		chr13-131
chr13	29292934	29293084	Merged-chr13-29293009-1	9.26	R548		chr13-132
chr13	42143188	42143338	Merged-chr13-42143263-1	10.9	R548		chr13-134
chr13	44785627	44785777	Merged-chr13-44785702-1	8.42	R548		chr13-135
chr13	45272259	45272409	Merged-chr13-45272334-1	9.26	R548		chr13-136
chr13	114524186	114524336	Merged-chr13-114524261-1	9.26	R548		chr13-146
chr13	24024575	24024725	Merged-chr13-24024650-1	8.42	R548		chr13-149
chr13	24200897	24201047	Merged-chr13-24200972-1	7.15	R548		chr13-150
chr13	47043176	47043326	Merged-chr13-47043251-1	7.57	R548		chr13-155
chr13	52398140	52398290	Merged-chr13-52398215-1	8	R548		chr13-157
chr13	79112072	79112222	Merged-chr13-79112147-1	8.84	R548		chr13-163
chr13	84339939	84340089	Merged-chr13-84340014-1	8	R548		chr13-164
chr13	88323624	88323774	Merged-chr13-88323699-1	8	R548		chr13-165
chr13	102076335	102076485	Merged-chr13-102076410-1	8.84	R548		chr13-166
chr13	109940550	109940700	Merged-chr13-109940625-1	9.68	R548		chr13-168
chr13	112074758	112074908	Merged-chr13-112074833-1	8.42	R548		chr13-169
chr13	112814935	112815085	Merged-chr13-112815010-1	8	R548		chr13-170
chr13	25706845	25706995	Merged-chr13-25706920-1	9.26	R548		chr13-172
chr13	27131683	27131833	Merged-chr13-27131758-1	8.42	R548		chr13-174
chr13	31191899	31192049	Merged-chr13-31191974-1	8	R548		chr13-175
chr13	35292214	35292364	Merged-chr13-35292289-1	8.84	R548		chr13-177
chr13	35292623	35292773	Merged-chr13-35292698-1	6.73	R548		chr13-178
chr13	47196431	47196581	Merged-chr13-47196506-1	7.57	R548		chr13-185
chr13	65374743	65374893	Merged-chr13-65374818-1	9.26	R548		chr13-187
chr9	91839596	91839746	Merged-chr9-91839671-1	25.2	R548		chr9-25
chr13	78158284	78158434	Merged-chr13-78158359-1	6.73	R548		chr13-191
chr13	78427887	78428037	Merged-chr13-78427962-1	10.1	R548		chr13-192
chr13	94685463	94685613	Merged-chr13-94685538-1	8	R548		chr13-194
chr13	96040200	96040350	Merged-chr13-96040275-1	7.15	R548		chr13-195
chr13	98222252	98222402	Merged-chr13-98222327-1	8	R548		chr13-197
chr9	104205825	104205975	Merged-chr9-104205900-1	21	R548		chr9-32
chr9	135068229	135068379	Merged-chr9-135068304-1	24.8	R548		chr9-34
chr9	116411519	116411669	Merged-chr9-116411594-1	23.6	R548		chr9-38
chr9	84441349	84441499	Merged-chr9-84441424-1	19.4	R548		chr9-40
chr9	131889117	131889267	Merged-chr9-131889192-1	18.1	R548		chr9-46
chr9	129140006	129140156	Merged-chr9-129140081-1	20.2	R548		chr9-48
chr9	132222432	132222582	Merged-chr9-132222507-1	19.4	R548		chr9-50
chr9	86755772	86755922	Merged-chr9-86755847-1	16.8	R548		chr9-54
chr9	88697947	88698097	Merged-chr9-88698022-1	18.1	R548		chr9-55
chr9	73216799	73216949	Merged-chr9-73216874-1	19.4	R548		chr9-64
chr9	129070168	129070318	Merged-chr9-129070243-1	16.4	R548		chr9-78
chr9	133569007	133569157	Merged-chr9-133569082-1	15.1	R548		chr9-79
chr9	116663651	116663801	Merged-chr9-116663726-1	14.3	R548		chr9-90
chr9	6557947	6558097	Merged-chr9-6558022-1	15.6	R548		chr9-93
chr15	27925091	27925241	Merged-chr15-27925166-1	9.68	R548		chr15-100
chr15	31572328	31572478	Merged-chr15-31572403-1	9.26	R548		chr15-102
chr15	40395404	40395554	Merged-chr15-40395479-1	9.68	R548		chr15-103
chr15	45664694	45664844	Merged-chr15-45664769-1	9.26	R548		chr15-105
chr15	56034893	56035043	Merged-chr15-56034968-1	6.31	R548		chr15-107
chr15	63034753	63034903	Merged-chr15-63034828-1	8.42	R548		chr15-109
chr15	74187960	74188110	Merged-chr15-74188035-1	8	R548		chr15-112
chr15	75988802	75988952	Merged-chr15-75988877-1	5.89	R548		chr15-113
chr15	78787342	78787492	Merged-chr15-78787417-1	7.57	R548		chr15-114
chr15	83687288	83687438	Merged-chr15-83687363-1	9.26	R548		chr15-115
chr15	88418814	88418964	Merged-chr15-88418889-1	6.31	R548		chr15-116
chr15	90735093	90735243	Merged-chr15-90735168-1	8.84	R548		chr15-118
chr15	25984980	25985130	Merged-chr15-25985055-1	6.73	R548		chr15-120
chr15	32968374	32968524	Merged-chr15-32968449-1	6.73	R548		chr15-122
chr15	33650683	33650833	Merged-chr15-33650758-1	8.42	R548		chr15-123
chr15	41245468	41245618	Merged-chr15-41245543-1	7.57	R548		chr15-125
chr15	42357353	42357503	Merged-chr15-42357428-1	5.47	R548		chr15-127
chr15	64415304	64415454	Merged-chr15-64415379-1	7.57	R548		chr15-130
chr15	69217246	69217396	Merged-chr15-69217321-1	5.89	R548		chr15-132
chr15	86295424	86295574	Merged-chr15-86295499-1	8.84	R548		chr15-139
chr15	30293951	30294101	Merged-chr15-30294026-1	6.73	R548		chr15-141
chr15	35944668	35944818	Merged-chr15-35944743-1	6.31	R548		chr15-143
chr15	41047430	41047580	Merged-chr15-41047505-1	8	R548		chr15-144
chr15	42209001	42209151	Merged-chr15-42209076-1	6.73	R548		chr15-145
chr15	47799003	47799153	Merged-chr15-47799078-1	6.73	R548		chr15-147
chr15	59063390	59063540	Merged-chr15-59063465-1	6.31	R548		chr15-149
chr15	64679884	64680034	Merged-chr15-64679959-1	9.26	R548		chr15-153
chr15	65353157	65353307	Merged-chr15-65353232-1	6.31	R548		chr15-154
chr15	65611370	65611520	Merged-chr15-65611445-1	5.89	R548		chr15-155
chr15	69111332	69111482	Merged-chr15-69111407-1	7.15	R548		chr15-156
chr15	71684089	71684239	Merged-chr15-71684164-1	7.57	R548		chr15-157
chr15	83686780	83686930	Merged-chr15-83686855-1	4.63	R548		chr15-161
chr15	85635317	85635467	Merged-chr15-85635392-1	7.15	R548		chr15-163
chr15	90717947	90718097	Merged-chr15-90718022-1	6.31	R548		chr15-167
chr15	93580837	93580987	Merged-chr15-93580912-1	5.47	R548		chr15-168
chr15	99664072	99664222	Merged-chr15-99664147-1	6.31	R548		chr15-169
chr15	23813190	23813340	Merged-chr15-23813265-1	5.89	R548		chr15-170
chr15	29923955	29924105	Merged-chr15-29924030-1	6.31	R548		chr15-173
chr15	31593152	31593302	Merged-chr15-31593227-1	5.47	R548		chr15-174
chr15	35989942	35990092	Merged-chr15-35990017-1	6.73	R548		chr15-175
chr15	37175968	37176118	Merged-chr15-37176043-1	5.89	R548		chr15-176
chr15	38365077	38365227	Merged-chr15-38365152-1	5.89	R548		chr15-177
chr15	41854061	41854211	Merged-chr15-41854136-1	6.31	R548		chr15-179
chr15	62838142	62838292	Merged-chr15-62838217-1	5.47	R548		chr15-181
chr15	64414763	64414913	Merged-chr15-64414838-1	5.47	R548		chr15-182
chr15	64995569	64995719	Merged-chr15-64995644-1	6.73	R548		chr15-183
chr15	66284623	66284773	Merged-chr15-66284698-1	7.57	R548		chr15-185
chr15	66679020	66679170	Merged-chr15-66679095-1	6.73	R548		chr15-186
chr15	67430870	67431020	Merged-chr15-67430945-1	5.05	R548		chr15-187
chr15	68950608	68950758	Merged-chr15-68950683-1	5.05	R548		chr15-190
chr15	74200801	74200951	Merged-chr15-74200876-1	5.05	R548		chr15-193
chr15	74470208	74470358	Merged-chr15-74470283-1	5.89	R548		chr15-194
chr15	89743130	89743280	Merged-chr15-89743205-1	6.31	R548		chr15-198
chr5	92313941	92314091	Merged-chr5-92314016-1	35.8	R548		chr5-12
chr5	87341737	87341887	Merged-chr5-87341812-1	20.6	R548		chr5-49
chr5	89894062	89894212	Merged-chr5-89894137-1	17.7	R548		chr5-55
chr5	116151942	116152092	Merged-chr5-116152017-1	19.4	R548		chr5-57
chr5	123571442	123571592	Merged-chr5-123571517-1	17.3	R548		chr5-58
chr5	58069703	58069853	Merged-chr5-58069778-1	24.4	R548		chr5-60
chr5	16569054	16569204	Merged-chr5-16569129-1	16.8	R548		chr5-64
chr5	57137677	57137827	Merged-chr5-57137752-1	19.4	R548		chr5-65
chr5	124071286	124071436	Merged-chr5-124071361-1	19.8	R548		chr5-74
chr5	155901510	155901660	Merged-chr5-155901585-1	18.1	R548		chr5-78
chr5	90338771	90338921	Merged-chr5-90338846-1	18.5	R548		chr5-86
chr5	124911685	124911835	Merged-chr5-124911760-1	15.1	R548		chr5-88
chr17	4981610	4981760	Merged-chr17-4981685-1	12.6	R548		chr17-102
chr5	141444991	141445141	Merged-chr5-141445066-1	15.1	R548		chr5-90
chr17	15277953	15278103	Merged-chr17-15278028-1	13.9	R548		chr17-108
chr17	17777056	17777206	Merged-chr17-17777131-1	13.9	R548		chr17-109
chr5	124821111	124821261	Merged-chr5-124821186-1	18.1	R548		chr5-96
chr17	27506694	27506844	Merged-chr17-27506769-1	15.1	R548		chr17-111
chr17	38137017	38137167	Merged-chr17-38137092-1	13.9	R548		chr17-114
chr17	46081007	46081157	Merged-chr17-46081082-1	13	R548		chr17-115
chr17	58547223	58547373	Merged-chr17-58547298-1	12.6	R548		chr17-116
chr17	76713790	76713940	Merged-chr17-76713865-1	11.4	R548		chr17-119
chr17	9936913	9937063	Merged-chr17-9936988-1	10.9	R548		chr17-122
chr17	17323162	17323312	Merged-chr17-17323237-1	14.7	R548		chr17-124
chr17	19367780	19367930	Merged-chr17-19367855-1	11.8	R548		chr17-125
chr17	27918771	27918921	Merged-chr17-27918846-1	12.6	R548		chr17-126
chr17	33402432	33402582	Merged-chr17-33402507-1	12.6	R548		chr17-128
chr17	46089675	46089825	Merged-chr17-46089750-1	12.6	R548		chr17-132
chr17	49449219	49449369	Merged-chr17-49449294-1	11.8	R548		chr17-133
chr17	55984426	55984576	Merged-chr17-55984501-1	12.6	R548		chr17-135
chr17	4871184	4871334	Merged-chr17-4871259-1	10.5	R548		chr17-142
chr17	27087993	27088143	Merged-chr17-27088068-1	9.26	R548		chr17-146
chr17	41771858	41772008	Merged-chr17-41771933-1	10.9	R548		chr17-149
chr17	42188574	42188724	Merged-chr17-42188649-1	10.5	R548		chr17-150
chr17	64760784	64760934	Merged-chr17-64760859-1	13.9	R548		chr17-153
chr17	65674647	65674797	Merged-chr17-65674722-1	10.5	R548		chr17-154
chr17	19364507	19364657	Merged-chr17-19364582-1	10.1	R548		chr17-157
chr17	29743550	29743700	Merged-chr17-29743625-1	11.4	R548		chr17-160
chr17	42298737	42298887	Merged-chr17-42298812-1	10.5	R548		chr17-161
chr17	43170635	43170785	Merged-chr17-43170710-1	11.4	R548		chr17-162
chr17	60143401	60143551	Merged-chr17-60143476-1	11.4	R548		chr17-165
chr17	66243868	66244018	Merged-chr17-66243943-1	9.26	R548		chr17-167
chr17	2096039	2096189	Merged-chr17-2096114-1	11.4	R548		chr17-170
chr17	9952562	9952712	Merged-chr17-9952637-1	11.4	R548		chr17-174
chr17	19209760	19209910	Merged-chr17-19209835-1	11.4	R548		chr17-178
chr17	19221139	19221289	Merged-chr17-19221214-1	10.5	R548		chr17-179
chr11	61584402	61584552	Merged-chr11-61584477-1	6.31	R548		chr11-200
chr11	63450153	63450303	Merged-chr11-63450228-1	7.57	R548		chr11-203
chr11	67188470	67188620	Merged-chr11-67188545-1	7.15	R548		chr11-204
chr11	84028110	84028260	Merged-chr11-84028185-1	8.42	R548		chr11-207
chr11	109948585	109948735	Merged-chr11-109948660-1	6.73	R548		chr11-209
chr17	26645808	26645958	Merged-chr17-26645883-1	9.26	R548		chr17-181
chr17	55639547	55639697	Merged-chr17-55639622-1	10.9	R548		chr17-188
chr11	114717237	114717387	Merged-chr11-114717312-1	6.73	R548		chr11-212
chr11	115038200	115038350	Merged-chr11-115038275-1	7.57	R548		chr11-213
chr11	121526379	121526529	Merged-chr11-121526454-1	7.57	R548		chr11-215
chr11	121612718	121612868	Merged-chr11-121612793-1	7.15	R548		chr11-216
chr11	134311328	134311478	Merged-chr11-134311403-1	6.31	R548		chr11-218
chr17	63102807	63102957	Merged-chr17-63102882-1	9.68	R548		chr17-190
chr17	72272886	72273036	Merged-chr17-72272961-1	8.84	R548		chr17-193
chr17	76526047	76526197	Merged-chr17-76526122-1	9.26	R548		chr17-195
chr11	17172188	17172338	Merged-chr11-17172263-1	8.84	R548		chr11-224
chr11	28131648	28131798	Merged-chr11-28131723-1	8	R548		chr11-227
chr11	35440073	35440223	Merged-chr11-35440148-1	7.15	R548		chr11-230
chr11	41304336	41304486	Merged-chr11-41304411-1	7.57	R548		chr11-231
chr11	46998647	46998797	Merged-chr11-46998722-1	5.89	R548		chr11-233
chr11	61602113	61602263	Merged-chr11-61602188-1	6.73	R548		chr11-234
chr11	63915746	63915896	Merged-chr11-63915821-1	5.89	R548		chr11-236
chr1	59249744	59249894	Merged-chr1-59249819-1	6.31	R548		chr1-1301
chr1	60833374	60833524	Merged-chr1-60833449-1	8	R548		chr1-1303
chr1	61598718	61598868	Merged-chr1-61598793-1	5.89	R548		chr1-1306
chr1	62318419	62318569	Merged-chr1-62318494-1	5.05	R548		chr1-1308
chr11	73781923	73782073	Merged-chr11-73781998-1	8	R548		chr11-242
chr11	75265587	75265737	Merged-chr11-75265662-1	7.15	R548		chr11-243
chr11	83232028	83232178	Merged-chr11-83232103-1	8	R548		chr11-245
chr11	88353961	88354111	Merged-chr11-88354036-1	8	R548		chr11-246
chr1	64358636	64358786	Merged-chr1-64358711-1	6.31	R548		chr1-1310
chr1	66047857	66048007	Merged-chr1-66047932-1	5.47	R548		chr1-1312
chr1	69347567	69347717	Merged-chr1-69347642-1	6.31	R548		chr1-1314
chr1	70204348	70204498	Merged-chr1-70204423-1	5.89	R548		chr1-1315
chr1	74139750	74139900	Merged-chr1-74139825-1	4.63	R548		chr1-1318
chr1	75202144	75202294	Merged-chr1-75202219-1	7.15	R548		chr1-1319
chr11	115375297	115375447	Merged-chr11-115375372-1	8.42	R548		chr11-251
chr11	116183835	116183985	Merged-chr11-116183910-1	8.42	R548		chr11-252
chr11	117471111	117471261	Merged-chr11-117471186-1	7.15	R548		chr11-254
chr11	118404981	118405131	Merged-chr11-118405056-1	6.31	R548		chr11-255
chr11	125071946	125072096	Merged-chr11-125072021-1	6.31	R548		chr11-258
chr1	82300551	82300701	Merged-chr1-82300626-1	5.05	R548		chr1-1322
chr1	84971344	84971494	Merged-chr1-84971419-1	5.47	R548		chr1-1324
chr1	86146845	86146995	Merged-chr1-86146920-1	6.31	R548		chr1-1325
chr1	86846407	86846557	Merged-chr1-86846482-1	6.31	R548		chr1-1326
chr1	87258401	87258551	Merged-chr1-87258476-1	7.15	R548		chr1-1327
chr1	87634017	87634167	Merged-chr1-87634092-1	7.57	R548		chr1-1328
chr1	87800345	87800495	Merged-chr1-87800420-1	7.15	R548		chr1-1329
chr11	131337970	131338120	Merged-chr11-131338045-1	6.73	R548		chr11-260
chr11	131996370	131996520	Merged-chr11-131996445-1	6.31	R548		chr11-261
chr11	12849585	12849735	Merged-chr11-12849660-1	6.31	R548		chr11-268
chr11	14559920	14560070	Merged-chr11-14559995-1	8.84	R548		chr11-269
chr1	90297572	90297722	Merged-chr1-90297647-1	5.89	R548		chr1-1331
chr1	93427969	93428119	Merged-chr1-93428044-1	5.05	R548		chr1-1332
chr1	93544733	93544883	Merged-chr1-93544808-1	5.05	R548		chr1-1333
chr1	94250344	94250494	Merged-chr1-94250419-1	6.31	R548		chr1-1334
chr1	94313110	94313260	Merged-chr1-94313185-1	7.57	R548		chr1-1336
chr1	94882991	94883141	Merged-chr1-94883066-1	7.57	R548		chr1-1337
chr1	98386551	98386701	Merged-chr1-98386626-1	5.47	R548		chr1-1339
chr11	15584664	15584814	Merged-chr11-15584739-1	8.42	R548		chr11-270
chr11	16378624	16378774	Merged-chr11-16378699-1	10.5	R548		chr11-271
chr11	19448567	19448717	Merged-chr11-19448642-1	5.47	R548		chr11-272
chr11	31809853	31810003	Merged-chr11-31809928-1	7.15	R548		chr11-276
chr11	33756334	33756484	Merged-chr11-33756409-1	7.15	R548		chr11-279
chr1	98870099	98870249	Merged-chr1-98870174-1	7.57	R548		chr1-1340
chr1	101387258	101387408	Merged-chr1-101387333-1	6.31	R548		chr1-1343
chr1	103571016	103571166	Merged-chr1-103571091-1	5.47	R548		chr1-1344
chr1	111149477	111149627	Merged-chr1-111149552-1	5.89	R548		chr1-1347
chr1	111214543	111214693	Merged-chr1-111214618-1	6.31	R548		chr1-1348
chr1	111888928	111889078	Merged-chr1-111889003-1	5.47	R548		chr1-1349
chr11	34349664	34349814	Merged-chr11-34349739-1	6.73	R548		chr11-280
chr11	34460870	34461020	Merged-chr11-34460945-1	4.63	R548		chr11-281
chr11	36075029	36075179	Merged-chr11-36075104-1	5.89	R548		chr11-282
chr11	45582164	45582314	Merged-chr11-45582239-1	5.05	R548		chr11-284
chr11	56790920	56791070	Merged-chr11-56790995-1	6.73	R548		chr11-287
chr11	57546072	57546222	Merged-chr11-57546147-1	5.89	R548		chr11-288
chr1	111949044	111949194	Merged-chr1-111949119-1	5.89	R548		chr1-1350
chr1	114355685	114355835	Merged-chr1-114355760-1	5.89	R548		chr1-1352
chr1	117660932	117661082	Merged-chr1-117661007-1	6.31	R548		chr1-1356
chr1	117886690	117886840	Merged-chr1-117886765-1	7.15	R548		chr1-1357
chr1	119029074	119029224	Merged-chr1-119029149-1	4.21	R548		chr1-1358
chr1	119529331	119529481	Merged-chr1-119529406-1	6.31	R548		chr1-1359
chr11	62389524	62389674	Merged-chr11-62389599-1	7.57	R548		chr11-290
chr11	63685278	63685428	Merged-chr11-63685353-1	7.15	R548		chr11-291
chr11	64902332	64902482	Merged-chr11-64902407-1	6.31	R548		chr11-292
chr11	66446061	66446211	Merged-chr11-66446136-1	8	R548		chr11-294
chr11	66495072	66495222	Merged-chr11-66495147-1	5.47	R548		chr11-295
chr11	68894491	68894641	Merged-chr11-68894566-1	6.73	R548		chr11-299
chr1	226544001	226544151	Merged-chr1-226544076-1	31.6	R548		chr1-35
chr1	48959996	48960146	Merged-chr1-48960071-1	28.6	R548		chr1-48
chr1	145562640	145562790	Merged-chr1-145562715-1	8.42	R548		chr1-1381
chr1	150532509	150532659	Merged-chr1-150532584-1	7.57	R548		chr1-1385
chr1	150540173	150540323	Merged-chr1-150540248-1	5.47	R548		chr1-1386
chr1	151431991	151432141	Merged-chr1-151432066-1	6.31	R548		chr1-1387
chr1	37454370	37454520	Merged-chr1-37454445-1	24.4	R548		chr1-56
chr19	2328558	2328708	Merged-chr19-2328633-1	8.84	R548		chr19-102
chr19	6241761	6241911	Merged-chr19-6241836-1	12.6	R548		chr19-105
chr19	12251949	12252099	Merged-chr19-12252024-1	11.8	R548		chr19-107
chr1	151538214	151538364	Merged-chr1-151538289-1	5.89	R548		chr1-1390
chr1	151699903	151700053	Merged-chr1-151699978-1	7.57	R548		chr1-1391
chr1	153950548	153950698	Merged-chr1-153950623-1	5.89	R548		chr1-1392
chr1	154909614	154909764	Merged-chr1-154909689-1	6.31	R548		chr1-1394
chr1	155023634	155023784	Merged-chr1-155023709-1	5.05	R548		chr1-1398
chr19	36545260	36545410	Merged-chr19-36545335-1	10.9	R548		chr19-110
chr19	37708785	37708935	Merged-chr19-37708860-1	10.9	R548		chr19-111
chr19	44809173	44809323	Merged-chr19-44809248-1	10.9	R548		chr19-113
chr19	46457394	46457544	Merged-chr19-46457469-1	9.26	R548		chr19-115
chr19	50353838	50353988	Merged-chr19-50353913-1	10.5	R548		chr19-118
chr19	58609701	58609851	Merged-chr19-58609776-1	8.84	R548		chr19-120
chr1	244211350	244211500	Merged-chr1-244211425-1	23.6	R548		chr1-76
chr19	5036466	5036616	Merged-chr19-5036541-1	10.9	R548		chr19-123
chr19	10491250	10491400	Merged-chr19-10491325-1	10.1	R548		chr19-124
chr19	10676516	10676666	Merged-chr19-10676591-1	9.26	R548		chr19-125
chr19	13113388	13113538	Merged-chr19-13113463-1	10.1	R548		chr19-127
chr19	13205130	13205280	Merged-chr19-13205205-1	10.5	R548		chr19-128
chr1	111299238	111299388	Merged-chr1-111299313-1	24	R548		chr1-81
chr19	19005156	19005306	Merged-chr19-19005231-1	13	R548		chr19-130
chr19	39212809	39212959	Merged-chr19-39212884-1	10.1	R548		chr19-131
chr19	46804108	46804258	Merged-chr19-46804183-1	9.26	R548		chr19-132
chr19	46981678	46981828	Merged-chr19-46981753-1	9.68	R548		chr19-133
chr19	47502171	47502321	Merged-chr19-47502246-1	13	R548		chr19-134
chr19	50316885	50317035	Merged-chr19-50316960-1	8	R548		chr19-135
chr19	7565915	7566065	Merged-chr19-7565990-1	9.26	R548		chr19-139
chr1	150552130	150552280	Merged-chr1-150552205-1	22.7	R548		chr1-94
chr19	9434696	9434846	Merged-chr19-9434771-1	12.6	R548		chr19-140
chr19	19753549	19753699	Merged-chr19-19753624-1	9.68	R548		chr19-142
chr1	33808060	33808210	Merged-chr1-33808135-1	23.6	R548		chr1-98
chr19	33166142	33166292	Merged-chr19-33166217-1	10.9	R548		chr19-144
chr19	39989512	39989662	Merged-chr19-39989587-1	9.68	R548		chr19-145
chr19	42829602	42829752	Merged-chr19-42829677-1	10.9	R548		chr19-146
chr19	47430052	47430202	Merged-chr19-47430127-1	11.4	R548		chr19-149
chr19	47998081	47998231	Merged-chr19-47998156-1	10.1	R548		chr19-150
chr19	54024200	54024350	Merged-chr19-54024275-1	10.1	R548		chr19-151
chr19	54931858	54932008	Merged-chr19-54931933-1	8	R548		chr19-152
chr19	57349184	57349334	Merged-chr19-57349259-1	10.1	R548		chr19-153
chr19	1360823	1360973	Merged-chr19-1360898-1	10.1	R548		chr19-155
chr19	4878161	4878311	Merged-chr19-4878236-1	8.42	R548		chr19-156
chr19	13292733	13292883	Merged-chr19-13292808-1	8.84	R548		chr19-158
chr19	17650406	17650556	Merged-chr19-17650481-1	8.84	R548		chr19-159
chr19	19976528	19976678	Merged-chr19-19976603-1	8	R548		chr19-160
chr19	39020351	39020501	Merged-chr19-39020426-1	10.5	R548		chr19-161
chr19	39184074	39184224	Merged-chr19-39184149-1	7.15	R548		chr19-162
chr19	58144315	58144465	Merged-chr19-58144390-1	7.57	R548		chr19-172
chr19	2151473	2151623	Merged-chr19-2151548-1	7.15	R548		chr19-176
chr19	13095600	13095750	Merged-chr19-13095675-1	10.1	R548		chr19-179
chr13	110059023	110059173	Merged-chr13-110059098-1	6.73	R548		chr13-200
chr13	111830931	111831081	Merged-chr13-111831006-1	7.57	R548		chr13-201
chr19	19932487	19932637	Merged-chr19-19932562-1	10.5	R548		chr19-184
chr13	27020194	27020344	Merged-chr13-27020269-1	6.73	R548		chr13-210
chr13	30424371	30424521	Merged-chr13-30424446-1	6.31	R548		chr13-212
chr13	30424901	30425051	Merged-chr13-30424976-1	6.73	R548		chr13-213
chr13	31378703	31378853	Merged-chr13-31378778-1	7.15	R548		chr13-214
chr13	31783417	31783567	Merged-chr13-31783492-1	8.84	R548		chr13-215
chr13	37332596	37332746	Merged-chr13-37332671-1	7.15	R548		chr13-217
chr13	37574678	37574828	Merged-chr13-37574753-1	7.15	R548		chr13-218
chr13	39140778	39140928	Merged-chr13-39140853-1	7.57	R548		chr13-219
chr19	55855872	55856022	Merged-chr19-55855947-1	8.42	R548		chr19-192
chr19	506893	507043	Merged-chr19-506968-1	7.57	R548		chr19-194
chr19	4007039	4007189	Merged-chr19-4007114-1	9.26	R548		chr19-197
chr19	8432259	8432409	Merged-chr19-8432334-1	8.42	R548		chr19-199
chr13	44818812	44818962	Merged-chr13-44818887-1	6.73	R548		chr13-222
chr13	45479190	45479340	Merged-chr13-45479265-1	7.15	R548		chr13-224
chr13	50699564	50699714	Merged-chr13-50699639-1	5.89	R548		chr13-226
chr13	58238723	58238873	Merged-chr13-58238798-1	6.31	R548		chr13-228
chr13	59853298	59853448	Merged-chr13-59853373-1	6.31	R548		chr13-230
chr13	67730583	67730733	Merged-chr13-67730658-1	5.47	R548		chr13-232
chr13	75306977	75307127	Merged-chr13-75307052-1	7.15	R548		chr13-233
chr13	78271445	78271595	Merged-chr13-78271520-1	7.57	R548		chr13-235
chr13	81207541	81207691	Merged-chr13-81207616-1	8.42	R548		chr13-237
chr13	81519561	81519711	Merged-chr13-81519636-1	8.84	R548		chr13-238
chr13	84384337	84384487	Merged-chr13-84384412-1	8	R548		chr13-239
chr13	99120659	99120809	Merged-chr13-99120734-1	6.73	R548		chr13-242
chr13	100741693	100741843	Merged-chr13-100741768-1	7.15	R548		chr13-243
chr13	110900022	110900172	Merged-chr13-110900097-1	5.47	R548		chr13-245
chr13	113401773	113401923	Merged-chr13-113401848-1	8.42	R548		chr13-247
chr13	23025361	23025511	Merged-chr13-23025436-1	7.57	R548		chr13-248
chr13	30491697	30491847	Merged-chr13-30491772-1	8	R548		chr13-252
chr13	31589410	31589560	Merged-chr13-31589485-1	6.73	R548		chr13-255
chr13	33004214	33004364	Merged-chr13-33004289-1	5.89	R548		chr13-256
chr13	42136750	42136900	Merged-chr13-42136825-1	7.15	R548		chr13-260
chr13	43957705	43957855	Merged-chr13-43957780-1	9.68	R548		chr13-261
chr13	46144872	46145022	Merged-chr13-46144947-1	6.73	R548		chr13-267
chr13	47152521	47152671	Merged-chr13-47152596-1	7.15	R548		chr13-268
chr13	52116684	52116834	Merged-chr13-52116759-1	8	R548		chr13-271
chr13	52529592	52529742	Merged-chr13-52529667-1	7.15	R548		chr13-272
chr13	67263400	67263550	Merged-chr13-67263475-1	7.15	R548		chr13-276
chr13	67691322	67691472	Merged-chr13-67691397-1	8	R548		chr13-278
chr13	94505485	94505635	Merged-chr13-94505560-1	5.47	R548		chr13-286
chr13	95022251	95022401	Merged-chr13-95022326-1	6.73	R548		chr13-288
chr13	96149593	96149743	Merged-chr13-96149668-1	6.73	R548		chr13-289
chr13	97393787	97393937	Merged-chr13-97393862-1	5.89	R548		chr13-291
chr13	97960459	97960609	Merged-chr13-97960534-1	6.73	R548		chr13-292
chr13	98628405	98628555	Merged-chr13-98628480-1	7.15	R548		chr13-293
chr13	99537942	99538092	Merged-chr13-99538017-1	7.57	R548		chr13-295
chr13	101326445	101326595	Merged-chr13-101326520-1	5.05	R548		chr13-296
chr13	102635344	102635494	Merged-chr13-102635419-1	8.84	R548		chr13-298
chr13	103452334	103452484	Merged-chr13-103452409-1	7.57	R548		chr13-299
chr15	92070965	92071115	Merged-chr15-92071040-1	5.47	R548		chr15-200
chr15	98065178	98065328	Merged-chr15-98065253-1	7.15	R548		chr15-203
chr2	122777467	122777617	Merged-chr2-122777542-1	21	R548		chr2-101
chr2	176333355	176333505	Merged-chr2-176333430-1	24.8	R548		chr2-103
chr2	68079165	68079315	Merged-chr2-68079240-1	18.9	R548		chr2-108
chr2	164657522	164657672	Merged-chr2-164657597-1	18.5	R548		chr2-110
chr2	166319099	166319249	Merged-chr2-166319174-1	19.4	R548		chr2-111
chr2	231732881	231733031	Merged-chr2-231732956-1	16.4	R548		chr2-122
chr2	17265265	17265415	Merged-chr2-17265340-1	21	R548		chr2-125
chr2	224745597	224745747	Merged-chr2-224745672-1	17.3	R548		chr2-133
chr2	6675734	6675884	Merged-chr2-6675809-1	16	R548		chr2-134
chr2	16574146	16574296	Merged-chr2-16574221-1	17.7	R548		chr2-135
chr2	60032011	60032161	Merged-chr2-60032086-1	18.5	R548		chr2-147
chr2	241309476	241309626	Merged-chr2-241309551-1	18.1	R548		chr2-167
chr2	33049582	33049732	Merged-chr2-33049657-1	19.4	R548		chr2-168
chr2	42314843	42314993	Merged-chr2-42314918-1	17.7	R548		chr2-169
chr2	46717786	46717936	Merged-chr2-46717861-1	18.9	R548		chr2-170
chr2	189198498	189198648	Merged-chr2-189198573-1	16.4	R548		chr2-174
chr2	10588793	10588943	Merged-chr2-10588868-1	15.1	R548		chr2-188
chr2	46066660	46066810	Merged-chr2-46066735-1	14.7	R548		chr2-190
chr2	47091159	47091309	Merged-chr2-47091234-1	15.1	R548		chr2-191
chr2	64064437	64064587	Merged-chr2-64064512-1	16.4	R548		chr2-192
chr2	102398312	102398462	Merged-chr2-102398387-1	16	R548		chr2-195
chr17	13214810	13214960	Merged-chr17-13214885-1	12.2	R548		chr17-202
chr17	40464200	40464350	Merged-chr17-40464275-1	10.5	R548		chr17-204
chr4	141272839	141272989	Merged-chr4-141272914-1	10.9	R548		chr4-100
chr4	148538320	148538470	Merged-chr4-148538395-1	9.68	R548		chr4-101
chr4	10834568	10834718	Merged-chr4-10834643-1	8.42	R548		chr4-108
chr17	64600589	64600739	Merged-chr17-64600664-1	11.8	R548		chr17-212
chr17	65558371	65558521	Merged-chr17-65558446-1	9.26	R548		chr17-214
chr17	74088228	74088378	Merged-chr17-74088303-1	11.4	R548		chr17-216
chr17	74134206	74134356	Merged-chr17-74134281-1	9.68	R548		chr17-217
chr4	125413030	125413180	Merged-chr4-125413105-1	13.9	R548		chr4-119
chr17	7620556	7620706	Merged-chr17-7620631-1	7.57	R548		chr17-222
chr17	38504897	38505047	Merged-chr17-38504972-1	10.5	R548		chr17-225
chr17	44810247	44810397	Merged-chr17-44810322-1	8.42	R548		chr17-229
chr4	39529010	39529160	Merged-chr4-39529085-1	9.26	R548		chr4-124
chr4	72500943	72501093	Merged-chr4-72501018-1	9.68	R548		chr4-127
chr17	46200603	46200753	Merged-chr17-46200678-1	9.26	R548		chr17-230
chr17	71489135	71489285	Merged-chr17-71489210-1	10.5	R548		chr17-235
chr17	74410763	74410913	Merged-chr17-74410838-1	9.26	R548		chr17-237
chr17	75156262	75156412	Merged-chr17-75156337-1	10.9	R548		chr17-238
chr4	103790399	103790549	Merged-chr4-103790474-1	9.68	R548		chr4-131
chr4	7296980	7297130	Merged-chr4-7297055-1	8	R548		chr4-139
chr17	3435045	3435195	Merged-chr17-3435120-1	7.57	R548		chr17-242
chr17	14839686	14839836	Merged-chr17-14839761-1	10.9	R548		chr17-247
chr17	15557840	15557990	Merged-chr17-15557915-1	12.6	R548		chr17-248
chr4	8442466	8442616	Merged-chr4-8442541-1	7.57	R548		chr4-140
chr17	27909949	27910099	Merged-chr17-27910024-1	9.68	R548		chr17-251
chr17	39844915	39845065	Merged-chr17-39844990-1	8.42	R548		chr17-256
chr17	44019728	44019878	Merged-chr17-44019803-1	9.26	R548		chr17-259
chr4	177113185	177113335	Merged-chr4-177113260-1	9.68	R548		chr4-154
chr4	7367704	7367854	Merged-chr4-7367779-1	7.57	R548		chr4-157
chr4	21792702	21792852	Merged-chr4-21792777-1	11.4	R548		chr4-158
chr17	46102705	46102855	Merged-chr17-46102780-1	9.68	R548		chr17-260
chr17	70662763	70662913	Merged-chr17-70662838-1	8.42	R548		chr17-267
chr17	71339397	71339547	Merged-chr17-71339472-1	8.84	R548		chr17-268
chr17	72021023	72021173	Merged-chr17-72021098-1	8	R548		chr17-269
chr4	26321095	26321245	Merged-chr4-26321170-1	8.42	R548		chr4-160
chr4	46435046	46435196	Merged-chr4-46435121-1	8.84	R548		chr4-161
chr4	53705574	53705724	Merged-chr4-53705649-1	9.68	R548		chr4-167
chr4	57861950	57862100	Merged-chr4-57862025-1	9.26	R548		chr4-168
chr17	78806963	78807113	Merged-chr17-78807038-1	8	R548		chr17-273
chr17	79228935	79229085	Merged-chr17-79229010-1	8	R548		chr17-275
chr17	2952092	2952242	Merged-chr17-2952167-1	8	R548		chr17-277
chr4	64230557	64230707	Merged-chr4-64230632-1	9.68	R548		chr4-170
chr4	93951086	93951236	Merged-chr4-93951161-1	10.1	R548		chr4-175
chr4	111008692	111008842	Merged-chr4-111008767-1	9.26	R548		chr4-178
chr11	70056750	70056900	Merged-chr11-70056825-1	8.42	R548		chr11-301
chr11	71639944	71640094	Merged-chr11-71640019-1	5.89	R548		chr11-303
chr11	72545283	72545433	Merged-chr11-72545358-1	5.89	R548		chr11-305
chr11	80247365	80247515	Merged-chr11-80247440-1	5.89	R548		chr11-307
chr11	99254809	99254959	Merged-chr11-99254884-1	7.15	R548		chr11-308
chr17	9259921	9260071	Merged-chr17-9259996-1	10.5	R548		chr17-281
chr17	13825616	13825766	Merged-chr17-13825691-1	7.57	R548		chr17-282
chr17	29421669	29421819	Merged-chr17-29421744-1	9.26	R548		chr17-286
chr17	35377932	35378082	Merged-chr17-35378007-1	8	R548		chr17-287
chr17	38083740	38083890	Merged-chr17-38083815-1	7.15	R548		chr17-289
chr4	140705284	140705434	Merged-chr4-140705359-1	8.84	R548		chr4-180
chr4	151306933	151307083	Merged-chr4-151307008-1	7.57	R548		chr4-181
chr4	187622516	187622666	Merged-chr4-187622591-1	8	R548		chr4-184
chr11	120068325	120068475	Merged-chr11-120068400-1	6.73	R548		chr11-317
chr17	46068658	46068808	Merged-chr17-46068733-1	6.73	R548		chr17-294
chr17	48944359	48944509	Merged-chr17-48944434-1	7.15	R548		chr17-296
chr17	48945102	48945252	Merged-chr17-48945177-1	10.1	R548		chr17-297
chr4	4822115	4822265	Merged-chr4-4822190-1	7.15	R548		chr4-190
chr4	6728712	6728862	Merged-chr4-6728787-1	7.15	R548		chr4-191
chr4	16085012	16085162	Merged-chr4-16085087-1	8.84	R548		chr4-192
chr4	25995048	25995198	Merged-chr4-25995123-1	8.42	R548		chr4-193
chr11	133874430	133874580	Merged-chr11-133874505-1	5.47	R548		chr11-323
chr11	133909182	133909332	Merged-chr11-133909257-1	7.57	R548		chr11-324
chr11	1423001	1423151	Merged-chr11-1423076-1	4.63	R548		chr11-330
chr11	2890552	2890702	Merged-chr11-2890627-1	6.31	R548		chr11-332
chr11	7060886	7061036	Merged-chr11-7060961-1	7.57	R548		chr11-333
chr11	8228782	8228932	Merged-chr11-8228857-1	6.31	R548		chr11-334
chr11	8285482	8285632	Merged-chr11-8285557-1	5.47	R548		chr11-335
chr11	15864899	15865049	Merged-chr11-15864974-1	5.47	R548		chr11-338
chr11	17003316	17003466	Merged-chr11-17003391-1	6.73	R548		chr11-339
chr1	155248132	155248282	Merged-chr1-155248207-1	7.15	R548		chr1-1402
chr1	155566067	155566217	Merged-chr1-155566142-1	8	R548		chr1-1405
chr1	156164251	156164401	Merged-chr1-156164326-1	7.57	R548		chr1-1409
chr11	29355937	29356087	Merged-chr11-29356012-1	7.15	R548		chr11-340
chr11	30616841	30616991	Merged-chr11-30616916-1	5.89	R548		chr11-341
chr11	33722143	33722293	Merged-chr11-33722218-1	5.05	R548		chr11-343
chr11	36095003	36095153	Merged-chr11-36095078-1	5.05	R548		chr11-345
chr11	40208025	40208175	Merged-chr11-40208100-1	5.05	R548		chr11-348
chr1	156580568	156580718	Merged-chr1-156580643-1	6.73	R548		chr1-1414
chr1	156767045	156767195	Merged-chr1-156767120-1	6.31	R548		chr1-1418
chr11	46638942	46639092	Merged-chr11-46639017-1	6.31	R548		chr11-353
chr11	48056943	48057093	Merged-chr11-48057018-1	6.73	R548		chr11-354
chr1	169537895	169538045	Merged-chr1-169537970-1	5.05	R548		chr1-1420
chr1	173683976	173684126	Merged-chr1-173684051-1	5.47	R548		chr1-1422
chr1	174968601	174968751	Merged-chr1-174968676-1	5.89	R548		chr1-1423
chr1	177871447	177871597	Merged-chr1-177871522-1	8	R548		chr1-1425
chr1	179075233	179075383	Merged-chr1-179075308-1	5.89	R548		chr1-1426
chr1	179923724	179923874	Merged-chr1-179923799-1	5.05	R548		chr1-1427
chr1	180991845	180991995	Merged-chr1-180991920-1	4.63	R548		chr1-1428
chr1	182090052	182090202	Merged-chr1-182090127-1	7.15	R548		chr1-1429
chr11	62203871	62204021	Merged-chr11-62203946-1	6.31	R548		chr11-360
chr11	62211987	62212137	Merged-chr11-62212062-1	6.31	R548		chr11-361
chr11	62522842	62522992	Merged-chr11-62522917-1	5.89	R548		chr11-362
chr11	63753704	63753854	Merged-chr11-63753779-1	6.31	R548		chr11-363
chr11	64250246	64250396	Merged-chr11-64250321-1	7.57	R548		chr11-364
chr11	67195807	67195957	Merged-chr11-67195882-1	6.73	R548		chr11-367
chr11	67959608	67959758	Merged-chr11-67959683-1	5.05	R548		chr11-368
chr11	68141095	68141245	Merged-chr11-68141170-1	6.31	R548		chr11-369
chr1	182113015	182113165	Merged-chr1-182113090-1	8	R548		chr1-1430
chr1	183187540	183187690	Merged-chr1-183187615-1	5.05	R548		chr1-1433
chr1	183398980	183399130	Merged-chr1-183399055-1	4.21	R548		chr1-1434
chr1	184724296	184724446	Merged-chr1-184724371-1	5.05	R548		chr1-1435
chr1	186345793	186345943	Merged-chr1-186345868-1	6.31	R548		chr1-1437
chr11	68606677	68606827	Merged-chr11-68606752-1	9.26	R548		chr11-370
chr11	68872971	68873121	Merged-chr11-68873046-1	5.47	R548		chr11-371
chr11	70484370	70484520	Merged-chr11-70484445-1	8.42	R548		chr11-373
chr11	76777874	76778024	Merged-chr11-76777949-1	6.73	R548		chr11-377
chr11	76865534	76865684	Merged-chr11-76865609-1	8.42	R548		chr11-378
chr1	200993772	200993922	Merged-chr1-200993847-1	5.89	R548		chr1-1441
chr1	201139879	201140029	Merged-chr1-201139954-1	4.21	R548		chr1-1442
chr1	201417240	201417390	Merged-chr1-201417315-1	5.89	R548		chr1-1444
chr1	201617923	201618073	Merged-chr1-201617998-1	5.47	R548		chr1-1445
chr1	201706984	201707134	Merged-chr1-201707059-1	5.47	R548		chr1-1448
chr1	202112820	202112970	Merged-chr1-202112895-1	5.05	R548		chr1-1449
chr11	78128902	78129052	Merged-chr11-78128977-1	5.05	R548		chr11-380
chr11	82535439	82535589	Merged-chr11-82535514-1	6.73	R548		chr11-382
chr11	85565760	85565910	Merged-chr11-85565835-1	5.47	R548		chr11-385
chr1	203099224	203099374	Merged-chr1-203099299-1	6.31	R548		chr1-1452
chr1	203484372	203484522	Merged-chr1-203484447-1	6.73	R548		chr1-1456
chr1	203619627	203619777	Merged-chr1-203619702-1	5.47	R548		chr1-1458
chr11	112885587	112885737	Merged-chr11-112885662-1	7.15	R548		chr11-390
chr11	114033692	114033842	Merged-chr11-114033767-1	5.89	R548		chr11-392
chr11	115431857	115432007	Merged-chr11-115431932-1	7.57	R548		chr11-393
chr1	204332775	204332925	Merged-chr1-204332850-1	8.42	R548		chr1-1463
chr1	204837554	204837704	Merged-chr1-204837629-1	7.15	R548		chr1-1467
chr1	205025441	205025591	Merged-chr1-205025516-1	8.42	R548		chr1-1468
chr1	205600101	205600251	Merged-chr1-205600176-1	6.73	R548		chr1-1472
chr1	209792227	209792377	Merged-chr1-209792302-1	5.89	R548		chr1-1475
chr1	214193773	214193923	Merged-chr1-214193848-1	5.89	R548		chr1-1476
chr1	215256209	215256359	Merged-chr1-215256284-1	5.89	R548		chr1-1477
chr1	218093412	218093562	Merged-chr1-218093487-1	8.42	R548		chr1-1478
chr1	225743851	225744001	Merged-chr1-225743926-1	6.31	R548		chr1-1484
chr1	226058713	226058863	Merged-chr1-226058788-1	5.05	R548		chr1-1487
chr19	10999274	10999424	Merged-chr19-10999349-1	9.68	R548		chr19-200
chr19	13096964	13097114	Merged-chr19-13097039-1	9.68	R548		chr19-202
chr19	13263957	13264107	Merged-chr19-13264032-1	8.42	R548		chr19-203
chr19	38495115	38495265	Merged-chr19-38495190-1	8.42	R548		chr19-208
chr19	38865078	38865228	Merged-chr19-38865153-1	7.15	R548		chr19-209
chr1	226975076	226975226	Merged-chr1-226975151-1	5.05	R548		chr1-1496
chr1	228270193	228270343	Merged-chr1-228270268-1	6.31	R548		chr1-1498
chr1	228364112	228364262	Merged-chr1-228364187-1	5.47	R548		chr1-1499
chr19	39382510	39382660	Merged-chr19-39382585-1	9.68	R548		chr19-210
chr19	39936198	39936348	Merged-chr19-39936273-1	7.15	R548		chr19-211
chr19	40023065	40023215	Merged-chr19-40023140-1	10.1	R548		chr19-212
chr19	40931985	40932135	Merged-chr19-40932060-1	8	R548		chr19-213
chr19	46802334	46802484	Merged-chr19-46802409-1	8.42	R548		chr19-214
chr19	47616914	47617064	Merged-chr19-47616989-1	8.84	R548		chr19-215
chr19	49126761	49126911	Merged-chr19-49126836-1	6.73	R548		chr19-217
chr19	54640858	54641008	Merged-chr19-54640933-1	7.57	R548		chr19-219
chr19	720780	720930	Merged-chr19-720855-1	7.15	R548		chr19-222
chr19	5492685	5492835	Merged-chr19-5492760-1	5.89	R548		chr19-223
chr19	10206822	10206972	Merged-chr19-10206897-1	7.57	R548		chr19-224
chr19	12845400	12845550	Merged-chr19-12845475-1	7.57	R548		chr19-226
chr19	12898905	12899055	Merged-chr19-12898980-1	9.68	R548		chr19-227
chr19	13023894	13024044	Merged-chr19-13023969-1	6.73	R548		chr19-228
chr6	69685157	69685307	Merged-chr6-69685232-1	17.7	R548		chr6-121
chr6	131781226	131781376	Merged-chr6-131781301-1	13.5	R548		chr6-125
chr6	151074564	151074714	Merged-chr6-151074639-1	16.8	R548		chr6-126
chr6	161381940	161382090	Merged-chr6-161382015-1	15.6	R548		chr6-127
chr19	14607127	14607277	Merged-chr19-14607202-1	8	R548		chr19-231
chr19	15813556	15813706	Merged-chr19-15813631-1	8.42	R548		chr19-233
chr19	18760366	18760516	Merged-chr19-18760441-1	6.73	R548		chr19-237
chr6	131302723	131302873	Merged-chr6-131302798-1	14.3	R548		chr6-133
chr6	134885909	134886059	Merged-chr6-134885984-1	16.4	R548		chr6-134
chr19	42772654	42772804	Merged-chr19-42772729-1	6.73	R548		chr19-240
chr19	45681766	45681916	Merged-chr19-45681841-1	9.68	R548		chr19-241
chr19	48872349	48872499	Merged-chr19-48872424-1	7.15	R548		chr19-243
chr19	49982085	49982235	Merged-chr19-49982160-1	8.42	R548		chr19-244
chr19	58090333	58090483	Merged-chr19-58090408-1	7.15	R548		chr19-247
chr19	2273807	2273957	Merged-chr19-2273882-1	7.15	R548		chr19-249
chr6	56536846	56536996	Merged-chr6-56536921-1	12.6	R548		chr6-142
chr19	8101456	8101606	Merged-chr19-8101531-1	6.31	R548		chr19-255
chr19	11457072	11457222	Merged-chr19-11457147-1	6.31	R548		chr19-257
chr19	12917379	12917529	Merged-chr19-12917454-1	6.73	R548		chr19-258
chr19	13172250	13172400	Merged-chr19-13172325-1	7.57	R548		chr19-259
chr6	109152402	109152552	Merged-chr6-109152477-1	11.4	R548		chr6-159
chr19	13175195	13175345	Merged-chr19-13175270-1	8.42	R548		chr19-260
chr19	13274811	13274961	Merged-chr19-13274886-1	6.31	R548		chr19-261
chr19	17864812	17864962	Merged-chr19-17864887-1	7.57	R548		chr19-262
chr19	19779339	19779489	Merged-chr19-19779414-1	7.57	R548		chr19-264
chr19	31202288	31202438	Merged-chr19-31202363-1	10.1	R548		chr19-268
chr19	38494203	38494353	Merged-chr19-38494278-1	6.73	R548		chr19-269
chr6	111873791	111873941	Merged-chr6-111873866-1	11.8	R548		chr6-161
chr6	117401279	117401429	Merged-chr6-117401354-1	16.4	R548		chr6-162
chr6	141635326	141635476	Merged-chr6-141635401-1	13.5	R548		chr6-165
chr6	150858778	150858928	Merged-chr6-150858853-1	14.3	R548		chr6-167
chr6	164572282	164572432	Merged-chr6-164572357-1	14.3	R548		chr6-168
chr19	40949176	40949326	Merged-chr19-40949251-1	5.05	R548		chr19-270
chr19	41048360	41048510	Merged-chr19-41048435-1	7.15	R548		chr19-271
chr19	43979565	43979715	Merged-chr19-43979640-1	8	R548		chr19-275
chr19	48893817	48893967	Merged-chr19-48893892-1	6.73	R548		chr19-277
chr19	49999473	49999623	Merged-chr19-49999548-1	5.89	R548		chr19-278
chr19	53446272	53446422	Merged-chr19-53446347-1	5.89	R548		chr19-279
chr6	30749716	30749866	Merged-chr6-30749791-1	12.2	R548		chr6-171
chr6	73263299	73263449	Merged-chr6-73263374-1	11.8	R548		chr6-174
chr6	99143430	99143580	Merged-chr6-99143505-1	13	R548		chr6-177
chr6	111862379	111862529	Merged-chr6-111862454-1	16	R548		chr6-178
chr13	110522030	110522180	Merged-chr13-110522105-1	8.84	R548		chr13-303
chr13	112127003	112127153	Merged-chr13-112127078-1	7.15	R548		chr13-305
chr13	113583674	113583824	Merged-chr13-113583749-1	5.05	R548		chr13-306
chr13	113594670	113594820	Merged-chr13-113594745-1	5.47	R548		chr13-307
chr13	113613700	113613850	Merged-chr13-113613775-1	8.84	R548		chr13-308
chr19	57412223	57412373	Merged-chr19-57412298-1	6.73	R548		chr19-280
chr19	59084832	59084982	Merged-chr19-59084907-1	8.84	R548		chr19-281
chr19	478599	478749	Merged-chr19-478674-1	7.15	R548		chr19-283
chr19	2685977	2686127	Merged-chr19-2686052-1	7.57	R548		chr19-286
chr19	5054625	5054775	Merged-chr19-5054700-1	5.89	R548		chr19-289
chr6	148949473	148949623	Merged-chr6-148949548-1	12.2	R548		chr6-181
chr6	5764757	5764907	Merged-chr6-5764832-1	12.2	R548		chr6-183
chr6	26158064	26158214	Merged-chr6-26158139-1	13.9	R548		chr6-185
chr6	31830484	31830634	Merged-chr6-31830559-1	14.3	R548		chr6-187
chr13	24792566	24792716	Merged-chr13-24792641-1	7.15	R548		chr13-311
chr13	29232827	29232977	Merged-chr13-29232902-1	6.73	R548		chr13-314
chr13	33825492	33825642	Merged-chr13-33825567-1	6.31	R548		chr13-317
chr13	38093422	38093572	Merged-chr13-38093497-1	5.47	R548		chr13-319
chr19	5078884	5079034	Merged-chr19-5078959-1	6.73	R548		chr19-290
chr19	8645724	8645874	Merged-chr19-8645799-1	6.31	R548		chr19-294
chr19	11248578	11248728	Merged-chr19-11248653-1	7.57	R548		chr19-295
chr19	12721801	12721951	Merged-chr19-12721876-1	7.57	R548		chr19-296
chr19	12899482	12899632	Merged-chr19-12899557-1	6.73	R548		chr19-298
chr6	116586234	116586384	Merged-chr6-116586309-1	13	R548		chr6-194
chr6	118334365	118334515	Merged-chr6-118334440-1	10.9	R548		chr6-195
chr6	163991931	163992081	Merged-chr6-163992006-1	12.6	R548		chr6-197
chr6	22147656	22147806	Merged-chr6-22147731-1	10.5	R548		chr6-199
chr13	41885308	41885458	Merged-chr13-41885383-1	6.31	R548		chr13-321
chr13	43781046	43781196	Merged-chr13-43781121-1	6.73	R548		chr13-324
chr13	44155883	44156033	Merged-chr13-44155958-1	6.73	R548		chr13-325
chr13	44341649	44341799	Merged-chr13-44341724-1	5.89	R548		chr13-326
chr13	44361540	44361690	Merged-chr13-44361615-1	5.05	R548		chr13-327
chr13	45670463	45670613	Merged-chr13-45670538-1	7.15	R548		chr13-329
chr13	45914698	45914848	Merged-chr13-45914773-1	4.21	R548		chr13-330
chr13	46189829	46189979	Merged-chr13-46189904-1	6.31	R548		chr13-332
chr13	49200232	49200382	Merged-chr13-49200307-1	6.73	R548		chr13-333
chr13	50366823	50366973	Merged-chr13-50366898-1	6.73	R548		chr13-336
chr13	51641926	51642076	Merged-chr13-51642001-1	5.05	R548		chr13-337
chr13	53226454	53226604	Merged-chr13-53226529-1	8	R548		chr13-340
chr13	58218540	58218690	Merged-chr13-58218615-1	5.05	R548		chr13-342
chr13	61702999	61703149	Merged-chr13-61703074-1	6.73	R548		chr13-344
chr13	63241921	63242071	Merged-chr13-63241996-1	5.47	R548		chr13-345
chr13	63648063	63648213	Merged-chr13-63648138-1	5.47	R548		chr13-346
chr13	67792150	67792300	Merged-chr13-67792225-1	8.42	R548		chr13-348
chr13	71613774	71613924	Merged-chr13-71613849-1	5.47	R548		chr13-350
chr13	74648170	74648320	Merged-chr13-74648245-1	5.05	R548		chr13-351
chr13	74652086	74652236	Merged-chr13-74652161-1	5.89	R548		chr13-352
chr13	77900436	77900586	Merged-chr13-77900511-1	6.31	R548		chr13-354
chr13	100807170	100807320	Merged-chr13-100807245-1	5.47	R548		chr13-362
chr13	105892935	105893085	Merged-chr13-105893010-1	8	R548		chr13-366
chr13	108807897	108808047	Merged-chr13-108807972-1	6.73	R548		chr13-367
chr13	109192564	109192714	Merged-chr13-109192639-1	5.47	R548		chr13-368
chr13	109639650	109639800	Merged-chr13-109639725-1	4.63	R548		chr13-369
chr13	110253368	110253518	Merged-chr13-110253443-1	5.47	R548		chr13-371
chr13	112352182	112352332	Merged-chr13-112352257-1	4.21	R548		chr13-372
chr8	51047591	51047741	Merged-chr8-51047666-1	12.6	R548		chr8-100
chr8	88999673	88999823	Merged-chr8-88999748-1	13.5	R548		chr8-102
chr8	89012960	89013110	Merged-chr8-89013035-1	16.4	R548		chr8-103
chr8	130645676	130645826	Merged-chr8-130645751-1	15.1	R548		chr8-106
chr8	31668528	31668678	Merged-chr8-31668603-1	12.2	R548		chr8-111
chr8	141468613	141468763	Merged-chr8-141468688-1	10.9	R548		chr8-113
chr8	19266597	19266747	Merged-chr8-19266672-1	16.4	R548		chr8-117
chr8	51125324	51125474	Merged-chr8-51125399-1	14.3	R548		chr8-119
chr8	52438658	52438808	Merged-chr8-52438733-1	12.6	R548		chr8-120
chr8	107785036	107785186	Merged-chr8-107785111-1	12.2	R548		chr8-123
chr8	144373533	144373683	Merged-chr8-144373608-1	12.2	R548		chr8-126
chr8	52364499	52364649	Merged-chr8-52364574-1	17.7	R548		chr8-129
chr8	27695223	27695373	Merged-chr8-27695298-1	13.5	R548		chr8-138
chr8	62627260	62627410	Merged-chr8-62627335-1	13.5	R548		chr8-142
chr8	141810669	141810819	Merged-chr8-141810744-1	9.68	R548		chr8-145
chr8	2650138	2650288	Merged-chr8-2650213-1	10.5	R548		chr8-147
chr8	41054977	41055127	Merged-chr8-41055052-1	14.7	R548		chr8-149
chr8	72448035	72448185	Merged-chr8-72448110-1	10.5	R548		chr8-153
chr8	141521425	141521575	Merged-chr8-141521500-1	13.9	R548		chr8-162
chr8	23780452	23780602	Merged-chr8-23780527-1	10.5	R548		chr8-168
chr8	27460945	27461095	Merged-chr8-27461020-1	10.5	R548		chr8-169
chr8	56433526	56433676	Merged-chr8-56433601-1	13	R548		chr8-171
chr8	59290493	59290643	Merged-chr8-59290568-1	13.5	R548		chr8-172
chr8	61532385	61532535	Merged-chr8-61532460-1	10.5	R548		chr8-174
chr8	66131799	66131949	Merged-chr8-66131874-1	11.8	R548		chr8-175
chr8	66313776	66313926	Merged-chr8-66313851-1	11.8	R548		chr8-176
chr8	82279127	82279277	Merged-chr8-82279202-1	15.6	R548		chr8-178
chr2	235821274	235821424	Merged-chr2-235821349-1	16.8	R548		chr2-200
chr2	85402247	85402397	Merged-chr2-85402322-1	11.8	R548		chr2-208
chr8	113918057	113918207	Merged-chr8-113918132-1	9.68	R548		chr8-182
chr8	134829048	134829198	Merged-chr8-134829123-1	14.7	R548		chr8-184
chr8	136247915	136248065	Merged-chr8-136247990-1	10.5	R548		chr8-186
chr2	159855614	159855764	Merged-chr2-159855689-1	13	R548		chr2-213
chr2	192030936	192031086	Merged-chr2-192031011-1	13	R548		chr2-215
chr16	55536929	55537079	Merged-chr16-55537004-1	24.4	R548		chr16-31
chr16	11651771	11651921	Merged-chr16-11651846-1	24.8	R548		chr16-38
chr8	28569845	28569995	Merged-chr8-28569920-1	13.5	R548		chr8-192
chr8	33670296	33670446	Merged-chr8-33670371-1	11.4	R548		chr8-193
chr8	46941115	46941265	Merged-chr8-46941190-1	9.26	R548		chr8-195
chr8	56013673	56013823	Merged-chr8-56013748-1	9.68	R548		chr8-196
chr8	62750083	62750233	Merged-chr8-62750158-1	10.9	R548		chr8-197
chr8	67416516	67416666	Merged-chr8-67416591-1	10.1	R548		chr8-198
chr8	71520412	71520562	Merged-chr8-71520487-1	10.1	R548		chr8-199
chr2	55347842	55347992	Merged-chr2-55347917-1	11.8	R548		chr2-225
chr2	64539538	64539688	Merged-chr2-64539613-1	12.2	R548		chr2-226
chr2	65174992	65175142	Merged-chr2-65175067-1	11.4	R548		chr2-227
chr2	175489771	175489921	Merged-chr2-175489846-1	13	R548		chr2-239
chr16	20622826	20622976	Merged-chr16-20622901-1	19.8	R548		chr16-58
chr2	209190759	209190909	Merged-chr2-209190834-1	12.2	R548		chr2-240
chr2	1911958	1912108	Merged-chr2-1912033-1	11.8	R548		chr2-243
chr2	6223449	6223599	Merged-chr2-6223524-1	11.8	R548		chr2-245
chr2	6912134	6912284	Merged-chr2-6912209-1	13.5	R548		chr2-246
chr2	20716856	20717006	Merged-chr2-20716931-1	13.5	R548		chr2-247
chr16	62772800	62772950	Merged-chr16-62772875-1	20.6	R548		chr16-62
chr16	85384682	85384832	Merged-chr16-85384757-1	22.7	R548		chr16-63
chr2	85788494	85788644	Merged-chr2-85788569-1	11.4	R548		chr2-254
chr16	13204559	13204709	Merged-chr16-13204634-1	18.5	R548		chr16-75
chr16	52908030	52908180	Merged-chr16-52908105-1	16	R548		chr16-79
chr2	149672208	149672358	Merged-chr2-149672283-1	13.5	R548		chr2-261
chr2	157747207	157747357	Merged-chr2-157747282-1	12.6	R548		chr2-263
chr16	72460403	72460553	Merged-chr16-72460478-1	17.3	R548		chr16-81
chr2	10200648	10200798	Merged-chr2-10200723-1	13.9	R548		chr2-268
chr2	26117534	26117684	Merged-chr2-26117609-1	12.6	R548		chr2-269
chr16	72462684	72462834	Merged-chr16-72462759-1	15.1	R548		chr16-88
chr2	53921559	53921709	Merged-chr2-53921634-1	13	R548		chr2-273
chr2	176511912	176512062	Merged-chr2-176511987-1	13	R548		chr2-289
chr2	5455475	5455625	Merged-chr2-5455550-1	10.5	R548		chr2-294
chr2	10657819	10657969	Merged-chr2-10657894-1	13.9	R548		chr2-295
chr2	16084153	16084303	Merged-chr2-16084228-1	10.9	R548		chr2-296
chr2	43188770	43188920	Merged-chr2-43188845-1	11.4	R548		chr2-299
chr17	55970590	55970740	Merged-chr17-55970665-1	6.73	R548		chr17-302
chr17	67498140	67498290	Merged-chr17-67498215-1	11.4	R548		chr17-304
chr17	74134729	74134879	Merged-chr17-74134804-1	7.57	R548		chr17-309
chr4	140099219	140099369	Merged-chr4-140099294-1	8	R548		chr4-206
chr4	140684868	140685018	Merged-chr4-140684943-1	6.31	R548		chr4-207
chr4	141797075	141797225	Merged-chr4-141797150-1	7.15	R548		chr4-208
chr17	78916293	78916443	Merged-chr17-78916368-1	9.26	R548		chr17-312
chr17	79075609	79075759	Merged-chr17-79075684-1	6.73	R548		chr17-313
chr17	1026481	1026631	Merged-chr17-1026556-1	7.57	R548		chr17-315
chr17	3782519	3782669	Merged-chr17-3782594-1	8	R548		chr17-316
chr4	152702363	152702513	Merged-chr4-152702438-1	8.84	R548		chr4-212
chr4	176727107	176727257	Merged-chr4-176727182-1	10.1	R548		chr4-213
chr4	190551504	190551654	Merged-chr4-190551579-1	8	R548		chr4-216
chr4	993075	993225	Merged-chr4-993150-1	9.26	R548		chr4-217
chr4	2925952	2926102	Merged-chr4-2926027-1	6.31	R548		chr4-219
chr17	5974714	5974864	Merged-chr17-5974789-1	8.84	R548		chr17-320
chr17	7307455	7307605	Merged-chr17-7307530-1	10.1	R548		chr17-321
chr17	8129960	8130110	Merged-chr17-8130035-1	8.42	R548		chr17-323
chr17	9479089	9479239	Merged-chr17-9479164-1	7.15	R548		chr17-325
chr17	9549299	9549449	Merged-chr17-9549374-1	7.57	R548		chr17-326
chr4	5035351	5035501	Merged-chr4-5035426-1	8.42	R548		chr4-220
chr4	22575433	22575583	Merged-chr4-22575508-1	6.73	R548		chr4-223
chr4	25989701	25989851	Merged-chr4-25989776-1	9.68	R548		chr4-225
chr4	26596083	26596233	Merged-chr4-26596158-1	7.57	R548		chr4-227
chr4	36174390	36174540	Merged-chr4-36174465-1	7.57	R548		chr4-228
chr17	17584567	17584717	Merged-chr17-17584642-1	8	R548		chr17-330
chr17	30953219	30953369	Merged-chr17-30953294-1	6.31	R548		chr17-335
chr17	32077799	32077949	Merged-chr17-32077874-1	7.57	R548		chr17-336
chr17	42183457	42183607	Merged-chr17-42183532-1	6.73	R548		chr17-338
chr4	40988673	40988823	Merged-chr4-40988748-1	7.15	R548		chr4-231
chr4	53343515	53343665	Merged-chr4-53343590-1	9.26	R548		chr4-234
chr4	53935118	53935268	Merged-chr4-53935193-1	8.42	R548		chr4-235
chr4	54774886	54775036	Merged-chr4-54774961-1	5.89	R548		chr4-237
chr17	46969966	46970116	Merged-chr17-46970041-1	10.5	R548		chr17-340
chr17	49124033	49124183	Merged-chr17-49124108-1	7.15	R548		chr17-341
chr17	51431655	51431805	Merged-chr17-51431730-1	6.73	R548		chr17-343
chr17	53745739	53745889	Merged-chr17-53745814-1	6.31	R548		chr17-344
chr17	55682921	55683071	Merged-chr17-55682996-1	6.73	R548		chr17-347
chr17	56032721	56032871	Merged-chr17-56032796-1	8.84	R548		chr17-348
chr4	57411185	57411335	Merged-chr4-57411260-1	6.73	R548		chr4-240
chr4	78049325	78049475	Merged-chr4-78049400-1	7.57	R548		chr4-244
chr17	57433069	57433219	Merged-chr17-57433144-1	7.57	R548		chr17-350
chr17	59467198	59467348	Merged-chr17-59467273-1	6.73	R548		chr17-351
chr17	60898179	60898329	Merged-chr17-60898254-1	8	R548		chr17-352
chr17	64361980	64362130	Merged-chr17-64362055-1	9.26	R548		chr17-353
chr17	64773630	64773780	Merged-chr17-64773705-1	8.84	R548		chr17-354
chr17	65611091	65611241	Merged-chr17-65611166-1	8	R548		chr17-356
chr17	72333303	72333453	Merged-chr17-72333378-1	8	R548		chr17-357
chr17	73657707	73657857	Merged-chr17-73657782-1	6.73	R548		chr17-359
chr4	138716025	138716175	Merged-chr4-138716100-1	7.15	R548		chr4-250
chr4	152279448	152279598	Merged-chr4-152279523-1	6.31	R548		chr4-254
chr4	154387315	154387465	Merged-chr4-154387390-1	5.47	R548		chr4-255
chr4	158941548	158941698	Merged-chr4-158941623-1	7.57	R548		chr4-257
chr4	173697440	173697590	Merged-chr4-173697515-1	8	R548		chr4-258
chr17	75538875	75539025	Merged-chr17-75538950-1	8.42	R548		chr17-363
chr17	77169	77319	Merged-chr17-77244-1	8.84	R548		chr17-366
chr17	887318	887468	Merged-chr17-887393-1	7.15	R548		chr17-367
chr4	182202772	182202922	Merged-chr4-182202847-1	5.47	R548		chr4-260
chr4	183802025	183802175	Merged-chr4-183802100-1	6.73	R548		chr4-261
chr4	189361163	189361313	Merged-chr4-189361238-1	8.42	R548		chr4-263
chr4	189922375	189922525	Merged-chr4-189922450-1	8.84	R548		chr4-264
chr17	7531188	7531338	Merged-chr17-7531263-1	6.31	R548		chr17-371
chr17	9957266	9957416	Merged-chr17-9957341-1	5.89	R548		chr17-372
chr17	19630865	19631015	Merged-chr17-19630940-1	6.73	R548		chr17-376
chr17	20128211	20128361	Merged-chr17-20128286-1	6.31	R548		chr17-377
chr4	14269444	14269594	Merged-chr4-14269519-1	5.47	R548		chr4-270
chr12	12764619	12764769	Merged-chr12-12764694-1	24	R548		chr12-55
chr4	14421199	14421349	Merged-chr4-14421274-1	5.47	R548		chr4-271
chr4	24666743	24666893	Merged-chr4-24666818-1	7.15	R548		chr4-273
chr12	122459712	122459862	Merged-chr12-122459787-1	18.5	R548		chr12-58
chr11	122026995	122027145	Merged-chr11-122027070-1	5.89	R548		chr11-400
chr11	130450329	130450479	Merged-chr11-130450404-1	6.73	R548		chr11-403
chr11	133107758	133107908	Merged-chr11-133107833-1	5.47	R548		chr11-405
chr11	134295870	134296020	Merged-chr11-134295945-1	5.05	R548		chr11-407
chr17	27365602	27365752	Merged-chr17-27365677-1	6.31	R548		chr17-380
chr17	27618269	27618419	Merged-chr17-27618344-1	6.31	R548		chr17-381
chr17	27621363	27621513	Merged-chr17-27621438-1	8.42	R548		chr17-382
chr17	30953651	30953801	Merged-chr17-30953726-1	8.42	R548		chr17-383
chr12	128043091	128043241	Merged-chr12-128043166-1	23.1	R548		chr12-60
chr17	35403688	35403838	Merged-chr17-35403763-1	6.73	R548		chr17-386
chr4	53525937	53526087	Merged-chr4-53526012-1	6.73	R548		chr4-280
chr4	78079160	78079310	Merged-chr4-78079235-1	6.31	R548		chr4-284
chr4	82067723	82067873	Merged-chr4-82067798-1	6.31	R548		chr4-285
chr4	82723672	82723822	Merged-chr4-82723747-1	5.89	R548		chr4-286
chr4	85139221	85139371	Merged-chr4-85139296-1	7.15	R548		chr4-287
chr4	93227182	93227332	Merged-chr4-93227257-1	5.89	R548		chr4-289
chr17	41186474	41186624	Merged-chr17-41186549-1	6.73	R548		chr17-391
chr17	43025059	43025209	Merged-chr17-43025134-1	6.31	R548		chr17-392
chr17	44258014	44258164	Merged-chr17-44258089-1	8	R548		chr17-393
chr12	24062554	24062704	Merged-chr12-24062629-1	18.9	R548		chr12-71
chr12	94821669	94821819	Merged-chr12-94821744-1	21.9	R548		chr12-72
chr17	53771675	53771825	Merged-chr17-53771750-1	6.73	R548		chr17-399
chr12	109085784	109085934	Merged-chr12-109085859-1	17.7	R548		chr12-74
chr4	144105809	144105959	Merged-chr4-144105884-1	6.31	R548		chr4-297
chr4	148079246	148079396	Merged-chr4-148079321-1	8.42	R548		chr4-298
chr12	93455714	93455864	Merged-chr12-93455789-1	19.4	R548		chr12-81
chr12	114260998	114261148	Merged-chr12-114261073-1	13.9	R548		chr12-82
chr12	120799669	120799819	Merged-chr12-120799744-1	17.3	R548		chr12-83
chr12	109458721	109458871	Merged-chr12-109458796-1	18.1	R548		chr12-88
chr1	229367063	229367213	Merged-chr1-229367138-1	6.31	R548		chr1-1503
chr1	230468252	230468402	Merged-chr1-230468327-1	6.31	R548		chr1-1506
chr1	231447144	231447294	Merged-chr1-231447219-1	5.89	R548		chr1-1508
chr12	125203832	125203982	Merged-chr12-125203907-1	14.7	R548		chr12-95
chr12	41835180	41835330	Merged-chr12-41835255-1	17.7	R548		chr12-99
chr1	231663730	231663880	Merged-chr1-231663805-1	8.42	R548		chr1-1510
chr1	232276403	232276553	Merged-chr1-232276478-1	7.57	R548		chr1-1516
chr1	234545372	234545522	Merged-chr1-234545447-1	6.73	R548		chr1-1519
chr1	235429563	235429713	Merged-chr1-235429638-1	7.15	R548		chr1-1526
chr1	239097881	239098031	Merged-chr1-239097956-1	5.89	R548		chr1-1530
chr1	243821180	243821330	Merged-chr1-243821255-1	5.47	R548		chr1-1540
chr1	244037836	244037986	Merged-chr1-244037911-1	6.31	R548		chr1-1548
chr1	244504893	244505043	Merged-chr1-244504968-1	5.89	R548		chr1-1551
chr1	244575037	244575187	Merged-chr1-244575112-1	9.26	R548		chr1-1552
chr1	244668772	244668922	Merged-chr1-244668847-1	8.42	R548		chr1-1553
chr1	245175869	245176019	Merged-chr1-245175944-1	5.47	R548		chr1-1557
chr19	13030086	13030236	Merged-chr19-13030161-1	5.89	R548		chr19-300
chr19	13133354	13133504	Merged-chr19-13133429-1	6.73	R548		chr19-301
chr19	13810790	13810940	Merged-chr19-13810865-1	6.73	R548		chr19-302
chr19	14799498	14799648	Merged-chr19-14799573-1	11.4	R548		chr19-304
chr19	16187113	16187263	Merged-chr19-16187188-1	6.31	R548		chr19-305
chr6	35687876	35688026	Merged-chr6-35687951-1	11.8	R548		chr6-201
chr6	37659915	37660065	Merged-chr6-37659990-1	10.5	R548		chr6-202
chr6	38316296	38316446	Merged-chr6-38316371-1	11.8	R548		chr6-203
chr6	80573793	80573943	Merged-chr6-80573868-1	12.2	R548		chr6-205
chr6	112194925	112195075	Merged-chr6-112195000-1	13	R548		chr6-207
chr6	117447656	117447806	Merged-chr6-117447731-1	12.6	R548		chr6-208
chr19	18499152	18499302	Merged-chr19-18499227-1	7.15	R548		chr19-310
chr19	19103663	19103813	Merged-chr19-19103738-1	6.31	R548		chr19-312
chr19	29411807	29411957	Merged-chr19-29411882-1	9.26	R548		chr19-314
chr19	35635586	35635736	Merged-chr19-35635661-1	6.73	R548		chr19-319
chr6	123154413	123154563	Merged-chr6-123154488-1	9.68	R548		chr6-210
chr6	138848181	138848331	Merged-chr6-138848256-1	10.9	R548		chr6-211
chr6	155593593	155593743	Merged-chr6-155593668-1	9.26	R548		chr6-213
chr6	161860301	161860451	Merged-chr6-161860376-1	12.2	R548		chr6-214
chr6	163587124	163587274	Merged-chr6-163587199-1	11.4	R548		chr6-215
chr6	165560035	165560185	Merged-chr6-165560110-1	15.1	R548		chr6-216
chr6	13470456	13470606	Merged-chr6-13470531-1	10.1	R548		chr6-219
chr19	36208366	36208516	Merged-chr19-36208441-1	8	R548		chr19-320
chr19	37407183	37407333	Merged-chr19-37407258-1	8.84	R548		chr19-321
chr19	39342362	39342512	Merged-chr19-39342437-1	8.42	R548		chr19-323
chr19	39353269	39353419	Merged-chr19-39353344-1	6.31	R548		chr19-324
chr19	40315531	40315681	Merged-chr19-40315606-1	8	R548		chr19-325
chr19	42758523	42758673	Merged-chr19-42758598-1	5.47	R548		chr19-329
chr6	15365628	15365778	Merged-chr6-15365703-1	10.5	R548		chr6-220
chr6	42724673	42724823	Merged-chr6-42724748-1	12.6	R548		chr6-222
chr6	86194762	86194912	Merged-chr6-86194837-1	10.1	R548		chr6-227
chr19	42784390	42784540	Merged-chr19-42784465-1	5.05	R548		chr19-330
chr19	44143873	44144023	Merged-chr19-44143948-1	5.05	R548		chr19-331
chr19	44506981	44507131	Merged-chr19-44507056-1	6.73	R548		chr19-332
chr19	47354303	47354453	Merged-chr19-47354378-1	8	R548		chr19-334
chr19	47852495	47852645	Merged-chr19-47852570-1	5.47	R548		chr19-335
chr19	50305724	50305874	Merged-chr19-50305799-1	6.31	R548		chr19-336
chr19	50368566	50368716	Merged-chr19-50368641-1	5.89	R548		chr19-337
chr19	51000058	51000208	Merged-chr19-51000133-1	8.84	R548		chr19-338
chr6	164953732	164953882	Merged-chr6-164953807-1	10.5	R548		chr6-233
chr6	169238124	169238274	Merged-chr6-169238199-1	13	R548		chr6-235
chr6	2989195	2989345	Merged-chr6-2989270-1	10.1	R548		chr6-238
chr19	57350262	57350412	Merged-chr19-57350337-1	6.73	R548		chr19-342
chr19	59083914	59084064	Merged-chr19-59083989-1	5.89	R548		chr19-345
chr19	489124	489274	Merged-chr19-489199-1	4.63	R548		chr19-346
chr6	27841300	27841450	Merged-chr6-27841375-1	10.5	R548		chr6-240
chr6	41396071	41396221	Merged-chr6-41396146-1	10.1	R548		chr6-242
chr6	51707963	51708113	Merged-chr6-51708038-1	10.5	R548		chr6-244
chr6	80520076	80520226	Merged-chr6-80520151-1	11.8	R548		chr6-245
chr6	99195248	99195398	Merged-chr6-99195323-1	10.1	R548		chr6-246
chr19	1302453	1302603	Merged-chr19-1302528-1	4.21	R548		chr19-350
chr19	1472944	1473094	Merged-chr19-1473019-1	6.73	R548		chr19-351
chr19	2061775	2061925	Merged-chr19-2061850-1	7.15	R548		chr19-352
chr19	2309825	2309975	Merged-chr19-2309900-1	5.47	R548		chr19-353
chr19	4064694	4064844	Merged-chr19-4064769-1	6.31	R548		chr19-354
chr19	4968793	4968943	Merged-chr19-4968868-1	5.05	R548		chr19-357
chr19	5904361	5904511	Merged-chr19-5904436-1	5.47	R548		chr19-359
chr6	138897727	138897877	Merged-chr6-138897802-1	10.9	R548		chr6-251
chr6	153304087	153304237	Merged-chr6-153304162-1	12.6	R548		chr6-255
chr6	170231833	170231983	Merged-chr6-170231908-1	10.5	R548		chr6-258
chr6	170656375	170656525	Merged-chr6-170656450-1	10.9	R548		chr6-259
chr19	6244486	6244636	Merged-chr19-6244561-1	5.05	R548		chr19-360
chr19	6424890	6425040	Merged-chr19-6424965-1	7.57	R548		chr19-361
chr19	10828886	10829036	Merged-chr19-10828961-1	8.42	R548		chr19-366
chr19	10981412	10981562	Merged-chr19-10981487-1	6.31	R548		chr19-368
chr19	11047583	11047733	Merged-chr19-11047658-1	6.31	R548		chr19-369
chr20	21595488	21595638	Merged-chr20-21595563-1	23.6	R548		chr20-29
chr6	3390035	3390185	Merged-chr6-3390110-1	9.68	R548		chr6-260
chr6	3904795	3904945	Merged-chr6-3904870-1	10.5	R548		chr6-261
chr6	3912609	3912759	Merged-chr6-3912684-1	9.26	R548		chr6-262
chr6	3925529	3925679	Merged-chr6-3925604-1	8.42	R548		chr6-263
chr6	4609080	4609230	Merged-chr6-4609155-1	10.1	R548		chr6-265
chr6	37070313	37070463	Merged-chr6-37070388-1	13.5	R548		chr6-267
chr19	11546028	11546178	Merged-chr19-11546103-1	5.05	R548		chr19-370
chr19	11805004	11805154	Merged-chr19-11805079-1	6.73	R548		chr19-372
chr19	12098483	12098633	Merged-chr19-12098558-1	5.47	R548		chr19-375
chr6	51359889	51360039	Merged-chr6-51359964-1	9.68	R548		chr6-270
chr6	83863584	83863734	Merged-chr6-83863659-1	10.9	R548		chr6-272
chr6	100729390	100729540	Merged-chr6-100729465-1	12.6	R548		chr6-278
chr19	14200280	14200430	Merged-chr19-14200355-1	6.73	R548		chr19-380
chr19	16308555	16308705	Merged-chr19-16308630-1	6.73	R548		chr19-381
chr19	17326078	17326228	Merged-chr19-17326153-1	6.73	R548		chr19-382
chr19	17447656	17447806	Merged-chr19-17447731-1	6.73	R548		chr19-384
chr19	19516206	19516356	Merged-chr19-19516281-1	7.15	R548		chr19-388
chr20	25013409	25013559	Merged-chr20-25013484-1	17.7	R548		chr20-47
chr19	19774718	19774868	Merged-chr19-19774793-1	5.47	R548		chr19-389
chr6	107437532	107437682	Merged-chr6-107437607-1	10.1	R548		chr6-280
chr6	108145409	108145559	Merged-chr6-108145484-1	10.1	R548		chr6-281
chr6	136180169	136180319	Merged-chr6-136180244-1	12.2	R548		chr6-284
chr6	152701560	152701710	Merged-chr6-152701635-1	8.42	R548		chr6-285
chr6	164364758	164364908	Merged-chr6-164364833-1	11.4	R548		chr6-288
chr6	169368348	169368498	Merged-chr6-169368423-1	8.42	R548		chr6-289
chr19	23332086	23332236	Merged-chr19-23332161-1	5.05	R548		chr19-391
chr20	13864236	13864386	Merged-chr20-13864311-1	18.9	R548		chr20-50
chr19	27890128	27890278	Merged-chr19-27890203-1	5.05	R548		chr19-393
chr19	31183491	31183641	Merged-chr19-31183566-1	4.63	R548		chr19-395
chr19	31808115	31808265	Merged-chr19-31808190-1	6.73	R548		chr19-398
chr19	32716934	32717084	Merged-chr19-32717009-1	6.73	R548		chr19-399
chr20	53241312	53241462	Merged-chr20-53241387-1	18.9	R548		chr20-58
chr6	4936901	4937051	Merged-chr6-4936976-1	10.9	R548		chr6-291
chr6	7143878	7144028	Merged-chr6-7143953-1	9.68	R548		chr6-292
chr6	22025746	22025896	Merged-chr6-22025821-1	7.57	R548		chr6-295
chr6	28616522	28616672	Merged-chr6-28616597-1	8.42	R548		chr6-297
chr6	33663189	33663339	Merged-chr6-33663264-1	10.5	R548		chr6-298
chr20	47413961	47414111	Merged-chr20-47414036-1	16.4	R548		chr20-68
chr20	20433138	20433288	Merged-chr20-20433213-1	16.4	R548		chr20-74
chr20	21033955	21034105	Merged-chr20-21034030-1	13	R548		chr20-84
chr20	21215471	21215621	Merged-chr20-21215546-1	14.7	R548		chr20-85
chr20	61298540	61298690	Merged-chr20-61298615-1	16.4	R548		chr20-87
chr20	51116802	51116952	Merged-chr20-51116877-1	13.9	R548		chr20-90
chr20	3869441	3869591	Merged-chr20-3869516-1	11.8	R548		chr20-94
chr20	10586504	10586654	Merged-chr20-10586579-1	11.4	R548		chr20-95
chr20	21489144	21489294	Merged-chr20-21489219-1	13.5	R548		chr20-96
chr20	43678196	43678346	Merged-chr20-43678271-1	12.6	R548		chr20-98
chr8	101446071	101446221	Merged-chr8-101446146-1	11.8	R548		chr8-202
chr8	122303801	122303951	Merged-chr8-122303876-1	11.4	R548		chr8-205
chr8	5064693	5064843	Merged-chr8-5064768-1	9.26	R548		chr8-211
chr8	22410159	22410309	Merged-chr8-22410234-1	8.84	R548		chr8-213
chr8	81806089	81806239	Merged-chr8-81806164-1	9.68	R548		chr8-218
chr8	91952947	91953097	Merged-chr8-91953022-1	10.5	R548		chr8-219
chr8	117670567	117670717	Merged-chr8-117670642-1	8.84	R548		chr8-220
chr8	120995122	120995272	Merged-chr8-120995197-1	9.26	R548		chr8-222
chr8	140930139	140930289	Merged-chr8-140930214-1	9.26	R548		chr8-224
chr8	142735820	142735970	Merged-chr8-142735895-1	10.9	R548		chr8-225
chr8	4519960	4520110	Merged-chr8-4520035-1	8	R548		chr8-228
chr8	9193085	9193235	Merged-chr8-9193160-1	11.8	R548		chr8-229
chr8	19124982	19125132	Merged-chr8-19125057-1	12.6	R548		chr8-230
chr8	19243460	19243610	Merged-chr8-19243535-1	10.1	R548		chr8-231
chr8	35764052	35764202	Merged-chr8-35764127-1	6.31	R548		chr8-235
chr8	37574811	37574961	Merged-chr8-37574886-1	9.26	R548		chr8-236
chr8	50827719	50827869	Merged-chr8-50827794-1	11.8	R548		chr8-237
chr8	58122895	58123045	Merged-chr8-58122970-1	7.15	R548		chr8-239
chr8	74086675	74086825	Merged-chr8-74086750-1	8	R548		chr8-241
chr8	86842500	86842650	Merged-chr8-86842575-1	8.84	R548		chr8-243
chr8	93111833	93111983	Merged-chr8-93111908-1	9.68	R548		chr8-244
chr8	113049238	113049388	Merged-chr8-113049313-1	8.42	R548		chr8-247
chr8	130694283	130694433	Merged-chr8-130694358-1	8.42	R548		chr8-252
chr8	131526654	131526804	Merged-chr8-131526729-1	8.42	R548		chr8-253
chr8	140876329	140876479	Merged-chr8-140876404-1	8.42	R548		chr8-255
chr8	143693880	143694030	Merged-chr8-143693955-1	10.9	R548		chr8-256
chr8	1847931	1848081	Merged-chr8-1848006-1	7.57	R548		chr8-257
chr8	2383198	2383348	Merged-chr8-2383273-1	13.5	R548		chr8-259
chr8	13416596	13416746	Merged-chr8-13416671-1	8	R548		chr8-261
chr2	10466865	10467015	Merged-chr2-10466940-1	5.47	R548		chr2-1000
chr8	20161577	20161727	Merged-chr8-20161652-1	11.4	R548		chr8-263
chr2	14775310	14775460	Merged-chr2-14775385-1	6.73	R548		chr2-1001
chr2	16029864	16030014	Merged-chr2-16029939-1	5.05	R548		chr2-1002
chr8	40059349	40059499	Merged-chr8-40059424-1	8.84	R548		chr8-267
chr2	17721601	17721751	Merged-chr2-17721676-1	9.68	R548		chr2-1007
chr2	19280725	19280875	Merged-chr2-19280800-1	6.31	R548		chr2-1009
chr8	64879026	64879176	Merged-chr8-64879101-1	8	R548		chr8-270
chr8	71034584	71034734	Merged-chr8-71034659-1	10.1	R548		chr8-272
chr8	84982628	84982778	Merged-chr8-84982703-1	10.5	R548		chr8-273
chr8	86238267	86238417	Merged-chr8-86238342-1	9.68	R548		chr8-274
chr8	91373935	91374085	Merged-chr8-91374010-1	10.5	R548		chr8-275
chr2	23007602	23007752	Merged-chr2-23007677-1	6.31	R548		chr2-1014
chr8	93765530	93765680	Merged-chr8-93765605-1	10.1	R548		chr8-277
chr2	23768744	23768894	Merged-chr2-23768819-1	4.63	R548		chr2-1016
chr2	23921575	23921725	Merged-chr2-23921650-1	5.89	R548		chr2-1018
chrX	71362479	71362629	Merged-chrX-71362554-1	17.3	R548		chrX-24
chr2	44395876	44396026	Merged-chr2-44395951-1	14.3	R548		chr2-300
chr2	118280990	118281140	Merged-chr2-118281065-1	13.5	R548		chr2-302
chr2	120517093	120517243	Merged-chr2-120517168-1	11.8	R548		chr2-303
chr2	134325953	134326103	Merged-chr2-134326028-1	12.6	R548		chr2-306
chr2	159779877	159780027	Merged-chr2-159779952-1	10.5	R548		chr2-309
chr8	121972832	121972982	Merged-chr8-121972907-1	10.5	R548		chr8-280
chr8	137486841	137486991	Merged-chr8-137486916-1	8	R548		chr8-283
chr8	139509124	139509274	Merged-chr8-139509199-1	8.84	R548		chr8-284
chr8	141809147	141809297	Merged-chr8-141809222-1	8	R548		chr8-285
chr8	142194830	142194980	Merged-chr8-142194905-1	8.42	R548		chr8-286
chr2	27994529	27994679	Merged-chr2-27994604-1	4.63	R548		chr2-1024
chr8	28635067	28635217	Merged-chr8-28635142-1	9.26	R548		chr8-289
chr2	37130025	37130175	Merged-chr2-37130100-1	6.73	R548		chr2-1027
chrX	31010803	31010953	Merged-chrX-31010878-1	18.9	R548		chrX-34
chr2	163625381	163625531	Merged-chr2-163625456-1	13.5	R548		chr2-311
chr2	174856103	174856253	Merged-chr2-174856178-1	13	R548		chr2-312
chr2	176940295	176940445	Merged-chr2-176940370-1	13.5	R548		chr2-313
chr2	206062580	206062730	Merged-chr2-206062655-1	11.4	R548		chr2-316
chr2	40406309	40406459	Merged-chr2-40406384-1	5.47	R548		chr2-1030
chr2	41426686	41426836	Merged-chr2-41426761-1	6.31	R548		chr2-1031
chr8	61591462	61591612	Merged-chr8-61591537-1	6.73	R548		chr8-294
chr2	42193835	42193985	Merged-chr2-42193910-1	6.31	R548		chr2-1032
chr8	63033793	63033943	Merged-chr8-63033868-1	8.84	R548		chr8-295
chr8	65179615	65179765	Merged-chr8-65179690-1	7.57	R548		chr8-296
chr2	42890405	42890555	Merged-chr2-42890480-1	6.73	R548		chr2-1034
chr2	45179409	45179559	Merged-chr2-45179484-1	4.63	R548		chr2-1037
chr2	46149746	46149896	Merged-chr2-46149821-1	7.15	R548		chr2-1038
chr2	8818828	8818978	Merged-chr2-8818903-1	9.68	R548		chr2-321
chr2	29093231	29093381	Merged-chr2-29093306-1	12.6	R548		chr2-326
chr2	43578746	43578896	Merged-chr2-43578821-1	13.9	R548		chr2-329
chr2	48014587	48014737	Merged-chr2-48014662-1	4.63	R548		chr2-1040
chr2	48358959	48359109	Merged-chr2-48359034-1	5.89	R548		chr2-1041
chr2	48548892	48549042	Merged-chr2-48548967-1	6.31	R548		chr2-1042
chr2	49587322	49587472	Merged-chr2-49587397-1	8	R548		chr2-1044
chr2	51252287	51252437	Merged-chr2-51252362-1	5.05	R548		chr2-1046
chrX	51634930	51635080	Merged-chrX-51635005-1	13	R548		chrX-51
chr2	54523549	54523699	Merged-chr2-54523624-1	5.89	R548		chr2-1048
chr2	54684150	54684300	Merged-chr2-54684225-1	5.89	R548		chr2-1049
chrX	149735214	149735364	Merged-chrX-149735289-1	17.3	R548		chrX-53
chrX	15891868	15892018	Merged-chrX-15891943-1	15.1	R548		chrX-54
chrX	123799482	123799632	Merged-chrX-123799557-1	13.9	R548		chrX-55
chrX	9305145	9305295	Merged-chrX-9305220-1	15.6	R548		chrX-56
chrX	48968836	48968986	Merged-chrX-48968911-1	13.9	R548		chrX-57
chrX	55513257	55513407	Merged-chrX-55513332-1	13.9	R548		chrX-58
chr2	57987073	57987223	Merged-chr2-57987148-1	12.2	R548		chr2-330
chr2	70485192	70485342	Merged-chr2-70485267-1	11.8	R548		chr2-331
chr2	73460524	73460674	Merged-chr2-73460599-1	11.4	R548		chr2-333
chr2	54891781	54891931	Merged-chr2-54891856-1	5.05	R548		chr2-1050
chr2	55277394	55277544	Merged-chr2-55277469-1	5.89	R548		chr2-1051
chr2	55365863	55366013	Merged-chr2-55365938-1	4.63	R548		chr2-1052
chr2	56355233	56355383	Merged-chr2-56355308-1	6.31	R548		chr2-1053
chr2	58113328	58113478	Merged-chr2-58113403-1	5.47	R548		chr2-1054
chr2	58365099	58365249	Merged-chr2-58365174-1	5.05	R548		chr2-1055
chrX	114728677	114728827	Merged-chrX-114728752-1	13	R548		chrX-61
chr2	60786377	60786527	Merged-chr2-60786452-1	5.89	R548		chr2-1058
chrX	116899145	116899295	Merged-chrX-116899220-1	13	R548		chrX-62
chr2	61453928	61454078	Merged-chr2-61454003-1	6.73	R548		chr2-1059
chrX	17567697	17567847	Merged-chrX-17567772-1	15.1	R548		chrX-65
chr2	125520988	125521138	Merged-chr2-125521063-1	12.2	R548		chr2-340
chr2	133173709	133173859	Merged-chr2-133173784-1	11.4	R548		chr2-342
chr2	151184206	151184356	Merged-chr2-151184281-1	10.1	R548		chr2-344
chr2	185463098	185463248	Merged-chr2-185463173-1	9.68	R548		chr2-348
chr2	62716424	62716574	Merged-chr2-62716499-1	8	R548		chr2-1060
chr2	65086036	65086186	Merged-chr2-65086111-1	7.57	R548		chr2-1062
chr2	65616059	65616209	Merged-chr2-65616134-1	5.89	R548		chr2-1064
chrX	39513125	39513275	Merged-chrX-39513200-1	12.6	R548		chrX-71
chr2	69537196	69537346	Merged-chr2-69537271-1	5.47	R548		chr2-1068
chrX	80457575	80457725	Merged-chrX-80457650-1	13.5	R548		chrX-75
chrX	144811161	144811311	Merged-chrX-144811236-1	13.9	R548		chrX-79
chr2	231913390	231913540	Merged-chr2-231913465-1	11.8	R548		chr2-357
chr2	242254809	242254959	Merged-chr2-242254884-1	10.1	R548		chr2-359
chr2	71505043	71505193	Merged-chr2-71505118-1	6.31	R548		chr2-1071
chr2	72374679	72374829	Merged-chr2-72374754-1	5.47	R548		chr2-1072
chr2	75706730	75706880	Merged-chr2-75706805-1	7.57	R548		chr2-1076
chrX	3616038	3616188	Merged-chrX-3616113-1	12.2	R548		chrX-80
chr2	77963722	77963872	Merged-chr2-77963797-1	5.89	R548		chr2-1077
chr2	79007584	79007734	Merged-chr2-79007659-1	8.84	R548		chr2-1078
chrX	53319863	53320013	Merged-chrX-53319938-1	13	R548		chrX-82
chrX	9546578	9546728	Merged-chrX-9546653-1	11.8	R548		chrX-84
chrX	39673234	39673384	Merged-chrX-39673309-1	11.8	R548		chrX-85
chrX	42875446	42875596	Merged-chrX-42875521-1	11.8	R548		chrX-86
chr2	20779102	20779252	Merged-chr2-20779177-1	10.1	R548		chr2-360
chr2	21604393	21604543	Merged-chr2-21604468-1	12.2	R548		chr2-361
chr2	23773376	23773526	Merged-chr2-23773451-1	13	R548		chr2-362
chr2	64512087	64512237	Merged-chr2-64512162-1	9.26	R548		chr2-367
chr2	85294093	85294243	Merged-chr2-85294168-1	7.57	R548		chr2-1081
chr2	85483529	85483679	Merged-chr2-85483604-1	8	R548		chr2-1083
chrX	33201515	33201665	Merged-chrX-33201590-1	13.5	R548		chrX-90
chrX	39922128	39922278	Merged-chrX-39922203-1	10.5	R548		chrX-96
chr2	99378092	99378242	Merged-chr2-99378167-1	11.4	R548		chr2-371
chr2	131816717	131816867	Merged-chr2-131816792-1	10.9	R548		chr2-373
chr2	144442438	144442588	Merged-chr2-144442513-1	12.6	R548		chr2-376
chr2	112913481	112913631	Merged-chr2-112913556-1	6.31	R548		chr2-1095
chr2	113404323	113404473	Merged-chr2-113404398-1	4.63	R548		chr2-1096
chr2	113484447	113484597	Merged-chr2-113484522-1	6.31	R548		chr2-1097
chr2	114361873	114362023	Merged-chr2-114361948-1	5.05	R548		chr2-1098
chr2	222514226	222514376	Merged-chr2-222514301-1	9.26	R548		chr2-384
chr2	231880381	231880531	Merged-chr2-231880456-1	10.1	R548		chr2-387
chr2	20643218	20643368	Merged-chr2-20643293-1	10.5	R548		chr2-392
chr2	33359258	33359408	Merged-chr2-33359333-1	9.68	R548		chr2-396
chr2	43309401	43309551	Merged-chr2-43309476-1	13.5	R548		chr2-399
chr17	60897039	60897189	Merged-chr17-60897114-1	7.57	R548		chr17-405
chr17	61819328	61819478	Merged-chr17-61819403-1	8	R548		chr17-407
chr17	62106417	62106567	Merged-chr17-62106492-1	8	R548		chr17-408
chr4	166248817	166248967	Merged-chr4-166248892-1	6.31	R548		chr4-302
chr4	174369869	174370019	Merged-chr4-174369944-1	5.89	R548		chr4-303
chr4	183432674	183432824	Merged-chr4-183432749-1	6.73	R548		chr4-304
chrX	22552960	22553110	Merged-chrX-22553035-1	32.4	R548		chrX-4
chr17	66202815	66202965	Merged-chr17-66202890-1	5.89	R548		chr17-411
chr17	70556411	70556561	Merged-chr17-70556486-1	6.73	R548		chr17-414
chr17	73030579	73030729	Merged-chr17-73030654-1	7.57	R548		chr17-418
chr4	190744869	190745019	Merged-chr4-190744944-1	5.89	R548		chr4-311
chr4	2392620	2392770	Merged-chr4-2392695-1	8.42	R548		chr4-315
chr4	2464080	2464230	Merged-chr4-2464155-1	5.05	R548		chr4-316
chr4	2538111	2538261	Merged-chr4-2538186-1	5.89	R548		chr4-317
chr4	5342645	5342795	Merged-chr4-5342720-1	7.57	R548		chr4-318
chr4	6675952	6676102	Merged-chr4-6676027-1	5.47	R548		chr4-319
chr17	76839492	76839642	Merged-chr17-76839567-1	8	R548		chr17-422
chr17	78691571	78691721	Merged-chr17-78691646-1	6.73	R548		chr17-424
chr17	79366500	79366650	Merged-chr17-79366575-1	7.15	R548		chr17-426
chr17	84522	84672	Merged-chr17-84597-1	5.47	R548		chr17-429
chr4	7044970	7045120	Merged-chr4-7045045-1	5.89	R548		chr4-321
chr4	7863337	7863487	Merged-chr4-7863412-1	5.05	R548		chr4-323
chr4	13546295	13546445	Merged-chr4-13546370-1	4.63	R548		chr4-324
chr4	15704768	15704918	Merged-chr4-15704843-1	7.57	R548		chr4-325
chr4	16068371	16068521	Merged-chr4-16068446-1	5.47	R548		chr4-326
chr4	16638388	16638538	Merged-chr4-16638463-1	5.89	R548		chr4-327
chr4	30622447	30622597	Merged-chr4-30622522-1	5.47	R548		chr4-329
chr17	183585	183735	Merged-chr17-183660-1	7.15	R548		chr17-430
chr17	899849	899999	Merged-chr17-899924-1	7.15	R548		chr17-431
chr4	55837724	55837874	Merged-chr4-55837799-1	9.68	R548		chr4-339
chr17	8173823	8173973	Merged-chr17-8173898-1	5.47	R548		chr17-441
chr17	16341827	16341977	Merged-chr17-16341902-1	5.05	R548		chr17-442
chr17	17693685	17693835	Merged-chr17-17693760-1	7.15	R548		chr17-445
chr17	18761439	18761589	Merged-chr17-18761514-1	6.31	R548		chr17-447
chr4	61688865	61689015	Merged-chr4-61688940-1	5.05	R548		chr4-342
chr4	71591443	71591593	Merged-chr4-71591518-1	6.31	R548		chr4-344
chr4	76911921	76912071	Merged-chr4-76911996-1	5.05	R548		chr4-345
chr4	78621217	78621367	Merged-chr4-78621292-1	6.31	R548		chr4-346
chr4	91985722	91985872	Merged-chr4-91985797-1	6.31	R548		chr4-349
chr17	25840998	25841148	Merged-chr17-25841073-1	6.31	R548		chr17-453
chr17	27887393	27887543	Merged-chr17-27887468-1	5.89	R548		chr17-455
chr17	28242165	28242315	Merged-chr17-28242240-1	6.31	R548		chr17-456
chr17	30501970	30502120	Merged-chr17-30502045-1	7.57	R548		chr17-457
chr17	31204281	31204431	Merged-chr17-31204356-1	7.15	R548		chr17-458
chr4	104855664	104855814	Merged-chr4-104855739-1	6.31	R548		chr4-351
chr4	110000420	110000570	Merged-chr4-110000495-1	5.47	R548		chr4-353
chr4	133265836	133265986	Merged-chr4-133265911-1	7.57	R548		chr4-355
chr4	141158891	141159041	Merged-chr4-141158966-1	5.47	R548		chr4-358
chr4	146446562	146446712	Merged-chr4-146446637-1	4.21	R548		chr4-359
chr17	34091250	34091400	Merged-chr17-34091325-1	8.42	R548		chr17-460
chr17	37720042	37720192	Merged-chr17-37720117-1	8	R548		chr17-461
chr17	40119355	40119505	Merged-chr17-40119430-1	7.15	R548		chr17-465
chr17	42264154	42264304	Merged-chr17-42264229-1	8.42	R548		chr17-468
chr4	146452390	146452540	Merged-chr4-146452465-1	5.47	R548		chr4-360
chr4	146860066	146860216	Merged-chr4-146860141-1	5.05	R548		chr4-361
chr4	153526954	153527104	Merged-chr4-153527029-1	5.47	R548		chr4-362
chr4	153993421	153993571	Merged-chr4-153993496-1	7.15	R548		chr4-364
chr4	160143293	160143443	Merged-chr4-160143368-1	7.15	R548		chr4-365
chr17	43972730	43972880	Merged-chr17-43972805-1	5.89	R548		chr17-472
chr17	47866506	47866656	Merged-chr17-47866581-1	5.89	R548		chr17-475
chr17	50234045	50234195	Merged-chr17-50234120-1	6.31	R548		chr17-478
chr17	50496905	50497055	Merged-chr17-50496980-1	6.31	R548		chr17-479
chr4	180671573	180671723	Merged-chr4-180671648-1	5.89	R548		chr4-371
chr4	182168816	182168966	Merged-chr4-182168891-1	5.47	R548		chr4-372
chr4	182859656	182859806	Merged-chr4-182859731-1	5.05	R548		chr4-373
chr4	187111759	187111909	Merged-chr4-187111834-1	7.15	R548		chr4-374
chr4	190542646	190542796	Merged-chr4-190542721-1	8.42	R548		chr4-376
chr4	190599722	190599872	Merged-chr4-190599797-1	7.57	R548		chr4-378
chr17	53808339	53808489	Merged-chr17-53808414-1	6.31	R548		chr17-481
chr17	55533075	55533225	Merged-chr17-55533150-1	7.15	R548		chr17-483
chr17	61229448	61229598	Merged-chr17-61229523-1	8	R548		chr17-486
chr17	62223946	62224096	Merged-chr17-62224021-1	6.73	R548		chr17-487
chr17	62735755	62735905	Merged-chr17-62735830-1	8.42	R548		chr17-489
chr4	190861892	190862042	Merged-chr4-190861967-1	6.31	R548		chr4-382
chr4	190883813	190883963	Merged-chr4-190883888-1	6.31	R548		chr4-383
chr17	65362777	65362927	Merged-chr17-65362852-1	6.73	R548		chr17-490
chr17	65898868	65899018	Merged-chr17-65898943-1	5.47	R548		chr17-491
chr17	68072262	68072412	Merged-chr17-68072337-1	7.57	R548		chr17-493
chr17	71345598	71345748	Merged-chr17-71345673-1	8.42	R548		chr17-495
chr17	72753767	72753917	Merged-chr17-72753842-1	6.31	R548		chr17-497
chr17	72837378	72837528	Merged-chr17-72837453-1	7.57	R548		chr17-498
chr17	72869433	72869583	Merged-chr17-72869508-1	8.42	R548		chr17-499
chr19	33668232	33668382	Merged-chr19-33668307-1	7.57	R548		chr19-401
chr19	36427017	36427167	Merged-chr19-36427092-1	5.47	R548		chr19-403
chr19	39376646	39376796	Merged-chr19-39376721-1	6.73	R548		chr19-406
chr19	39387492	39387642	Merged-chr19-39387567-1	5.47	R548		chr19-407
chr19	42755306	42755456	Merged-chr19-42755381-1	6.73	R548		chr19-409
chr6	37400753	37400903	Merged-chr6-37400828-1	10.9	R548		chr6-300
chr6	37642060	37642210	Merged-chr6-37642135-1	10.5	R548		chr6-302
chr6	43683937	43684087	Merged-chr6-43684012-1	8.42	R548		chr6-303
chr6	53590689	53590839	Merged-chr6-53590764-1	9.26	R548		chr6-306
chr6	56708953	56709103	Merged-chr6-56709028-1	10.9	R548		chr6-307
chr6	67248785	67248935	Merged-chr6-67248860-1	12.2	R548		chr6-309
chr19	42834500	42834650	Merged-chr19-42834575-1	6.73	R548		chr19-410
chr19	44156503	44156653	Merged-chr19-44156578-1	7.57	R548		chr19-412
chr19	44616346	44616496	Merged-chr19-44616421-1	5.47	R548		chr19-413
chr19	44860602	44860752	Merged-chr19-44860677-1	7.15	R548		chr19-415
chr19	47363337	47363487	Merged-chr19-47363412-1	7.15	R548		chr19-418
chr6	76092029	76092179	Merged-chr6-76092104-1	10.1	R548		chr6-310
chr6	80580866	80581016	Merged-chr6-80580941-1	8.42	R548		chr6-312
chr6	82463686	82463836	Merged-chr6-82463761-1	8.42	R548		chr6-313
chr6	83902994	83903144	Merged-chr6-83903069-1	9.68	R548		chr6-314
chr6	90928221	90928371	Merged-chr6-90928296-1	11.8	R548		chr6-316
chr19	48341622	48341772	Merged-chr19-48341697-1	6.31	R548		chr19-421
chr19	49148614	49148764	Merged-chr19-49148689-1	5.89	R548		chr19-422
chr19	50269703	50269853	Merged-chr19-50269778-1	4.21	R548		chr19-424
chr19	51871515	51871665	Merged-chr19-51871590-1	5.89	R548		chr19-425
chr19	54382909	54383059	Merged-chr19-54382984-1	7.15	R548		chr19-426
chr19	54618565	54618715	Merged-chr19-54618640-1	6.31	R548		chr19-427
chr19	54663627	54663777	Merged-chr19-54663702-1	5.47	R548		chr19-428
chr6	113387022	113387172	Merged-chr6-113387097-1	10.9	R548		chr6-320
chr6	113833900	113834050	Merged-chr6-113833975-1	11.4	R548		chr6-321
chr6	131748678	131748828	Merged-chr6-131748753-1	10.9	R548		chr6-323
chr6	142539661	142539811	Merged-chr6-142539736-1	9.68	R548		chr6-327
chr6	159190790	159190940	Merged-chr6-159190865-1	10.1	R548		chr6-329
chr19	55851111	55851261	Merged-chr19-55851186-1	5.89	R548		chr19-430
chr19	56652396	56652546	Merged-chr19-56652471-1	6.31	R548		chr19-431
chr19	57224221	57224371	Merged-chr19-57224296-1	5.47	R548		chr19-433
chr19	58159680	58159830	Merged-chr19-58159755-1	9.68	R548		chr19-435
chr19	58987133	58987283	Merged-chr19-58987208-1	6.73	R548		chr19-436
chr6	159526948	159527098	Merged-chr6-159527023-1	9.68	R548		chr6-330
chr6	160727432	160727582	Merged-chr6-160727507-1	6.73	R548		chr6-331
chr6	162310540	162310690	Merged-chr6-162310615-1	8.84	R548		chr6-332
chr6	3350775	3350925	Merged-chr6-3350850-1	8	R548		chr6-335
chr6	9096095	9096245	Merged-chr6-9096170-1	8	R548		chr6-336
chr6	17032376	17032526	Merged-chr6-17032451-1	9.68	R548		chr6-338
chr6	17033268	17033418	Merged-chr6-17033343-1	10.1	R548		chr6-339
chr6	17667023	17667173	Merged-chr6-17667098-1	9.26	R548		chr6-340
chr6	21145303	21145453	Merged-chr6-21145378-1	8.84	R548		chr6-342
chr6	35059947	35060097	Merged-chr6-35060022-1	10.1	R548		chr6-346
chr6	35888943	35889093	Merged-chr6-35889018-1	7.57	R548		chr6-347
chr6	43337174	43337324	Merged-chr6-43337249-1	9.68	R548		chr6-351
chr6	50348362	50348512	Merged-chr6-50348437-1	8.84	R548		chr6-353
chr6	52897711	52897861	Merged-chr6-52897786-1	6.31	R548		chr6-354
chr6	74385336	74385486	Merged-chr6-74385411-1	9.26	R548		chr6-356
chr6	92343682	92343832	Merged-chr6-92343757-1	9.68	R548		chr6-358
chr6	98935557	98935707	Merged-chr6-98935632-1	7.57	R548		chr6-359
chr6	109065956	109066106	Merged-chr6-109066031-1	9.26	R548		chr6-360
chr6	123337848	123337998	Merged-chr6-123337923-1	6.73	R548		chr6-363
chr6	125849820	125849970	Merged-chr6-125849895-1	9.68	R548		chr6-364
chr6	149435491	149435641	Merged-chr6-149435566-1	9.26	R548		chr6-367
chr6	149549749	149549899	Merged-chr6-149549824-1	7.57	R548		chr6-368
chr6	150731042	150731192	Merged-chr6-150731117-1	7.57	R548		chr6-369
chr6	168077892	168078042	Merged-chr6-168077967-1	9.68	R548		chr6-373
chr6	1575598	1575748	Merged-chr6-1575673-1	8	R548		chr6-375
chr6	3376385	3376535	Merged-chr6-3376460-1	9.26	R548		chr6-376
chr6	3940973	3941123	Merged-chr6-3941048-1	8.84	R548		chr6-377
chr6	13926238	13926388	Merged-chr6-13926313-1	8.84	R548		chr6-379
chr6	14816228	14816378	Merged-chr6-14816303-1	8.84	R548		chr6-380
chr6	18155124	18155274	Merged-chr6-18155199-1	7.57	R548		chr6-381
chr6	39545490	39545640	Merged-chr6-39545565-1	8.42	R548		chr6-386
chr6	41384078	41384228	Merged-chr6-41384153-1	10.5	R548		chr6-388
chr6	42981904	42982054	Merged-chr6-42981979-1	7.15	R548		chr6-390
chr6	53727884	53728034	Merged-chr6-53727959-1	7.15	R548		chr6-395
chr8	93528144	93528294	Merged-chr8-93528219-1	10.1	R548		chr8-300
chr8	102830066	102830216	Merged-chr8-102830141-1	8.84	R548		chr8-301
chr8	110552259	110552409	Merged-chr8-110552334-1	7.57	R548		chr8-302
chr8	123398755	123398905	Merged-chr8-123398830-1	10.9	R548		chr8-306
chr8	130951915	130952065	Merged-chr8-130951990-1	9.68	R548		chr8-308
chr8	139206208	139206358	Merged-chr8-139206283-1	8.84	R548		chr8-311
chr8	144623592	144623742	Merged-chr8-144623667-1	7.57	R548		chr8-313
chr8	145026174	145026324	Merged-chr8-145026249-1	8.84	R548		chr8-314
chr8	145846332	145846482	Merged-chr8-145846407-1	9.26	R548		chr8-315
chr8	3326640	3326790	Merged-chr8-3326715-1	6.73	R548		chr8-318
chr8	18836480	18836630	Merged-chr8-18836555-1	8.42	R548		chr8-322
chr8	28479937	28480087	Merged-chr8-28480012-1	8.84	R548		chr8-324
chr8	37568724	37568874	Merged-chr8-37568799-1	8.84	R548		chr8-327
chr8	49309495	49309645	Merged-chr8-49309570-1	7.15	R548		chr8-331
chr8	63385158	63385308	Merged-chr8-63385233-1	7.57	R548		chr8-335
chr8	74791218	74791368	Merged-chr8-74791293-1	9.68	R548		chr8-337
chr8	83075702	83075852	Merged-chr8-83075777-1	7.15	R548		chr8-338
chr8	88977314	88977464	Merged-chr8-88977389-1	9.26	R548		chr8-340
chr8	93150723	93150873	Merged-chr8-93150798-1	8.84	R548		chr8-342
chr8	103666994	103667144	Merged-chr8-103667069-1	6.31	R548		chr8-344
chr8	110346363	110346513	Merged-chr8-110346438-1	8.42	R548		chr8-345
chr8	118993238	118993388	Merged-chr8-118993313-1	8.84	R548		chr8-347
chr8	126302047	126302197	Merged-chr8-126302122-1	8	R548		chr8-351
chr8	128748829	128748979	Merged-chr8-128748904-1	7.15	R548		chr8-352
chr8	137487368	137487518	Merged-chr8-137487443-1	5.47	R548		chr8-355
chr8	142692075	142692225	Merged-chr8-142692150-1	10.1	R548		chr8-356
chr8	145064105	145064255	Merged-chr8-145064180-1	7.15	R548		chr8-357
chr8	146078257	146078407	Merged-chr8-146078332-1	8.42	R548		chr8-358
chr8	6188529	6188679	Merged-chr8-6188604-1	8.42	R548		chr8-360
chr8	8168117	8168267	Merged-chr8-8168192-1	6.73	R548		chr8-362
chr2	118943550	118943700	Merged-chr2-118943625-1	5.47	R548		chr2-1100
chr8	9289613	9289763	Merged-chr8-9289688-1	8.84	R548		chr8-363
chr8	11825617	11825767	Merged-chr8-11825692-1	6.31	R548		chr8-365
chr2	121453302	121453452	Merged-chr2-121453377-1	5.89	R548		chr2-1103
chr8	12729997	12730147	Merged-chr8-12730072-1	6.73	R548		chr8-366
chr2	122961106	122961256	Merged-chr2-122961181-1	6.73	R548		chr2-1105
chr8	17268175	17268325	Merged-chr8-17268250-1	6.73	R548		chr8-368
chr8	17597750	17597900	Merged-chr8-17597825-1	6.31	R548		chr8-369
chr2	128459700	128459850	Merged-chr2-128459775-1	6.73	R548		chr2-1108
chr2	130635714	130635864	Merged-chr2-130635789-1	6.73	R548		chr2-1109
chr8	21867962	21868112	Merged-chr8-21868037-1	7.15	R548		chr8-371
chr8	23314691	23314841	Merged-chr8-23314766-1	7.57	R548		chr8-372
chr2	131720808	131720958	Merged-chr2-131720883-1	5.89	R548		chr2-1110
chr8	23834720	23834870	Merged-chr8-23834795-1	9.26	R548		chr8-373
chr2	133339568	133339718	Merged-chr2-133339643-1	6.31	R548		chr2-1112
chr8	25145777	25145927	Merged-chr8-25145852-1	8.42	R548		chr8-375
chr2	134257831	134257981	Merged-chr2-134257906-1	5.89	R548		chr2-1114
chr8	27606023	27606173	Merged-chr8-27606098-1	6.73	R548		chr8-377
chr2	135818824	135818974	Merged-chr2-135818899-1	7.57	R548		chr2-1115
chr8	27862120	27862270	Merged-chr8-27862195-1	9.26	R548		chr8-378
chr2	136899397	136899547	Merged-chr2-136899472-1	8.42	R548		chr2-1116
chr2	139537008	139537158	Merged-chr2-139537083-1	6.73	R548		chr2-1117
chr2	66805561	66805711	Merged-chr2-66805636-1	8.84	R548		chr2-402
chr2	67877101	67877251	Merged-chr2-67877176-1	10.1	R548		chr2-403
chr2	68385007	68385157	Merged-chr2-68385082-1	10.1	R548		chr2-404
chr2	108434016	108434166	Merged-chr2-108434091-1	11.4	R548		chr2-408
chr8	29206708	29206858	Merged-chr8-29206783-1	7.15	R548		chr8-380
chr8	30601535	30601685	Merged-chr8-30601610-1	6.31	R548		chr8-381
chr8	37619422	37619572	Merged-chr8-37619497-1	6.31	R548		chr8-383
chr2	144929304	144929454	Merged-chr2-144929379-1	5.89	R548		chr2-1121
chr8	49340918	49341068	Merged-chr8-49340993-1	7.57	R548		chr8-386
chr2	145469281	145469431	Merged-chr2-145469356-1	8.42	R548		chr2-1125
chr2	147897634	147897784	Merged-chr2-147897709-1	8	R548		chr2-1126
chr2	148695544	148695694	Merged-chr2-148695619-1	5.89	R548		chr2-1128
chr2	141819627	141819777	Merged-chr2-141819702-1	10.5	R548		chr2-415
chr2	145406800	145406950	Merged-chr2-145406875-1	8.42	R548		chr2-416
chr2	160471441	160471591	Merged-chr2-160471516-1	10.9	R548		chr2-417
chr8	61821345	61821495	Merged-chr8-61821420-1	6.31	R548		chr8-391
chr8	61926300	61926450	Merged-chr8-61926375-1	7.57	R548		chr8-393
chr2	152126928	152127078	Merged-chr2-152127003-1	5.89	R548		chr2-1131
chr8	65907872	65908022	Merged-chr8-65907947-1	8.84	R548		chr8-396
chr2	153191714	153191864	Merged-chr2-153191789-1	6.31	R548		chr2-1135
chr8	67358051	67358201	Merged-chr8-67358126-1	7.57	R548		chr8-399
chr2	153349581	153349731	Merged-chr2-153349656-1	5.47	R548		chr2-1137
chr2	153721729	153721879	Merged-chr2-153721804-1	9.26	R548		chr2-1138
chr2	202849978	202850128	Merged-chr2-202850053-1	9.68	R548		chr2-420
chr2	213414552	213414702	Merged-chr2-213414627-1	9.68	R548		chr2-421
chr2	223859238	223859388	Merged-chr2-223859313-1	10.9	R548		chr2-422
chr2	5493886	5494036	Merged-chr2-5493961-1	9.68	R548		chr2-424
chr2	7134850	7135000	Merged-chr2-7134925-1	9.68	R548		chr2-425
chr2	10554774	10554924	Merged-chr2-10554849-1	9.68	R548		chr2-427
chr2	11183096	11183246	Merged-chr2-11183171-1	9.26	R548		chr2-428
chr2	16397364	16397514	Merged-chr2-16397439-1	8	R548		chr2-429
chr2	159346043	159346193	Merged-chr2-159346118-1	5.89	R548		chr2-1141
chr2	159760335	159760485	Merged-chr2-159760410-1	5.89	R548		chr2-1142
chr2	159866303	159866453	Merged-chr2-159866378-1	5.05	R548		chr2-1143
chr2	159908348	159908498	Merged-chr2-159908423-1	5.47	R548		chr2-1144
chr2	162810524	162810674	Merged-chr2-162810599-1	5.47	R548		chr2-1147
chr2	162859302	162859452	Merged-chr2-162859377-1	5.47	R548		chr2-1148
chr2	16918134	16918284	Merged-chr2-16918209-1	9.26	R548		chr2-430
chr2	20716371	20716521	Merged-chr2-20716446-1	8.42	R548		chr2-432
chr2	25893361	25893511	Merged-chr2-25893436-1	9.68	R548		chr2-434
chr2	65663334	65663484	Merged-chr2-65663409-1	8.84	R548		chr2-438
chr2	69482941	69483091	Merged-chr2-69483016-1	8.84	R548		chr2-439
chr2	169375203	169375353	Merged-chr2-169375278-1	5.89	R548		chr2-1153
chr2	170600240	170600390	Merged-chr2-170600315-1	5.05	R548		chr2-1154
chr2	171785496	171785646	Merged-chr2-171785571-1	5.89	R548		chr2-1156
chr2	173121740	173121890	Merged-chr2-173121815-1	5.05	R548		chr2-1159
chr2	73645616	73645766	Merged-chr2-73645691-1	10.9	R548		chr2-442
chr2	85536324	85536474	Merged-chr2-85536399-1	9.68	R548		chr2-443
chr2	136718726	136718876	Merged-chr2-136718801-1	11.8	R548		chr2-448
chr2	148778658	148778808	Merged-chr2-148778733-1	8.42	R548		chr2-449
chr2	176032867	176033017	Merged-chr2-176032942-1	7.15	R548		chr2-1164
chr2	176174692	176174842	Merged-chr2-176174767-1	5.47	R548		chr2-1165
chr2	176961795	176961945	Merged-chr2-176961870-1	6.31	R548		chr2-1168
chr2	151268058	151268208	Merged-chr2-151268133-1	8	R548		chr2-450
chr2	160568696	160568846	Merged-chr2-160568771-1	9.26	R548		chr2-452
chr2	165463334	165463484	Merged-chr2-165463409-1	8	R548		chr2-454
chr2	166745895	166746045	Merged-chr2-166745970-1	9.68	R548		chr2-456
chr2	180175863	180176013	Merged-chr2-180175938-1	10.5	R548		chr2-457
chr2	204758219	204758369	Merged-chr2-204758294-1	9.26	R548		chr2-458
chr2	179655646	179655796	Merged-chr2-179655721-1	6.73	R548		chr2-1170
chr2	181069841	181069991	Merged-chr2-181069916-1	7.15	R548		chr2-1171
chr2	188268980	188269130	Merged-chr2-188269055-1	5.05	R548		chr2-1176
chr2	190649091	190649241	Merged-chr2-190649166-1	5.47	R548		chr2-1177
chr2	191473127	191473277	Merged-chr2-191473202-1	7.57	R548		chr2-1179
chr2	208576008	208576158	Merged-chr2-208576083-1	10.9	R548		chr2-460
chr2	218880372	218880522	Merged-chr2-218880447-1	8	R548		chr2-463
chr2	223776973	223777123	Merged-chr2-223777048-1	10.9	R548		chr2-465
chr2	232630308	232630458	Merged-chr2-232630383-1	10.1	R548		chr2-466
chr2	236147294	236147444	Merged-chr2-236147369-1	9.26	R548		chr2-468
chr2	192581876	192582026	Merged-chr2-192581951-1	5.47	R548		chr2-1180
chr2	194094895	194095045	Merged-chr2-194094970-1	6.73	R548		chr2-1182
chr2	195109231	195109381	Merged-chr2-195109306-1	5.47	R548		chr2-1183
chr2	198299870	198300020	Merged-chr2-198299945-1	7.15	R548		chr2-1184
chr2	200296423	200296573	Merged-chr2-200296498-1	6.31	R548		chr2-1185
chr2	200715704	200715854	Merged-chr2-200715779-1	5.47	R548		chr2-1186
chr2	202831762	202831912	Merged-chr2-202831837-1	8	R548		chr2-1187
chr2	204608772	204608922	Merged-chr2-204608847-1	6.31	R548		chr2-1189
chr2	14633106	14633256	Merged-chr2-14633181-1	8.84	R548		chr2-472
chr2	21605937	21606087	Merged-chr2-21606012-1	8.42	R548		chr2-475
chr2	23330377	23330527	Merged-chr2-23330452-1	6.73	R548		chr2-476
chr2	24307367	24307517	Merged-chr2-24307442-1	8	R548		chr2-478
chr2	27603629	27603779	Merged-chr2-27603704-1	8.42	R548		chr2-479
chr2	204752443	204752593	Merged-chr2-204752518-1	5.89	R548		chr2-1190
chr2	204774464	204774614	Merged-chr2-204774539-1	5.05	R548		chr2-1191
chr2	208757768	208757918	Merged-chr2-208757843-1	5.05	R548		chr2-1196
chr2	209332431	209332581	Merged-chr2-209332506-1	6.73	R548		chr2-1197
chr2	38742973	38743123	Merged-chr2-38743048-1	10.1	R548		chr2-481
chr2	43575756	43575906	Merged-chr2-43575831-1	10.5	R548		chr2-483
chr2	46687730	46687880	Merged-chr2-46687805-1	8.42	R548		chr2-484
chr2	48568791	48568941	Merged-chr2-48568866-1	10.1	R548		chr2-486
chr2	64116035	64116185	Merged-chr2-64116110-1	10.9	R548		chr2-489
chr2	74667531	74667681	Merged-chr2-74667606-1	8.84	R548		chr2-493
chr2	84662897	84663047	Merged-chr2-84662972-1	8.84	R548		chr2-495
chr2	88900973	88901123	Merged-chr2-88901048-1	10.5	R548		chr2-496
chr2	119988285	119988435	Merged-chr2-119988360-1	5.89	R548		chr2-498
chr2	121538208	121538358	Merged-chr2-121538283-1	9.26	R548		chr2-499
chr17	73824190	73824340	Merged-chr17-73824265-1	5.47	R548		chr17-502
chr17	74734026	74734176	Merged-chr17-74734101-1	6.73	R548		chr17-506
chr17	76320484	76320634	Merged-chr17-76320559-1	6.31	R548		chr17-511
chr17	79102656	79102806	Merged-chr17-79102731-1	5.05	R548		chr17-512
chr17	79876044	79876194	Merged-chr17-79876119-1	5.05	R548		chr17-513
chr17	80235857	80236007	Merged-chr17-80235932-1	6.31	R548		chr17-514
chr17	262371	262521	Merged-chr17-262446-1	6.73	R548		chr17-515
chr17	838831	838981	Merged-chr17-838906-1	5.89	R548		chr17-516
chr17	2415133	2415283	Merged-chr17-2415208-1	6.73	R548		chr17-517
chr17	4843441	4843591	Merged-chr17-4843516-1	7.57	R548		chr17-518
chr17	7117176	7117326	Merged-chr17-7117251-1	5.89	R548		chr17-521
chr17	7738242	7738392	Merged-chr17-7738317-1	6.31	R548		chr17-525
chr17	7745432	7745582	Merged-chr17-7745507-1	6.73	R548		chr17-526
chr17	8023495	8023645	Merged-chr17-8023570-1	6.31	R548		chr17-528
chr17	8057716	8057866	Merged-chr17-8057791-1	5.47	R548		chr17-529
chr17	9099553	9099703	Merged-chr17-9099628-1	5.47	R548		chr17-530
chr17	9110309	9110459	Merged-chr17-9110384-1	7.57	R548		chr17-531
chr17	15160784	15160934	Merged-chr17-15160859-1	7.15	R548		chr17-532
chr17	15602927	15603077	Merged-chr17-15603002-1	6.31	R548		chr17-533
chr17	16439213	16439363	Merged-chr17-16439288-1	5.89	R548		chr17-535
chr17	17787895	17788045	Merged-chr17-17787970-1	5.05	R548		chr17-538
chr17	17843920	17844070	Merged-chr17-17843995-1	4.63	R548		chr17-539
chr17	19153165	19153315	Merged-chr17-19153240-1	5.47	R548		chr17-541
chr17	25293515	25293665	Merged-chr17-25293590-1	5.47	R548		chr17-543
chr17	25621144	25621294	Merged-chr17-25621219-1	6.31	R548		chr17-545
chr17	26898565	26898715	Merged-chr17-26898640-1	5.89	R548		chr17-547
chr17	27949865	27950015	Merged-chr17-27949940-1	7.15	R548		chr17-548
chr17	28927183	28927333	Merged-chr17-28927258-1	5.47	R548		chr17-549
chr17	31021864	31022014	Merged-chr17-31021939-1	5.89	R548		chr17-552
chr17	37026180	37026330	Merged-chr17-37026255-1	4.63	R548		chr17-556
chr17	38228685	38228835	Merged-chr17-38228760-1	8.84	R548		chr17-557
chr17	43229447	43229597	Merged-chr17-43229522-1	5.47	R548		chr17-568
chr17	43376876	43377026	Merged-chr17-43376951-1	7.15	R548		chr17-569
chr17	44344449	44344599	Merged-chr17-44344524-1	6.73	R548		chr17-571
chr17	48255718	48255868	Merged-chr17-48255793-1	6.73	R548		chr17-577
chr17	48637927	48638077	Merged-chr17-48638002-1	7.15	R548		chr17-578
chr17	49031681	49031831	Merged-chr17-49031756-1	6.31	R548		chr17-580
chr17	55614749	55614899	Merged-chr17-55614824-1	5.47	R548		chr17-586
chr17	58469871	58470021	Merged-chr17-58469946-1	6.73	R548		chr17-591
chr17	61044890	61045040	Merged-chr17-61044965-1	5.89	R548		chr17-594
chr17	65475328	65475478	Merged-chr17-65475403-1	5.89	R548		chr17-599
chr6	90928887	90929037	Merged-chr6-90928962-1	10.1	R548		chr6-402
chr6	91005727	91005877	Merged-chr6-91005802-1	8	R548		chr6-403
chr6	108278519	108278669	Merged-chr6-108278594-1	8.84	R548		chr6-405
chr6	111805297	111805447	Merged-chr6-111805372-1	8	R548		chr6-407
chr6	112651570	112651720	Merged-chr6-112651645-1	8.84	R548		chr6-409
chr6	125341119	125341269	Merged-chr6-125341194-1	9.26	R548		chr6-410
chr6	125474810	125474960	Merged-chr6-125474885-1	10.1	R548		chr6-411
chr6	134560265	134560415	Merged-chr6-134560340-1	10.1	R548		chr6-414
chr6	143382034	143382184	Merged-chr6-143382109-1	9.26	R548		chr6-415
chr6	154733218	154733368	Merged-chr6-154733293-1	9.26	R548		chr6-416
chr6	155580553	155580703	Merged-chr6-155580628-1	8.42	R548		chr6-417
chr6	157801156	157801306	Merged-chr6-157801231-1	10.5	R548		chr6-418
chr6	160681416	160681566	Merged-chr6-160681491-1	7.15	R548		chr6-419
chr6	165645306	165645456	Merged-chr6-165645381-1	10.5	R548		chr6-422
chr6	4018918	4019068	Merged-chr6-4018993-1	8.84	R548		chr6-426
chr6	4806150	4806300	Merged-chr6-4806225-1	9.68	R548		chr6-427
chr6	15444589	15444739	Merged-chr6-15444664-1	8	R548		chr6-429
chr6	24080986	24081136	Merged-chr6-24081061-1	10.1	R548		chr6-433
chr6	30640763	30640913	Merged-chr6-30640838-1	9.26	R548		chr6-438
chr6	30852240	30852390	Merged-chr6-30852315-1	7.15	R548		chr6-439
chr6	56621940	56622090	Merged-chr6-56622015-1	8.42	R548		chr6-441
chr6	79944232	79944382	Merged-chr6-79944307-1	8.42	R548		chr6-446
chr6	80907255	80907405	Merged-chr6-80907330-1	6.73	R548		chr6-447
chr6	90265855	90266005	Merged-chr6-90265930-1	7.57	R548		chr6-449
chr6	90650964	90651114	Merged-chr6-90651039-1	7.15	R548		chr6-450
chr6	99276443	99276593	Merged-chr6-99276518-1	8.42	R548		chr6-451
chr6	110011680	110011830	Merged-chr6-110011755-1	8	R548		chr6-452
chr6	113502448	113502598	Merged-chr6-113502523-1	6.73	R548		chr6-454
chr6	131034307	131034457	Merged-chr6-131034382-1	8.84	R548		chr6-458
chr6	135095380	135095530	Merged-chr6-135095455-1	8.42	R548		chr6-460
chr6	136611003	136611153	Merged-chr6-136611078-1	9.68	R548		chr6-461
chr6	138509686	138509836	Merged-chr6-138509761-1	8.84	R548		chr6-463
chr6	150152398	150152548	Merged-chr6-150152473-1	8.42	R548		chr6-466
chr6	160849189	160849339	Merged-chr6-160849264-1	6.73	R548		chr6-467
chr6	161740370	161740520	Merged-chr6-161740445-1	9.26	R548		chr6-468
chr6	161815075	161815225	Merged-chr6-161815150-1	5.89	R548		chr6-469
chr6	164133312	164133462	Merged-chr6-164133387-1	7.15	R548		chr6-471
chr6	1764307	1764457	Merged-chr6-1764382-1	6.31	R548		chr6-474
chr6	2855473	2855623	Merged-chr6-2855548-1	7.15	R548		chr6-475
chr6	3796117	3796267	Merged-chr6-3796192-1	7.15	R548		chr6-479
chr6	7727443	7727593	Merged-chr6-7727518-1	8.42	R548		chr6-480
chr6	10430016	10430166	Merged-chr6-10430091-1	6.73	R548		chr6-481
chr6	14141889	14142039	Merged-chr6-14141964-1	5.89	R548		chr6-484
chr6	14382784	14382934	Merged-chr6-14382859-1	5.05	R548		chr6-485
chr6	14601914	14602064	Merged-chr6-14601989-1	6.31	R548		chr6-486
chr6	20127620	20127770	Merged-chr6-20127695-1	7.15	R548		chr6-491
chr6	21587665	21587815	Merged-chr6-21587740-1	8.84	R548		chr6-493
chr6	21741542	21741692	Merged-chr6-21741617-1	6.73	R548		chr6-494
chr6	24283930	24284080	Merged-chr6-24284005-1	6.31	R548		chr6-495
chr6	30034698	30034848	Merged-chr6-30034773-1	7.15	R548		chr6-498
chr8	68932161	68932311	Merged-chr8-68932236-1	10.9	R548		chr8-401
chr8	69596080	69596230	Merged-chr8-69596155-1	8.84	R548		chr8-402
chr8	81491339	81491489	Merged-chr8-81491414-1	7.57	R548		chr8-405
chr8	87520547	87520697	Merged-chr8-87520622-1	8.42	R548		chr8-408
chr8	95487301	95487451	Merged-chr8-95487376-1	7.15	R548		chr8-411
chr8	97192338	97192488	Merged-chr8-97192413-1	7.57	R548		chr8-412
chr8	103741909	103742059	Merged-chr8-103741984-1	7.15	R548		chr8-413
chr8	105235277	105235427	Merged-chr8-105235352-1	7.15	R548		chr8-414
chr8	118806390	118806540	Merged-chr8-118806465-1	6.73	R548		chr8-415
chr8	119559022	119559172	Merged-chr8-119559097-1	7.57	R548		chr8-416
chr8	126010609	126010759	Merged-chr8-126010684-1	6.31	R548		chr8-421
chr8	130017255	130017405	Merged-chr8-130017330-1	9.26	R548		chr8-422
chr8	130638948	130639098	Merged-chr8-130639023-1	7.57	R548		chr8-423
chr8	136737833	136737983	Merged-chr8-136737908-1	9.68	R548		chr8-427
chr8	139528242	139528392	Merged-chr8-139528317-1	6.31	R548		chr8-428
chr21	17584434	17584584	Merged-chr21-17584509-1	10.5	R548		chr21-100
chr21	30518406	30518556	Merged-chr21-30518481-1	13.9	R548		chr21-101
chr21	34571113	34571263	Merged-chr21-34571188-1	12.2	R548		chr21-102
chr21	36027249	36027399	Merged-chr21-36027324-1	10.9	R548		chr21-104
chr21	38362556	38362706	Merged-chr21-38362631-1	11.4	R548		chr21-105
chr21	45432155	45432305	Merged-chr21-45432230-1	10.9	R548		chr21-107
chr21	34402579	34402729	Merged-chr21-34402654-1	12.6	R548		chr21-108
chr8	144766478	144766628	Merged-chr8-144766553-1	7.15	R548		chr8-432
chr8	1872264	1872414	Merged-chr8-1872339-1	5.89	R548		chr8-434
chr8	4621371	4621521	Merged-chr8-4621446-1	6.31	R548		chr8-436
chr8	8182436	8182586	Merged-chr8-8182511-1	8.42	R548		chr8-439
chr21	45471481	45471631	Merged-chr21-45471556-1	10.9	R548		chr21-111
chr21	18811114	18811264	Merged-chr21-18811189-1	13.5	R548		chr21-114
chr21	27549605	27549755	Merged-chr21-27549680-1	13.9	R548		chr21-116
chr21	33570378	33570528	Merged-chr21-33570453-1	10.9	R548		chr21-118
chr21	33708663	33708813	Merged-chr21-33708738-1	12.6	R548		chr21-119
chr8	8468256	8468406	Merged-chr8-8468331-1	8.42	R548		chr8-440
chr8	17548778	17548928	Merged-chr8-17548853-1	6.73	R548		chr8-442
chr8	17941438	17941588	Merged-chr8-17941513-1	7.15	R548		chr8-443
chr8	25991323	25991473	Merged-chr8-25991398-1	7.15	R548		chr8-448
chr8	27699535	27699685	Merged-chr8-27699610-1	5.89	R548		chr8-449
chr21	34863796	34863946	Merged-chr21-34863871-1	11.4	R548		chr21-121
chr21	36629066	36629216	Merged-chr21-36629141-1	10.9	R548		chr21-122
chr21	39455709	39455859	Merged-chr21-39455784-1	10.5	R548		chr21-124
chr21	46402898	46403048	Merged-chr21-46402973-1	8.84	R548		chr21-128
chr8	33424641	33424791	Merged-chr8-33424716-1	4.21	R548		chr8-451
chr8	36305286	36305436	Merged-chr8-36305361-1	5.47	R548		chr8-452
chr8	41400838	41400988	Merged-chr8-41400913-1	6.31	R548		chr8-457
chr8	41594043	41594193	Merged-chr8-41594118-1	6.31	R548		chr8-458
chr21	48023387	48023537	Merged-chr21-48023462-1	10.1	R548		chr21-130
chr21	17445254	17445404	Merged-chr21-17445329-1	10.5	R548		chr21-131
chr21	33508304	33508454	Merged-chr21-33508379-1	9.26	R548		chr21-133
chr8	47529205	47529355	Merged-chr8-47529280-1	5.89	R548		chr8-460
chr8	51076808	51076958	Merged-chr8-51076883-1	5.47	R548		chr8-461
chr8	51529386	51529536	Merged-chr8-51529461-1	8	R548		chr8-462
chr2	211089859	211090009	Merged-chr2-211089934-1	7.15	R548		chr2-1200
chr2	211795019	211795169	Merged-chr2-211795094-1	7.15	R548		chr2-1201
chr8	53336729	53336879	Merged-chr8-53336804-1	8	R548		chr8-464
chr8	53408775	53408925	Merged-chr8-53408850-1	8	R548		chr8-465
chr2	215883618	215883768	Merged-chr2-215883693-1	5.89	R548		chr2-1203
chr2	216784456	216784606	Merged-chr2-216784531-1	6.31	R548		chr2-1204
chr8	58907279	58907429	Merged-chr8-58907354-1	5.47	R548		chr8-467
chr2	217107232	217107382	Merged-chr2-217107307-1	5.89	R548		chr2-1205
chr8	60176936	60177086	Merged-chr8-60177011-1	6.73	R548		chr8-469
chr2	219763006	219763156	Merged-chr2-219763081-1	6.31	R548		chr2-1207
chr21	43373234	43373384	Merged-chr21-43373309-1	12.2	R548		chr21-142
chr8	60607402	60607552	Merged-chr8-60607477-1	8.84	R548		chr8-471
chr2	220159630	220159780	Merged-chr2-220159705-1	5.47	R548		chr2-1210
chr8	61496251	61496401	Merged-chr8-61496326-1	6.73	R548		chr8-474
chr2	220436388	220436538	Merged-chr2-220436463-1	5.47	R548		chr2-1212
chr2	220781839	220781989	Merged-chr2-220781914-1	6.73	R548		chr2-1213
chr8	61935845	61935995	Merged-chr8-61935920-1	5.89	R548		chr8-476
chr8	67434196	67434346	Merged-chr8-67434271-1	6.73	R548		chr8-478
chr8	67525781	67525931	Merged-chr8-67525856-1	5.05	R548		chr8-479
chr2	223951088	223951238	Merged-chr2-223951163-1	5.05	R548		chr2-1218
chr2	129559262	129559412	Merged-chr2-129559337-1	9.68	R548		chr2-504
chr2	135297666	135297816	Merged-chr2-135297741-1	9.26	R548		chr2-506
chr2	151283897	151284047	Merged-chr2-151283972-1	10.5	R548		chr2-507
chr2	174989021	174989171	Merged-chr2-174989096-1	9.68	R548		chr2-509
chr21	42458655	42458805	Merged-chr21-42458730-1	10.9	R548		chr21-159
chr8	68994766	68994916	Merged-chr8-68994841-1	6.73	R548		chr8-483
chr2	224810060	224810210	Merged-chr2-224810135-1	5.05	R548		chr2-1221
chr8	70565018	70565168	Merged-chr8-70565093-1	6.73	R548		chr8-484
chr2	225036057	225036207	Merged-chr2-225036132-1	5.47	R548		chr2-1222
chr8	78564079	78564229	Merged-chr8-78564154-1	9.68	R548		chr8-486
chr2	227555510	227555660	Merged-chr2-227555585-1	5.05	R548		chr2-1224
chr8	80677631	80677781	Merged-chr8-80677706-1	7.15	R548		chr8-487
chr2	230523785	230523935	Merged-chr2-230523860-1	7.15	R548		chr2-1228
chr2	175302953	175303103	Merged-chr2-175303028-1	10.9	R548		chr2-510
chr2	185556936	185557086	Merged-chr2-185557011-1	10.5	R548		chr2-512
chr2	187560237	187560387	Merged-chr2-187560312-1	8.84	R548		chr2-513
chr2	191045649	191045799	Merged-chr2-191045724-1	7.57	R548		chr2-514
chr2	213280860	213281010	Merged-chr2-213280935-1	8	R548		chr2-517
chr2	217484281	217484431	Merged-chr2-217484356-1	9.68	R548		chr2-518
chr2	217485638	217485788	Merged-chr2-217485713-1	8	R548		chr2-519
chr21	43733677	43733827	Merged-chr21-43733752-1	9.68	R548		chr21-160
chr21	44781156	44781306	Merged-chr21-44781231-1	9.26	R548		chr21-162
chr21	22316133	22316283	Merged-chr21-22316208-1	9.26	R548		chr21-166
chr8	85968365	85968515	Merged-chr8-85968440-1	7.57	R548		chr8-492
chr2	232917376	232917526	Merged-chr2-232917451-1	8	R548		chr2-1232
chr8	100026226	100026376	Merged-chr8-100026301-1	5.05	R548		chr8-497
chr2	235131759	235131909	Merged-chr2-235131834-1	6.31	R548		chr2-1235
chr8	101964081	101964231	Merged-chr8-101964156-1	5.47	R548		chr8-498
chr2	235444879	235445029	Merged-chr2-235444954-1	8.84	R548		chr2-1236
chr2	228272283	228272433	Merged-chr2-228272358-1	8.84	R548		chr2-525
chr2	234160103	234160253	Merged-chr2-234160178-1	9.26	R548		chr2-526
chr2	2580602	2580752	Merged-chr2-2580677-1	9.26	R548		chr2-528
chr21	34329969	34330119	Merged-chr21-34330044-1	9.68	R548		chr21-174
chr21	34602506	34602656	Merged-chr21-34602581-1	8.84	R548		chr21-175
chr21	38592971	38593121	Merged-chr21-38593046-1	9.26	R548		chr21-178
chr2	236026965	236027115	Merged-chr2-236027040-1	7.15	R548		chr2-1242
chr2	236121310	236121460	Merged-chr2-236121385-1	4.63	R548		chr2-1243
chr2	236170513	236170663	Merged-chr2-236170588-1	8.42	R548		chr2-1244
chr2	237080634	237080784	Merged-chr2-237080709-1	6.73	R548		chr2-1245
chr2	9531277	9531427	Merged-chr2-9531352-1	7.15	R548		chr2-530
chr2	10501478	10501628	Merged-chr2-10501553-1	9.68	R548		chr2-531
chr2	10951048	10951198	Merged-chr2-10951123-1	8.84	R548		chr2-532
chr2	11970344	11970494	Merged-chr2-11970419-1	8	R548		chr2-533
chr2	46112500	46112650	Merged-chr2-46112575-1	8.42	R548		chr2-537
chr2	48423458	48423608	Merged-chr2-48423533-1	8.42	R548		chr2-538
chr21	47144404	47144554	Merged-chr21-47144479-1	10.9	R548		chr21-182
chr2	242842706	242842856	Merged-chr2-242842781-1	5.47	R548		chr2-1250
chr2	66764241	66764391	Merged-chr2-66764316-1	7.57	R548		chr2-543
chr2	78557366	78557516	Merged-chr2-78557441-1	9.26	R548		chr2-547
chr2	85555129	85555279	Merged-chr2-85555204-1	8.84	R548		chr2-548
chr21	19889991	19890141	Merged-chr21-19890066-1	8.84	R548		chr21-195
chr21	27107160	27107310	Merged-chr21-27107235-1	8.84	R548		chr21-198
chr2	91798467	91798617	Merged-chr2-91798542-1	7.57	R548		chr2-551
chr2	107942557	107942707	Merged-chr2-107942632-1	7.15	R548		chr2-552
chr2	119532025	119532175	Merged-chr2-119532100-1	8.84	R548		chr2-555
chr2	121555304	121555454	Merged-chr2-121555379-1	8	R548		chr2-556
chr2	121673372	121673522	Merged-chr2-121673447-1	8.42	R548		chr2-557
chr2	131627030	131627180	Merged-chr2-131627105-1	9.26	R548		chr2-561
chr2	134119656	134119806	Merged-chr2-134119731-1	9.26	R548		chr2-563
chr2	141312038	141312188	Merged-chr2-141312113-1	7.57	R548		chr2-564
chr2	147930103	147930253	Merged-chr2-147930178-1	8	R548		chr2-565
chr2	149478384	149478534	Merged-chr2-149478459-1	8	R548		chr2-566
chr2	161748338	161748488	Merged-chr2-161748413-1	8	R548		chr2-569
chr2	164870695	164870845	Merged-chr2-164870770-1	8.84	R548		chr2-571
chr2	166810377	166810527	Merged-chr2-166810452-1	7.57	R548		chr2-572
chr2	175260550	175260700	Merged-chr2-175260625-1	8.42	R548		chr2-574
chr2	177003848	177003998	Merged-chr2-177003923-1	6.73	R548		chr2-577
chr2	184095814	184095964	Merged-chr2-184095889-1	8	R548		chr2-580
chr2	208489479	208489629	Merged-chr2-208489554-1	7.57	R548		chr2-583
chr2	233737640	233737790	Merged-chr2-233737715-1	8.42	R548		chr2-590
chr2	235569920	235570070	Merged-chr2-235569995-1	11.8	R548		chr2-592
chr2	240362454	240362604	Merged-chr2-240362529-1	7.57	R548		chr2-594
chr2	242326053	242326203	Merged-chr2-242326128-1	9.26	R548		chr2-595
chr2	6217155	6217305	Merged-chr2-6217230-1	10.1	R548		chr2-596
chr2	7286465	7286615	Merged-chr2-7286540-1	7.15	R548		chr2-597
chr2	7806870	7807020	Merged-chr2-7806945-1	8	R548		chr2-598
chr2	8816761	8816911	Merged-chr2-8816836-1	7.15	R548		chr2-599
chr17	70043185	70043335	Merged-chr17-70043260-1	6.31	R548		chr17-600
chr17	71641497	71641647	Merged-chr17-71641572-1	6.73	R548		chr17-603
chr17	73469350	73469500	Merged-chr17-73469425-1	5.47	R548		chr17-604
chr17	73685789	73685939	Merged-chr17-73685864-1	6.73	R548		chr17-606
chr17	73874155	73874305	Merged-chr17-73874230-1	6.31	R548		chr17-607
chr17	75468383	75468533	Merged-chr17-75468458-1	5.05	R548		chr17-609
chr17	76210286	76210436	Merged-chr17-76210361-1	6.73	R548		chr17-610
chr17	76454961	76455111	Merged-chr17-76455036-1	5.47	R548		chr17-612
chr17	76869730	76869880	Merged-chr17-76869805-1	5.47	R548		chr17-616
chr17	77785317	77785467	Merged-chr17-77785392-1	6.73	R548		chr17-617
chr17	78833341	78833491	Merged-chr17-78833416-1	5.47	R548		chr17-620
chr17	79097279	79097429	Merged-chr17-79097354-1	6.73	R548		chr17-621
chr17	79924803	79924953	Merged-chr17-79924878-1	6.31	R548		chr17-623
chr6	31697214	31697364	Merged-chr6-31697289-1	7.57	R548		chr6-501
chr6	33385963	33386113	Merged-chr6-33386038-1	8.42	R548		chr6-503
chr6	36740427	36740577	Merged-chr6-36740502-1	8.42	R548		chr6-504
chr6	37648530	37648680	Merged-chr6-37648605-1	5.89	R548		chr6-506
chr6	43197273	43197423	Merged-chr6-43197348-1	6.73	R548		chr6-508
chr6	43737083	43737233	Merged-chr6-43737158-1	7.57	R548		chr6-509
chr6	45345471	45345621	Merged-chr6-45345546-1	5.05	R548		chr6-511
chr6	47002552	47002702	Merged-chr6-47002627-1	7.57	R548		chr6-512
chr6	64943800	64943950	Merged-chr6-64943875-1	6.73	R548		chr6-516
chr6	70558555	70558705	Merged-chr6-70558630-1	6.31	R548		chr6-518
chr6	73330104	73330254	Merged-chr6-73330179-1	5.47	R548		chr6-519
chr6	73458707	73458857	Merged-chr6-73458782-1	7.57	R548		chr6-520
chr6	76603557	76603707	Merged-chr6-76603632-1	7.57	R548		chr6-522
chr6	91529057	91529207	Merged-chr6-91529132-1	7.57	R548		chr6-525
chr6	97886906	97887056	Merged-chr6-97886981-1	7.57	R548		chr6-527
chr6	105140756	105140906	Merged-chr6-105140831-1	5.05	R548		chr6-531
chr6	109775439	109775589	Merged-chr6-109775514-1	7.15	R548		chr6-533
chr6	113639113	113639263	Merged-chr6-113639188-1	6.73	R548		chr6-536
chr6	116223188	116223338	Merged-chr6-116223263-1	6.31	R548		chr6-537
chr6	117803890	117804040	Merged-chr6-117803965-1	5.89	R548		chr6-539
chr6	119887961	119888111	Merged-chr6-119888036-1	7.15	R548		chr6-540
chr6	122472827	122472977	Merged-chr6-122472902-1	7.57	R548		chr6-542
chr6	125203405	125203555	Merged-chr6-125203480-1	5.89	R548		chr6-543
chr6	125678611	125678761	Merged-chr6-125678686-1	8.42	R548		chr6-545
chr6	126094839	126094989	Merged-chr6-126094914-1	5.89	R548		chr6-547
chr6	127442727	127442877	Merged-chr6-127442802-1	7.57	R548		chr6-548
chr6	128842248	128842398	Merged-chr6-128842323-1	6.31	R548		chr6-549
chr6	131964565	131964715	Merged-chr6-131964640-1	7.57	R548		chr6-551
chr6	139696473	139696623	Merged-chr6-139696548-1	6.31	R548		chr6-553
chr6	149638249	149638399	Merged-chr6-149638324-1	7.57	R548		chr6-556
chr6	150286456	150286606	Merged-chr6-150286531-1	5.89	R548		chr6-559
chr6	156017880	156018030	Merged-chr6-156017955-1	8.42	R548		chr6-562
chr6	162195509	162195659	Merged-chr6-162195584-1	6.73	R548		chr6-564
chr6	168079460	168079610	Merged-chr6-168079535-1	8.84	R548		chr6-567
chr6	170102094	170102244	Merged-chr6-170102169-1	6.73	R548		chr6-570
chr6	335694	335844	Merged-chr6-335769-1	8.84	R548		chr6-572
chr6	2990313	2990463	Merged-chr6-2990388-1	5.89	R548		chr6-574
chr6	3226754	3226904	Merged-chr6-3226829-1	9.26	R548		chr6-575
chr6	6700379	6700529	Merged-chr6-6700454-1	5.47	R548		chr6-577
chr6	7806171	7806321	Merged-chr6-7806246-1	7.15	R548		chr6-580
chr6	11539174	11539324	Merged-chr6-11539249-1	6.31	R548		chr6-582
chr6	15445190	15445340	Merged-chr6-15445265-1	6.73	R548		chr6-584
chr6	16577025	16577175	Merged-chr6-16577100-1	5.05	R548		chr6-586
chr6	21885773	21885923	Merged-chr6-21885848-1	7.15	R548		chr6-588
chr6	22024144	22024294	Merged-chr6-22024219-1	5.05	R548		chr6-589
chr6	22216603	22216753	Merged-chr6-22216678-1	7.57	R548		chr6-590
chr6	24228486	24228636	Merged-chr6-24228561-1	6.31	R548		chr6-592
chr6	28234948	28235098	Merged-chr6-28235023-1	5.47	R548		chr6-594
chr6	29621244	29621394	Merged-chr6-29621319-1	8.84	R548		chr6-595
chr6	33116213	33116363	Merged-chr6-33116288-1	4.63	R548		chr6-598
chr8	95905836	95905986	Merged-chr8-95905911-1	19.4	R548		chr8-44
chr8	99903372	99903522	Merged-chr8-99903447-1	23.1	R548		chr8-49
chr8	119061732	119061882	Merged-chr8-119061807-1	22.3	R548		chr8-51
chr8	66151245	66151395	Merged-chr8-66151320-1	21.9	R548		chr8-54
chr8	104652388	104652538	Merged-chr8-104652463-1	5.47	R548		chr8-501
chr8	110723870	110724020	Merged-chr8-110723945-1	5.05	R548		chr8-503
chr8	123178683	123178833	Merged-chr8-123178758-1	7.15	R548		chr8-506
chr8	123598024	123598174	Merged-chr8-123598099-1	7.57	R548		chr8-507
chr8	125485887	125486037	Merged-chr8-125485962-1	5.89	R548		chr8-508
chr8	125808328	125808478	Merged-chr8-125808403-1	7.15	R548		chr8-509
chr8	37560887	37561037	Merged-chr8-37560962-1	17.7	R548		chr8-64
chr8	38592468	38592618	Merged-chr8-38592543-1	17.7	R548		chr8-65
chr8	58714668	58714818	Merged-chr8-58714743-1	22.3	R548		chr8-68
chr8	122466985	122467135	Merged-chr8-122467060-1	19.8	R548		chr8-69
chr8	129442161	129442311	Merged-chr8-129442236-1	7.57	R548		chr8-512
chr8	135469547	135469697	Merged-chr8-135469622-1	6.73	R548		chr8-515
chr8	141562257	141562407	Merged-chr8-141562332-1	5.05	R548		chr8-517
chr8	142015143	142015293	Merged-chr8-142015218-1	6.31	R548		chr8-518
chr8	142874687	142874837	Merged-chr8-142874762-1	8	R548		chr8-519
chr8	29762957	29763107	Merged-chr8-29763032-1	16.4	R548		chr8-75
chr8	63255201	63255351	Merged-chr8-63255276-1	16.8	R548		chr8-76
chr8	144976738	144976888	Merged-chr8-144976813-1	8.84	R548		chr8-523
chr8	145069989	145070139	Merged-chr8-145070064-1	5.05	R548		chr8-524
chr8	145703175	145703325	Merged-chr8-145703250-1	6.73	R548		chr8-525
chr8	2595067	2595217	Merged-chr8-2595142-1	6.31	R548		chr8-527
chr8	3142141	3142291	Merged-chr8-3142216-1	5.89	R548		chr8-528
chr8	4528743	4528893	Merged-chr8-4528818-1	6.31	R548		chr8-529
chr21	35296355	35296505	Merged-chr21-35296430-1	9.26	R548		chr21-205
chr8	57123780	57123930	Merged-chr8-57123855-1	17.3	R548		chr8-84
chr8	79428554	79428704	Merged-chr8-79428629-1	13.9	R548		chr8-89
chr8	5065068	5065218	Merged-chr8-5065143-1	6.73	R548		chr8-531
chr8	8181640	8181790	Merged-chr8-8181715-1	5.89	R548		chr8-532
chr8	10256125	10256275	Merged-chr8-10256200-1	5.89	R548		chr8-535
chr8	10714014	10714164	Merged-chr8-10714089-1	6.31	R548		chr8-536
chr21	39228154	39228304	Merged-chr21-39228229-1	8.42	R548		chr21-211
chr21	39454708	39454858	Merged-chr21-39454783-1	8	R548		chr21-212
chr21	44484783	44484933	Merged-chr21-44484858-1	8	R548		chr21-215
chr21	44871152	44871302	Merged-chr21-44871227-1	8.42	R548		chr21-216
chr21	45580804	45580954	Merged-chr21-45580879-1	7.57	R548		chr21-217
chr21	46479920	46480070	Merged-chr21-46479995-1	7.57	R548		chr21-219
chr8	134462231	134462381	Merged-chr8-134462306-1	19.4	R548		chr8-92
chr8	59770996	59771146	Merged-chr8-59771071-1	14.3	R548		chr8-94
chr8	122826796	122826946	Merged-chr8-122826871-1	16.8	R548		chr8-96
chr8	17708367	17708517	Merged-chr8-17708442-1	6.73	R548		chr8-540
chr8	17769138	17769288	Merged-chr8-17769213-1	5.47	R548		chr8-541
chr8	18872418	18872568	Merged-chr8-18872493-1	7.15	R548		chr8-542
chr8	18951195	18951345	Merged-chr8-18951270-1	6.31	R548		chr8-543
chr8	19674694	19674844	Merged-chr8-19674769-1	7.15	R548		chr8-545
chr8	19675396	19675546	Merged-chr8-19675471-1	6.31	R548		chr8-546
chr8	19977383	19977533	Merged-chr8-19977458-1	5.89	R548		chr8-547
chr8	22446779	22446929	Merged-chr8-22446854-1	5.47	R548		chr8-548
chr21	20592094	20592244	Merged-chr21-20592169-1	7.15	R548		chr21-228
chr8	23193595	23193745	Merged-chr8-23193670-1	6.73	R548		chr8-550
chr8	23194088	23194238	Merged-chr8-23194163-1	5.89	R548		chr8-551
chr8	27523892	27524042	Merged-chr8-27523967-1	6.31	R548		chr8-556
chr8	27752673	27752823	Merged-chr8-27752748-1	4.21	R548		chr8-557
chr21	28325649	28325799	Merged-chr21-28325724-1	8.42	R548		chr21-230
chr21	29471785	29471935	Merged-chr21-29471860-1	9.68	R548		chr21-231
chr21	30118151	30118301	Merged-chr21-30118226-1	9.68	R548		chr21-232
chr8	33661917	33662067	Merged-chr8-33661992-1	5.47	R548		chr8-561
chr8	37361065	37361215	Merged-chr8-37361140-1	5.89	R548		chr8-563
chr8	37574369	37574519	Merged-chr8-37574444-1	5.47	R548		chr8-564
chr8	38385691	38385841	Merged-chr8-38385766-1	6.31	R548		chr8-566
chr8	38524168	38524318	Merged-chr8-38524243-1	5.05	R548		chr8-568
chr21	35715897	35716047	Merged-chr21-35715972-1	8.84	R548		chr21-244
chr21	35974360	35974510	Merged-chr21-35974435-1	8	R548		chr21-245
chr21	37507554	37507704	Merged-chr21-37507629-1	7.15	R548		chr21-248
chr8	41570524	41570674	Merged-chr8-41570599-1	8	R548		chr8-572
chr8	48610819	48610969	Merged-chr8-48610894-1	6.31	R548		chr8-575
chr8	54683199	54683349	Merged-chr8-54683274-1	4.63	R548		chr8-578
chr8	54817571	54817721	Merged-chr8-54817646-1	8	R548		chr8-579
chr2	16080312	16080462	Merged-chr2-16080387-1	6.73	R548		chr2-600
chr2	20266058	20266208	Merged-chr2-20266133-1	6.73	R548		chr2-602
chr2	28515674	28515824	Merged-chr2-28515749-1	7.15	R548		chr2-607
chr2	36483069	36483219	Merged-chr2-36483144-1	6.73	R548		chr2-609
chr21	44394672	44394822	Merged-chr21-44394747-1	7.15	R548		chr21-253
chr21	44488988	44489138	Merged-chr21-44489063-1	6.73	R548		chr21-254
chr21	47059489	47059639	Merged-chr21-47059564-1	7.57	R548		chr21-257
chr21	9834022	9834172	Merged-chr21-9834097-1	5.05	R548		chr21-258
chr8	59040540	59040690	Merged-chr8-59040615-1	6.31	R548		chr8-581
chr8	59876531	59876681	Merged-chr8-59876606-1	6.73	R548		chr8-584
chr8	60219029	60219179	Merged-chr8-60219104-1	6.73	R548		chr8-585
chr2	40678269	40678419	Merged-chr2-40678344-1	7.15	R548		chr2-610
chr2	46087931	46088081	Merged-chr2-46088006-1	8.84	R548		chr2-612
chr2	64068106	64068256	Merged-chr2-64068181-1	6.73	R548		chr2-616
chr2	66661070	66661220	Merged-chr2-66661145-1	6.73	R548		chr2-617
chr2	74320968	74321118	Merged-chr2-74321043-1	7.57	R548		chr2-619
chr21	17816727	17816877	Merged-chr21-17816802-1	6.31	R548		chr21-268
chr8	67977019	67977169	Merged-chr8-67977094-1	5.05	R548		chr8-595
chr8	69917888	69918038	Merged-chr8-69917963-1	5.47	R548		chr8-596
chr8	71048743	71048893	Merged-chr8-71048818-1	6.31	R548		chr8-598
chr8	71455039	71455189	Merged-chr8-71455114-1	7.57	R548		chr8-599
chr2	74649255	74649405	Merged-chr2-74649330-1	9.26	R548		chr2-620
chr2	75251440	75251590	Merged-chr2-75251515-1	7.57	R548		chr2-622
chr2	83758558	83758708	Merged-chr2-83758633-1	8.84	R548		chr2-625
chr2	84422175	84422325	Merged-chr2-84422250-1	8.84	R548		chr2-626
chr2	86668348	86668498	Merged-chr2-86668423-1	7.57	R548		chr2-627
chr21	18885300	18885450	Merged-chr21-18885375-1	8	R548		chr21-271
chr21	19780874	19781024	Merged-chr21-19780949-1	6.73	R548		chr21-274
chr21	27861431	27861581	Merged-chr21-27861506-1	6.73	R548		chr21-276
chr21	28141938	28142088	Merged-chr21-28142013-1	8.84	R548		chr21-277
chr21	30257397	30257547	Merged-chr21-30257472-1	6.73	R548		chr21-278
chr21	30400124	30400274	Merged-chr21-30400199-1	6.31	R548		chr21-279
chr2	105466477	105466627	Merged-chr2-105466552-1	7.15	R548		chr2-634
chr2	108425558	108425708	Merged-chr2-108425633-1	8.84	R548		chr2-635
chr2	109963138	109963288	Merged-chr2-109963213-1	8.42	R548		chr2-636
chr21	32965577	32965727	Merged-chr21-32965652-1	5.47	R548		chr21-284
chr21	34143904	34144054	Merged-chr21-34143979-1	7.57	R548		chr21-286
chr2	121414381	121414531	Merged-chr2-121414456-1	7.15	R548		chr2-640
chr2	131627515	131627665	Merged-chr2-131627590-1	8.42	R548		chr2-641
chr2	133428597	133428747	Merged-chr2-133428672-1	6.31	R548		chr2-644
chr2	144835579	144835729	Merged-chr2-144835654-1	8	R548		chr2-647
chr21	35991615	35991765	Merged-chr21-35991690-1	9.26	R548		chr21-291
chr21	36414604	36414754	Merged-chr21-36414679-1	7.57	R548		chr21-294
chr21	37432790	37432940	Merged-chr21-37432865-1	6.73	R548		chr21-298
chr21	37757420	37757570	Merged-chr21-37757495-1	7.57	R548		chr21-299
chr2	161673410	161673560	Merged-chr2-161673485-1	8.84	R548		chr2-651
chr2	164569723	164569873	Merged-chr2-164569798-1	8	R548		chr2-653
chr2	168149467	168149617	Merged-chr2-168149542-1	7.15	R548		chr2-654
chr2	176562895	176563045	Merged-chr2-176562970-1	9.26	R548		chr2-660
chr2	177102403	177102553	Merged-chr2-177102478-1	8	R548		chr2-663
chr2	188439658	188439808	Merged-chr2-188439733-1	6.31	R548		chr2-665
chr2	201726031	201726181	Merged-chr2-201726106-1	8.84	R548		chr2-666
chr2	210341334	210341484	Merged-chr2-210341409-1	8.84	R548		chr2-668
chr2	217654024	217654174	Merged-chr2-217654099-1	8.42	R548		chr2-670
chr2	218027532	218027682	Merged-chr2-218027607-1	6.73	R548		chr2-671
chr2	220209614	220209764	Merged-chr2-220209689-1	8.84	R548		chr2-673
chr2	232206915	232207065	Merged-chr2-232206990-1	6.73	R548		chr2-678
chr2	235959733	235959883	Merged-chr2-235959808-1	8.84	R548		chr2-679
chr2	235960043	235960193	Merged-chr2-235960118-1	8.42	R548		chr2-680
chr2	240367537	240367687	Merged-chr2-240367612-1	9.26	R548		chr2-682
chr2	241191162	241191312	Merged-chr2-241191237-1	8.42	R548		chr2-683
chr2	241508055	241508205	Merged-chr2-241508130-1	7.15	R548		chr2-684
chr2	1888788	1888938	Merged-chr2-1888863-1	7.57	R548		chr2-686
chr2	6221069	6221219	Merged-chr2-6221144-1	8	R548		chr2-690
chr2	9227241	9227391	Merged-chr2-9227316-1	7.15	R548		chr2-691
chr2	15958634	15958784	Merged-chr2-15958709-1	8.42	R548		chr2-692
chr2	16052371	16052521	Merged-chr2-16052446-1	5.89	R548		chr2-693
chr2	17483641	17483791	Merged-chr2-17483716-1	6.73	R548		chr2-695
chr4	7413713	7413863	Merged-chr4-7413788-1	11.8	R548		chr4-48
chr4	57177509	57177659	Merged-chr4-57177584-1	13.9	R548		chr4-50
chr4	26241023	26241173	Merged-chr4-26241098-1	13	R548		chr4-54
chr4	152638612	152638762	Merged-chr4-152638687-1	14.7	R548		chr4-62
chr4	67602486	67602636	Merged-chr4-67602561-1	13	R548		chr4-65
chr4	17765368	17765518	Merged-chr4-17765443-1	10.5	R548		chr4-73
chr4	18131992	18132142	Merged-chr4-18132067-1	13	R548		chr4-74
chr4	89205853	89206003	Merged-chr4-89205928-1	10.5	R548		chr4-80
chr4	41511664	41511814	Merged-chr4-41511739-1	11.8	R548		chr4-85
chr4	54568905	54569055	Merged-chr4-54568980-1	13	R548		chr4-87
chr4	124234034	124234184	Merged-chr4-124234109-1	12.2	R548		chr4-89
chr4	4483103	4483253	Merged-chr4-4483178-1	12.2	R548		chr4-91
chr4	13981977	13982127	Merged-chr4-13982052-1	10.9	R548		chr4-94
chr4	90630191	90630341	Merged-chr4-90630266-1	10.5	R548		chr4-97
chr6	34191700	34191850	Merged-chr6-34191775-1	6.73	R548		chr6-600
chr6	38359481	38359631	Merged-chr6-38359556-1	6.73	R548		chr6-603
chr6	43948223	43948373	Merged-chr6-43948298-1	7.57	R548		chr6-607
chr6	44225151	44225301	Merged-chr6-44225226-1	5.47	R548		chr6-608
chr6	44437964	44438114	Merged-chr6-44438039-1	7.15	R548		chr6-609
chr6	44499163	44499313	Merged-chr6-44499238-1	5.89	R548		chr6-610
chr6	45389958	45390108	Merged-chr6-45390033-1	7.15	R548		chr6-611
chr6	52930339	52930489	Merged-chr6-52930414-1	8.42	R548		chr6-612
chr6	70166006	70166156	Merged-chr6-70166081-1	6.31	R548		chr6-617
chr6	70790848	70790998	Merged-chr6-70790923-1	6.73	R548		chr6-618
chrX	13395774	13395924	Merged-chrX-13395849-1	10.5	R548		chrX-102
chr6	72130314	72130464	Merged-chr6-72130389-1	6.31	R548		chr6-620
chrX	40869699	40869849	Merged-chrX-40869774-1	12.2	R548		chrX-107
chr6	84937258	84937408	Merged-chr6-84937333-1	8.42	R548		chr6-623
chrX	42859425	42859575	Merged-chrX-42859500-1	8.84	R548		chrX-108
chr6	84992451	84992601	Merged-chr6-84992526-1	6.31	R548		chr6-624
chr6	88639686	88639836	Merged-chr6-88639761-1	7.57	R548		chr6-626
chr6	90198875	90199025	Merged-chr6-90198950-1	7.15	R548		chr6-628
chrX	70365672	70365822	Merged-chrX-70365747-1	9.26	R548		chrX-115
chr6	91807009	91807159	Merged-chr6-91807084-1	6.73	R548		chr6-631
chrX	73545068	73545218	Merged-chrX-73545143-1	10.9	R548		chrX-116
chr6	97372168	97372318	Merged-chr6-97372243-1	5.89	R548		chr6-632
chr6	97448203	97448353	Merged-chr6-97448278-1	8.42	R548		chr6-633
chrX	99613493	99613643	Merged-chrX-99613568-1	10.9	R548		chrX-118
chr6	98323284	98323434	Merged-chr6-98323359-1	5.47	R548		chr6-634
chr6	99968667	99968817	Merged-chr6-99968742-1	8	R548		chr6-636
chr6	104223667	104223817	Merged-chr6-104223742-1	6.73	R548		chr6-638
chrX	119619798	119619948	Merged-chrX-119619873-1	8.84	R548		chrX-120
chrX	132441743	132441893	Merged-chrX-132441818-1	12.6	R548		chrX-122
chrX	133739150	133739300	Merged-chrX-133739225-1	10.5	R548		chrX-123
chrX	136563833	136563983	Merged-chrX-136563908-1	10.5	R548		chrX-124
chrX	153744547	153744697	Merged-chrX-153744622-1	9.26	R548		chrX-126
chr6	109414089	109414239	Merged-chr6-109414164-1	8	R548		chr6-642
chr6	111450297	111450447	Merged-chr6-111450372-1	7.15	R548		chr6-644
chrX	17048273	17048423	Merged-chrX-17048348-1	8.42	R548		chrX-129
chr6	111927072	111927222	Merged-chr6-111927147-1	6.31	R548		chr6-646
chr6	111947481	111947631	Merged-chr6-111947556-1	7.15	R548		chr6-647
chr6	112183672	112183822	Merged-chr6-112183747-1	6.73	R548		chr6-648
chr6	112364696	112364846	Merged-chr6-112364771-1	8.42	R548		chr6-649
chrX	39586177	39586327	Merged-chrX-39586252-1	7.57	R548		chrX-131
chrX	40409466	40409616	Merged-chrX-40409541-1	9.68	R548		chrX-132
chr6	123383989	123384139	Merged-chr6-123384064-1	6.31	R548		chr6-653
chr6	124123863	124124013	Merged-chr6-124123938-1	4.21	R548		chr6-654
chrX	87252048	87252198	Merged-chrX-87252123-1	8.42	R548		chrX-139
chr6	132713013	132713163	Merged-chr6-132713088-1	5.89	R548		chr6-656
chr6	136260379	136260529	Merged-chr6-136260454-1	7.15	R548		chr6-657
chr6	138848573	138848723	Merged-chr6-138848648-1	7.15	R548		chr6-659
chrX	147870103	147870253	Merged-chrX-147870178-1	9.26	R548		chrX-141
chrX	40013139	40013289	Merged-chrX-40013214-1	7.15	R548		chrX-144
chrX	42574276	42574426	Merged-chrX-42574351-1	8.42	R548		chrX-145
chr6	141278313	141278463	Merged-chr6-141278388-1	5.89	R548		chr6-662
chrX	53713160	53713310	Merged-chrX-53713235-1	7.57	R548		chrX-147
chr6	144537306	144537456	Merged-chr6-144537381-1	7.57	R548		chr6-663
chrX	100474994	100475144	Merged-chrX-100475069-1	8	R548		chrX-148
chr6	147523672	147523822	Merged-chr6-147523747-1	8.42	R548		chr6-664
chr6	148618015	148618165	Merged-chr6-148618090-1	6.73	R548		chr6-665
chr6	149079507	149079657	Merged-chr6-149079582-1	6.31	R548		chr6-666
chr6	150464931	150465081	Merged-chr6-150465006-1	7.57	R548		chr6-667
chr6	154729617	154729767	Merged-chr6-154729692-1	9.68	R548		chr6-669
chrX	110187528	110187678	Merged-chrX-110187603-1	7.57	R548		chrX-153
chr6	155541323	155541473	Merged-chr6-155541398-1	5.89	R548		chr6-671
chrX	134049162	134049312	Merged-chrX-134049237-1	8	R548		chrX-156
chr6	158960893	158961043	Merged-chr6-158960968-1	7.57	R548		chr6-673
chr6	159173756	159173906	Merged-chr6-159173831-1	6.73	R548		chr6-674
chrX	3189390	3189540	Merged-chrX-3189465-1	8.84	R548		chrX-159
chr6	160114205	160114355	Merged-chr6-160114280-1	5.05	R548		chr6-675
chrX	15252010	15252160	Merged-chrX-15252085-1	8.42	R548		chrX-162
chrX	15364246	15364396	Merged-chrX-15364321-1	7.15	R548		chrX-163
chrX	47360821	47360971	Merged-chrX-47360896-1	8.84	R548		chrX-165
chr6	165177258	165177408	Merged-chr6-165177333-1	8.42	R548		chr6-681
[truncated: 11,458 more rows]
