# Supplementary material for: ASCL1 regulates neurodevelopmental transcription factors and cell cycle genes in brain tumors of glioma mouse models
Source: Glia. 2020 Jun 23;68(12):2613–30. doi: 10.1002/glia.23873 (PMC7587013; doi:10.1002/glia.23873)
Supplement: Supplementary file 3 — Table S2 Contains list of genes and associated peak IDs were listed in this table. Union set of peak coordinates were obtained from two samples and obtained nearest two genes using GREAT tool. [file GLIA-68-2613-s003.xlsx]

## Sheet: Genes Assoc w ASCL1 Binding
# GREAT version 3.0.0	Species assembly: hg19 (Association rule: Basal+extension: 5000 bp upstream, 1000 bp downstream, 1000000 bp max extension, curated regulatory domains included)
A1CF	unnamed (+145969)
A2M	unnamed (+51801)
A3GALT2	unnamed (-43039), unnamed (-42489), unnamed (-26746), unnamed (-21436), unnamed (-21266)
A4GALT	unnamed (-108535)
AAAS	unnamed (+325)
AACS	unnamed (-49259), unnamed (+4370), unnamed (+120976)
AAGAB	unnamed (+116129)
AAK1	unnamed (+134457)
AARD	unnamed (+8047)
AARS	unnamed (+58)
AARS2	unnamed (+23)
AASDH	unnamed (+76082)
AASDHPPT	unnamed (+44), unnamed (+405578)
AASS	unnamed (+245151)
AATF	unnamed (+44275), unnamed (+70537), unnamed (+71832), unnamed (+97588), unnamed (+119589), unnamed (+228483), unnamed (+373813)
AATK	unnamed (+12485), unnamed (+37086), unnamed (+42463), unnamed (+64133), unnamed (+85655)
ABAT	unnamed (-42433), unnamed (+759), unnamed (+7783)
ABCA1	unnamed (-250043), unnamed (-136444), unnamed (-63283), unnamed (-148), unnamed (+58957)
ABCA10	unnamed (-74649)
ABCA12	unnamed (+119458)
ABCA13	unnamed (+466978), unnamed (+511536), unnamed (+532093)
ABCA2	unnamed (+29), unnamed (+20826)
ABCA3	unnamed (+79)
ABCA4	unnamed (+25653), unnamed (+108196)
ABCA5	unnamed (+7606)
ABCA7	unnamed (+997)
ABCB10	unnamed (-20692), unnamed (-276)
ABCB5	unnamed (-100727)
ABCB6	unnamed (+547), unnamed (+1011)
ABCB9	unnamed (-73564)
ABCC1	unnamed (+200735), unnamed (+214152)
ABCC12	unnamed (+99036)
ABCC3	unnamed (-30188)
ABCC4	unnamed (-232997), unnamed (-195985), unnamed (-102992), unnamed (-86592), unnamed (+334874), unnamed (+344731), unnamed (+472233), unnamed (+475729)
ABCC6	unnamed (+59735), unnamed (+73152)
ABCC8	unnamed (-37750), unnamed (+71103)
ABCD1	unnamed (+2447)
ABCD2	unnamed (-443744), unnamed (-439230), unnamed (-160159), unnamed (-104262)
ABCD3	unnamed (-945)
ABCD4	unnamed (-23542)
ABCE1	unnamed (+245)
ABCG1	unnamed (-126416), unnamed (-62053), unnamed (-39560), unnamed (+15881), unnamed (+35754), unnamed (+94524)
ABCG8	unnamed (+105289)
ABHD12	unnamed (-57)
ABHD12B	unnamed (-12431)
ABHD14A	unnamed (+909)
ABHD14A-ACY1	unnamed (+917)
ABHD15	unnamed (+6687)
ABHD17B	unnamed (-69912), unnamed (+98274)
ABHD2	unnamed (+75042), unnamed (+111081), unnamed (+111824)
ABHD5	unnamed (+308359), unnamed (+359340), unnamed (+359510), unnamed (+493510)
ABHD6	unnamed (+14546), unnamed (+50759), unnamed (+58950)
ABHD8	unnamed (-2063), unnamed (+20740)
ABI1	unnamed (+67746)
ABI2	unnamed (-348)
ABL1	unnamed (+106422), unnamed (+111372), unnamed (+132097)
ABL2	unnamed (+22654), unnamed (+123428)
ABLIM2	unnamed (-306), unnamed (+147916)
ABR	unnamed (+56151), unnamed (+56612), unnamed (+140368), unnamed (+178946)
ABRA	unnamed (-2638)
ABTB1	unnamed (+15660), unnamed (+77627), unnamed (+113510), unnamed (+141268), unnamed (+141792)
ABTB2	unnamed (+3), unnamed (+11677), unnamed (+29816), unnamed (+96095), unnamed (+164771)
ACAA2	unnamed (-266553), unnamed (-246663), unnamed (-167117), unnamed (-136057), unnamed (-85915), unnamed (+72), unnamed (+199930), unnamed (+200623), unnamed (+240843), unnamed (+248078)
ACAD9	unnamed (-88)
ACADL	unnamed (+281)
ACADVL	unnamed (-3193), unnamed (-2732)
ACAN	unnamed (-26630)
ACAP2	unnamed (-236)
ACAP3	unnamed (+3443), unnamed (+8899)
ACBD3	unnamed (+51523), unnamed (+75275), unnamed (+76230), unnamed (+76810)
ACBD5	unnamed (-2228), unnamed (-1533), unnamed (+423)
ACCSL	unnamed (-124318), unnamed (-85505), unnamed (-54998), unnamed (-42830), unnamed (-14212)
ACE2	unnamed (+90304)
ACER2	unnamed (-15), unnamed (+73196)
ACER3	unnamed (+30872)
ACKR2	unnamed (+62567)
ACKR3	unnamed (+346809)
ACKR5	unnamed (-23750)
ACKR6	unnamed (-11206)
ACN9	unnamed (+1234)
ACO1	unnamed (-994127), unnamed (+32)
ACOT1	unnamed (-60605)
ACOT11	unnamed (-58643), unnamed (-25)
ACOT12	unnamed (-188068)
ACOT13	unnamed (-58)
ACOT7	unnamed (+629), unnamed (+55322), unnamed (+55822), unnamed (+114126), unnamed (+115605)
ACOX3	unnamed (-103), unnamed (+12295)
ACOXL	unnamed (+16132), unnamed (+125981), unnamed (+127011), unnamed (+362315), unnamed (+363182), unnamed (+369854)
ACP6	unnamed (+88652)
ACPL2	unnamed (-137783), unnamed (-136421), unnamed (+115158)
ACR	unnamed (-32816), unnamed (-25215), unnamed (-24479), unnamed (-24108)
ACSBG2	unnamed (+106151), unnamed (+108876)
ACSF3	unnamed (-13538)
ACSL3	unnamed (-151438), unnamed (-126702), unnamed (+51396), unnamed (+133116), unnamed (+133661)
ACSL4	unnamed (-85818), unnamed (+23020)
ACSL6	unnamed (+8354)
ACSM1	unnamed (+79677)
ACSM2B	unnamed (-35212)
ACSM3	unnamed (+15903)
ACSS1	unnamed (+25334)
ACSS3	unnamed (+51923), unnamed (+152696), unnamed (+218290)
ACTA1	unnamed (-669)
ACTB	unnamed (-39449), unnamed (-32060), unnamed (-904), unnamed (+34918), unnamed (+39203)
ACTBL2	unnamed (-674314), unnamed (-644715), unnamed (-567633), unnamed (-359116), unnamed (-171203), unnamed (+15452), unnamed (+133529)
ACTG1	unnamed (+44209), unnamed (+99101)
ACTL6A	unnamed (-35820)
ACTL7B	unnamed (+410938), unnamed (+433319), unnamed (+584796), unnamed (+951496), unnamed (+975110)
ACTL8	unnamed (-173806), unnamed (-110013), unnamed (+74533), unnamed (+132638), unnamed (+309023)
ACTN1	unnamed (-172509)
ACTN2	unnamed (-46641), unnamed (-20), unnamed (+3786), unnamed (+29854)
ACTN4	unnamed (+45839), unnamed (+71762), unnamed (+74574)
ACTR2	unnamed (+54373), unnamed (+73138), unnamed (+161163)
ACTR3	unnamed (-63256), unnamed (+27), unnamed (+75808), unnamed (+88121), unnamed (+633382), unnamed (+633851)
ACTR3B	unnamed (+807832), unnamed (+915578)
ACTR3C	unnamed (-6285), unnamed (+437917), unnamed (+440777), unnamed (+442413), unnamed (+444986)
ACTRT1	unnamed (+174812)
ACTRT2	unnamed (-146745), unnamed (-72065), unnamed (-9311)
ACTRT3	unnamed (-3138), unnamed (+5003), unnamed (+101201), unnamed (+316167), unnamed (+326664), unnamed (+505035)
ACVR1	unnamed (+37216)
ACVR1B	unnamed (-30676), unnamed (-13727)
ACVR1C	unnamed (-208890)
ACVR2A	unnamed (-704377), unnamed (-671908), unnamed (-671551), unnamed (-645809), unnamed (-492087), unnamed (+93533)
ACVRL1	unnamed (+69), unnamed (+13607), unnamed (+30556)
ADAD1	unnamed (-75878)
ADAM11	unnamed (+35469), unnamed (+62174)
ADAM12	unnamed (-2914), unnamed (+145348)
ADAM15	unnamed (-53)
ADAM19	unnamed (-36344)
ADAM20	unnamed (+60574)
ADAM21	unnamed (+22284)
ADAM22	unnamed (+266609)
ADAM28	unnamed (-371026), unnamed (-316758), unnamed (-314635)
ADAM29	unnamed (+453874), unnamed (+704142), unnamed (+755378), unnamed (+787234), unnamed (+827030), unnamed (+869516), unnamed (+887673)
ADAM30	unnamed (-118680), unnamed (-68754)
ADAM33	unnamed (-4683), unnamed (+981)
ADAM7	unnamed (+176729)
ADAMTS1	unnamed (-109309), unnamed (-107996), unnamed (-907), unnamed (+49442), unnamed (+75715), unnamed (+125418)
ADAMTS13	unnamed (-3763)
ADAMTS14	unnamed (+57189)
ADAMTS15	unnamed (+131535)
ADAMTS16	unnamed (-909828), unnamed (-909208), unnamed (-440007), unnamed (-435195), unnamed (+224857)
ADAMTS17	unnamed (+216097), unnamed (+216449), unnamed (+355111)
ADAMTS18	unnamed (+222888)
ADAMTS19	unnamed (-214554)
ADAMTS2	unnamed (-26463), unnamed (-25643), unnamed (+26991), unnamed (+101687), unnamed (+101982)
ADAMTS20	unnamed (+155067), unnamed (+845860)
ADAMTS5	unnamed (-529), unnamed (+11795), unnamed (+13108)
ADAMTS6	unnamed (+117669)
ADAMTS8	unnamed (+59132)
ADAMTS9	unnamed (-909511), unnamed (-909118), unnamed (-861506), unnamed (-861050), unnamed (-852876), unnamed (-798137), unnamed (-779715), unnamed (-184153), unnamed (+88171), unnamed (+203469), unnamed (+226474), unnamed (+242554), unnamed (+308594), unnamed (+375866), unnamed (+448699)
ADAMTSL1	unnamed (+137176), unnamed (+225366)
ADAMTSL2	unnamed (+2377), unnamed (+3116), unnamed (+21684), unnamed (+53007)
ADAMTSL3	unnamed (+426050)
ADAMTSL4	unnamed (+10686), unnamed (+18350)
ADAR	unnamed (-239912), unnamed (-237807), unnamed (-140013)
ADARB1	unnamed (-123825), unnamed (-112065), unnamed (-91520), unnamed (-80220), unnamed (-79098), unnamed (-64276), unnamed (-14498), unnamed (+86556), unnamed (+206936)
ADARB2	unnamed (-513259)
ADAT3	unnamed (+2625)
ADCK1	unnamed (+38605), unnamed (+82228), unnamed (+449134), unnamed (+513255), unnamed (+556556)
ADCK2	unnamed (-331), unnamed (+10577)
ADCK3	unnamed (+78172)
ADCK5	unnamed (-322)
ADCY1	unnamed (-382961), unnamed (-281905), unnamed (+9052)
ADCY2	unnamed (-668004), unnamed (-658023), unnamed (-548483), unnamed (-47586)
ADCY3	unnamed (+87620)
ADCY5	unnamed (+120756)
ADCY8	unnamed (-735018), unnamed (-433782), unnamed (-349967), unnamed (-68714), unnamed (+527943)
ADCY9	unnamed (+62755)
ADCYAP1	unnamed (-86743), unnamed (+28716), unnamed (+364281)
ADCYAP1R1	unnamed (-34357), unnamed (-20151)
ADD1	unnamed (+80443)
ADD2	unnamed (+99568)
ADD3	unnamed (-74818), unnamed (+25097), unnamed (+67513)
ADGB	unnamed (+272850)
ADH7	unnamed (-116294), unnamed (-32971)
ADHFE1	unnamed (-127), unnamed (+13405), unnamed (+13895), unnamed (+71870), unnamed (+89550), unnamed (+91743), unnamed (+110106)
ADI1	unnamed (+429), unnamed (+119632)
ADIPOR2	unnamed (-46449)
ADK	unnamed (-380), unnamed (+57212), unnamed (+267220), unnamed (+267579)
ADM	unnamed (+61763)
ADNP	unnamed (-635), unnamed (+19150)
ADO	unnamed (-306183), unnamed (-240382), unnamed (-260)
ADORA1	unnamed (+3106), unnamed (+45360)
ADORA3	unnamed (-108703), unnamed (-32361)
ADPRHL1	unnamed (+7378)
ADPRHL2	unnamed (-157), unnamed (+5211)
ADRA1A	unnamed (+223524), unnamed (+256781)
ADRA1D	unnamed (-352785), unnamed (+76196), unnamed (+81157)
ADRA2A	unnamed (-79807), unnamed (+32697), unnamed (+523971), unnamed (+679412), unnamed (+689362)
ADRA2C	unnamed (-137079), unnamed (-105816), unnamed (+63694)
ADRB1	unnamed (-11479), unnamed (-10453), unnamed (+23044)
ADRBK1	unnamed (-25535), unnamed (+11254)
ADRBK2	unnamed (-71282), unnamed (+136365)
ADRM1	unnamed (-26439)
ADSL	unnamed (-17846), unnamed (-15696)
ADSS	unnamed (-215), unnamed (+40324), unnamed (+110468), unnamed (+220461), unnamed (+239309), unnamed (+296850), unnamed (+344857), unnamed (+385820), unnamed (+398035)
ADSSL1	unnamed (-34974)
AEBP1	unnamed (+10778)
AEBP2	unnamed (+343991), unnamed (+433283), unnamed (+527666)
AES	unnamed (-10231), unnamed (+5537)
AFAP1	unnamed (-70867), unnamed (+35878), unnamed (+78241), unnamed (+133360), unnamed (+347780), unnamed (+420882), unnamed (+429978), unnamed (+433541)
AFAP1L2	unnamed (+8934), unnamed (+9408), unnamed (+20032), unnamed (+30114)
AFF1	unnamed (+114702)
AFF2	unnamed (+288039), unnamed (+413658), unnamed (+801397)
AFF3	unnamed (+224517), unnamed (+468643)
AFF4	unnamed (+41), unnamed (+992)
AFTPH	unnamed (+103205)
AGAP1	unnamed (-469214), unnamed (-459485), unnamed (-442943), unnamed (-442633), unnamed (-375711), unnamed (-344828), unnamed (-323074), unnamed (-281366), unnamed (-255382), unnamed (-232163), unnamed (+223224)
AGAP2	unnamed (+25330)
AGAP3	unnamed (+34508), unnamed (+45159)
AGBL1	unnamed (-316001), unnamed (-271811), unnamed (-103473), unnamed (+170671), unnamed (+774898)
AGBL3	unnamed (+63552)
AGBL4	unnamed (+152710), unnamed (+168917), unnamed (+860676)
AGFG1	unnamed (-78392), unnamed (-65918), unnamed (-64510)
AGFG2	unnamed (-49206)
AGK	unnamed (-140937), unnamed (-137580)
AGO2	unnamed (-165026), unnamed (-163504), unnamed (-146305), unnamed (-82918), unnamed (-68944), unnamed (+46366), unnamed (+67263), unnamed (+83386)
AGPAT1	unnamed (+792)
AGPAT2	unnamed (-13609)
AGPAT4	unnamed (-903765), unnamed (-616909), unnamed (-615938), unnamed (-615522), unnamed (-500491), unnamed (-165283), unnamed (-165127), unnamed (-133287), unnamed (-120057), unnamed (-99967), unnamed (-45352), unnamed (-25)
AGPAT5	unnamed (+79617), unnamed (+108119)
AGPAT6	unnamed (-34806)
AGPAT9	unnamed (+69174), unnamed (+682035)
AGR3	unnamed (-107976)
AGRN	unnamed (+12441)
AGT	unnamed (+31753)
AGTPBP1	unnamed (-118), unnamed (+271071), unnamed (+482912), unnamed (+563196), unnamed (+763046), unnamed (+843946), unnamed (+894345), unnamed (+894826)
AGTR1	unnamed (-757945), unnamed (-519389), unnamed (-367287)
AGTR2	unnamed (+146876)
AGTRAP	unnamed (-4210), unnamed (+45342)
AGXT	unnamed (+45312)
AGXT2	unnamed (-103239)
AHCTF1	unnamed (+204309)
AHCY	unnamed (-9548), unnamed (+226)
AHCYL1	unnamed (+10129)
AHCYL2	unnamed (-14293), unnamed (+91103)
AHDC1	unnamed (+76374), unnamed (+82209), unnamed (+98294)
AHI1	unnamed (-135792), unnamed (-106875)
AHNAK	unnamed (+102245), unnamed (+110361)
AHR	unnamed (-308659)
AHRR	unnamed (-5418), unnamed (+95857)
AHSA2	unnamed (+49339)
AIF1L	unnamed (-19464), unnamed (+15597)
AIG1	unnamed (+96)
AIPL1	unnamed (+239884), unnamed (+350750), unnamed (+355806), unnamed (+362222), unnamed (+363716)
AJAP1	unnamed (-258279), unnamed (+3454), unnamed (+26079), unnamed (+443872), unnamed (+510962), unnamed (+595534)
AK1	unnamed (-20806), unnamed (-6690), unnamed (+7640)
AK5	unnamed (+232583)
AK8	unnamed (+45120), unnamed (+145696)
AK9	unnamed (+660), unnamed (+163910)
AKAP1	unnamed (-89), unnamed (+50451)
AKAP10	unnamed (-86404), unnamed (-15164)
AKAP12	unnamed (-78341)
AKAP13	unnamed (-288568), unnamed (-203285), unnamed (+202163), unnamed (+361892), unnamed (+363067), unnamed (+369684), unnamed (+370870), unnamed (+371539)
AKAP2	unnamed (+37580), unnamed (+247201)
AKAP3	unnamed (+33219), unnamed (+45461)
AKAP4	unnamed (+223200)
AKAP6	unnamed (+143449), unnamed (+567917)
AKAP7	unnamed (+247094), unnamed (+291947), unnamed (+324495)
AKAP8	unnamed (+91147)
AKAP8L	unnamed (-13925), unnamed (-2921)
AKAP9	unnamed (+805), unnamed (+8611)
AKIRIN2	unnamed (-247506), unnamed (-227834), unnamed (-212907), unnamed (+4565)
AKNA	unnamed (-66543), unnamed (-22515), unnamed (-11237), unnamed (+6642), unnamed (+23242), unnamed (+25144)
AKNAD1	unnamed (+40562)
AKR1A1	unnamed (+2)
AKR1B15	unnamed (+50466)
AKR1D1	unnamed (+85282), unnamed (+150517), unnamed (+167228)
AKR1E2	unnamed (-889979), unnamed (-676709), unnamed (-623061), unnamed (-542125), unnamed (-510000), unnamed (-374967), unnamed (-5164), unnamed (-4774)
AKT3	unnamed (-161295), unnamed (-160455), unnamed (-110023), unnamed (-53275), unnamed (-52734), unnamed (-24481), unnamed (+169), unnamed (+136404), unnamed (+156097), unnamed (+192175), unnamed (+267450), unnamed (+275321), unnamed (+353810), unnamed (+373969)
AKTIP	unnamed (-46707)
ALCAM	unnamed (-929556), unnamed (-928794), unnamed (-125), unnamed (+31313), unnamed (+31702), unnamed (+81951), unnamed (+135615), unnamed (+159855)
ALDH18A1	unnamed (+2747)
ALDH1A1	unnamed (-179449)
ALDH1B1	unnamed (-304446), unnamed (-265712), unnamed (-165426), unnamed (-91053)
ALDH1L1	unnamed (-89103)
ALDH1L2	unnamed (-123)
ALDH3A1	unnamed (+396), unnamed (+17271), unnamed (+17832)
ALDH3B2	unnamed (-118126)
ALDH4A1	unnamed (-38645), unnamed (+2135)
ALDH7A1	unnamed (+63582), unnamed (+79093), unnamed (+141041)
ALDH8A1	unnamed (+52928), unnamed (+175805), unnamed (+385276)
ALDH9A1	unnamed (-53582)
ALDOB	unnamed (-13397), unnamed (-7795)
ALG10B	unnamed (+590234), unnamed (+923225)
ALG13	unnamed (+150227), unnamed (+156254)
ALG1L	unnamed (+8050)
ALG2	unnamed (-365), unnamed (+80956)
ALG3	unnamed (-692)
ALG5	unnamed (-1249), unnamed (+26)
ALG6	unnamed (+74105)
ALK	unnamed (-224927), unnamed (-104640), unnamed (-45), unnamed (+178686), unnamed (+630829)
ALKBH2	unnamed (-153)
ALKBH3	unnamed (+42824), unnamed (+81637), unnamed (+112144), unnamed (+124312), unnamed (+152930)
ALKBH4	unnamed (+23102)
ALLC	unnamed (-6014), unnamed (-565)
ALMS1	unnamed (+32805)
ALOX12	unnamed (-92522)
ALOX5	unnamed (+46473), unnamed (+97021), unnamed (+140227)
ALOX5AP	unnamed (-44799), unnamed (-4707), unnamed (+69133)
ALOXE3	unnamed (-1205)
ALPK1	unnamed (+106255), unnamed (+212258)
ALPK2	unnamed (+50419), unnamed (+152240), unnamed (+290850), unnamed (+510829), unnamed (+511019), unnamed (+527552)
ALPL	unnamed (+111307), unnamed (+115648), unnamed (+136346)
ALPP	unnamed (-325793), unnamed (-62796)
ALS2CL	unnamed (+30413), unnamed (+63576), unnamed (+64957), unnamed (+81268)
ALX1	unnamed (-506), unnamed (+255013)
AMBP	unnamed (+74611), unnamed (+177026)
AMBRA1	unnamed (+199273)
AMD1	unnamed (+242)
AMER2	unnamed (+34567), unnamed (+39505)
AMER3	unnamed (+113241), unnamed (+113726)
AMIGO1	unnamed (-20879), unnamed (+11105)
AMIGO2	unnamed (-571978)
AMMECR1	unnamed (-426058), unnamed (-102586)
AMOTL1	unnamed (-129206)
AMOTL2	unnamed (-32173), unnamed (-18050), unnamed (+7578)
AMPD2	unnamed (+12199)
AMPD3	unnamed (-83834)
AMPH	unnamed (+304946)
AMY1C	unnamed (+167520), unnamed (+849417)
AMZ1	unnamed (-37662), unnamed (+2573), unnamed (+3579), unnamed (+9636), unnamed (+50624), unnamed (+78541), unnamed (+80394)
AMZ2	unnamed (-40825), unnamed (+228)
ANAPC1	unnamed (+178627), unnamed (+722541)
ANAPC10	unnamed (+24)
ANAPC13	unnamed (+316), unnamed (+79256), unnamed (+93379)
ANAPC16	unnamed (+250)
ANAPC4	unnamed (+60868)
ANAPC5	unnamed (+382), unnamed (+24839)
ANAPC7	unnamed (+25210)
ANGPT1	unnamed (-21990)
ANGPT4	unnamed (+67847), unnamed (+71761)
ANGPTL1	unnamed (+37)
ANGPTL2	unnamed (-109564), unnamed (-102839), unnamed (-40301), unnamed (-36631), unnamed (-11229), unnamed (-8599), unnamed (+1110), unnamed (+26681), unnamed (+100983)
ANGPTL4	unnamed (+3299)
ANGPTL6	unnamed (+6575), unnamed (+74977), unnamed (+80800)
ANGPTL7	unnamed (-79763), unnamed (-8703), unnamed (-1243)
ANK1	unnamed (+695), unnamed (+160162), unnamed (+183681)
ANK2	unnamed (-231621), unnamed (+243127), unnamed (+278029), unnamed (+396559), unnamed (+706436)
ANK3	unnamed (-128), unnamed (+26505), unnamed (+38243), unnamed (+178803)
ANKDD1B	unnamed (+57565)
ANKEF1	unnamed (+25437)
ANKFY1	unnamed (+68417)
ANKH	unnamed (-449312)
ANKK1	unnamed (-411091), unnamed (-372851), unnamed (-364404), unnamed (-244976), unnamed (-98096), unnamed (-81840), unnamed (-60032), unnamed (+32055)
ANKLE2	unnamed (-13083)
ANKMY1	unnamed (-2824), unnamed (+119392), unnamed (+121143)
ANKRD11	unnamed (+260084)
ANKRD13A	unnamed (+25372)
ANKRD13B	unnamed (-1640)
ANKRD13D	unnamed (-11627)
ANKRD17	unnamed (+118523)
ANKRD2	unnamed (-29106), unnamed (-22328)
ANKRD20A1	unnamed (+450734)
ANKRD27	unnamed (-112)
ANKRD28	unnamed (-204005), unnamed (-119431), unnamed (+148562), unnamed (+211983), unnamed (+224409), unnamed (+225405)
ANKRD30A	unnamed (-400220), unnamed (+233274)
ANKRD32	unnamed (+319017), unnamed (+483923), unnamed (+643289)
ANKRD33	unnamed (-136210), unnamed (-67017), unnamed (-55073)
ANKRD44	unnamed (+37062), unnamed (+304982)
ANKRD46	unnamed (+94774), unnamed (+125824)
ANKRD6	unnamed (-78863), unnamed (-73170), unnamed (-6190), unnamed (-128), unnamed (+19495)
ANKRD7	unnamed (-20797), unnamed (-13475), unnamed (+639529), unnamed (+650223), unnamed (+926873)
ANKS1A	unnamed (+202980)
ANKS1B	unnamed (+488183), unnamed (+724568), unnamed (+852404)
ANLN	unnamed (+542), unnamed (+16502), unnamed (+124837)
ANO1	unnamed (-96707)
ANO10	unnamed (+210434), unnamed (+229113)
ANO3	unnamed (+745)
ANO4	unnamed (+47584), unnamed (+76639)
ANO5	unnamed (-610156)
ANO6	unnamed (+252908), unnamed (+324745)
ANO8	unnamed (-2093)
ANP32A	unnamed (-104087), unnamed (+1827), unnamed (+140696), unnamed (+162551), unnamed (+168619), unnamed (+205987), unnamed (+236023)
ANP32B	unnamed (-24537), unnamed (-115)
ANP32E	unnamed (+53765)
ANTXR1	unnamed (+242706), unnamed (+296961)
ANTXR2	unnamed (-199)
ANTXRL	unnamed (+42039)
ANXA1	unnamed (-25150), unnamed (+390745)
ANXA2	unnamed (+46754)
ANXA4	unnamed (+47912)
ANXA5	unnamed (-14756), unnamed (+158)
ANXA6	unnamed (+1862)
ANXA7	unnamed (+1116)
ANXA8L2	unnamed (-46717)
AOAH	unnamed (-565062), unnamed (-505866), unnamed (-477167), unnamed (-284902), unnamed (-283350), unnamed (-282915), unnamed (-262653), unnamed (+209901), unnamed (+318236)
AOC1	unnamed (+7410), unnamed (+20990), unnamed (+77187), unnamed (+79183), unnamed (+147560)
AP1AR	unnamed (+66)
AP1M1	unnamed (-115)
AP1S2	unnamed (-18889)
AP1S3	unnamed (-43373), unnamed (-280), unnamed (+148953)
AP2A1	unnamed (-613), unnamed (+35408)
AP2M1	unnamed (-18117)
AP2S1	unnamed (-9533), unnamed (-9163), unnamed (-5280), unnamed (-129)
AP3D1	unnamed (-293), unnamed (-8)
AP3M1	unnamed (+214)
AP3M2	unnamed (-12474), unnamed (+50457)
AP3S1	unnamed (+676)
AP3S2	unnamed (+191)
AP4B1	unnamed (-236)
AP4M1	unnamed (+423)
AP5M1	unnamed (-259339), unnamed (-64)
AP5S1	unnamed (-21103), unnamed (-20622), unnamed (-133)
AP5Z1	unnamed (+62390)
APAF1	unnamed (+486692), unnamed (+614528), unnamed (+850913)
APBA1	unnamed (+63), unnamed (+129025), unnamed (+129256)
APBA2	unnamed (+25462), unnamed (+156030)
APBB1IP	unnamed (+102023)
APBB2	unnamed (+68849), unnamed (+142230), unnamed (+227801), unnamed (+280644), unnamed (+358370)
APBB3	unnamed (-117)
APC	unnamed (-113132), unnamed (-37778), unnamed (+30241), unnamed (+35155)
APC2	unnamed (+21731), unnamed (+23055)
APCDD1	unnamed (-434107), unnamed (-402523), unnamed (-402073), unnamed (-322634), unnamed (-322467), unnamed (-55832), unnamed (-50746), unnamed (-38666), unnamed (-32624), unnamed (-5), unnamed (+65337)
APH1B	unnamed (+46463)
APLN	unnamed (-22948), unnamed (+53883)
APLNR	unnamed (-74283)
APMAP	unnamed (-39869)
APOA1	unnamed (-245771), unnamed (-245241), unnamed (-220930), unnamed (-152039)
APOB	unnamed (+244017), unnamed (+244621)
APOBEC3A	unnamed (-25167)
APOBEC4	unnamed (-348993), unnamed (-289987), unnamed (-267542), unnamed (-124952)
APOC1	unnamed (-2963)
APOD	unnamed (+91)
APOL1	unnamed (+64688), unnamed (+82376), unnamed (+91266), unnamed (+106186)
APOL3	unnamed (-30677)
APOL4	unnamed (+13225)
APOL5	unnamed (+122638)
APOLD1	unnamed (+66079)
APOO	unnamed (+85360)
APOPT1	unnamed (+32593), unnamed (+44347)
APP	unnamed (-318534), unnamed (-6708), unnamed (+136492), unnamed (+380757)
APPBP2	unnamed (+56282)
APPL1	unnamed (+75)
APPL2	unnamed (-578354), unnamed (-504959), unnamed (-488688), unnamed (-478000), unnamed (-423909), unnamed (-287230), unnamed (-95179), unnamed (+43018)
AQP4	unnamed (-191903)
AQP6	unnamed (+1500), unnamed (+6303), unnamed (+11247)
AR	unnamed (+705044), unnamed (+735240), unnamed (+787727)
ARAF	unnamed (-59620)
ARAP2	unnamed (+71666)
ARAP3	unnamed (-164011), unnamed (-163425), unnamed (+8961)
ARC	unnamed (-6421), unnamed (+2878), unnamed (+6204), unnamed (+75032)
ARCN1	unnamed (+22837)
ARF1	unnamed (-583)
ARF6	unnamed (+53944), unnamed (+190583)
ARFGAP2	unnamed (+72656), unnamed (+199911)
ARFGAP3	unnamed (-92685), unnamed (-11672), unnamed (-3800), unnamed (+53881)
ARFGEF2	unnamed (+7166)
ARFIP1	unnamed (+157574), unnamed (+158012), unnamed (+238904), unnamed (+292407), unnamed (+372344), unnamed (+390068)
ARG1	unnamed (-190465), unnamed (-145612), unnamed (-113064)
ARGLU1	unnamed (-642751), unnamed (-350066), unnamed (+60)
ARHGAP1	unnamed (+4219), unnamed (+62817)
ARHGAP10	unnamed (+260193), unnamed (+482647)
ARHGAP12	unnamed (-32797), unnamed (+119694), unnamed (+124866), unnamed (+154348), unnamed (+170676), unnamed (+178495), unnamed (+178678), unnamed (+179361), unnamed (+221043)
ARHGAP15	unnamed (-18339), unnamed (+218200), unnamed (+345926), unnamed (+478695), unnamed (+550522), unnamed (+555630), unnamed (+556222), unnamed (+948771)
ARHGAP17	unnamed (-49976), unnamed (+94)
ARHGAP18	unnamed (-57216), unnamed (+223188), unnamed (+224418)
ARHGAP19-SLIT1	unnamed (+91510)
ARHGAP20	unnamed (-556719)
ARHGAP21	unnamed (+100467), unnamed (+378435), unnamed (+379009)
ARHGAP22	unnamed (+6483)
ARHGAP23	unnamed (-12691), unnamed (-8486), unnamed (-6617), unnamed (+36488), unnamed (+160268), unnamed (+170286)
ARHGAP24	unnamed (+367607), unnamed (+827414), unnamed (+882599)
ARHGAP25	unnamed (+39963), unnamed (+94777)
ARHGAP26	unnamed (-98939), unnamed (+152012), unnamed (+315267), unnamed (+413254), unnamed (+413832)
ARHGAP27	unnamed (+126046)
ARHGAP28	unnamed (-104539), unnamed (+51895)
ARHGAP31	unnamed (+35347), unnamed (+52020)
ARHGAP32	unnamed (-32705)
ARHGAP35	unnamed (-62404), unnamed (-58521), unnamed (-58151), unnamed (+8194), unnamed (+80313)
ARHGAP39	unnamed (-78883), unnamed (-42479), unnamed (-15323), unnamed (-9940)
ARHGAP4	unnamed (-2266), unnamed (+4484)
ARHGAP40	unnamed (+72460)
ARHGAP42	unnamed (-793698), unnamed (-568329), unnamed (+2205), unnamed (+31824), unnamed (+138156)
ARHGAP5	unnamed (-181926), unnamed (-73907)
ARHGAP8	unnamed (+27267), unnamed (+99038), unnamed (+292646)
ARHGEF10	unnamed (-678), unnamed (+56382), unnamed (+68286), unnamed (+73501), unnamed (+75864), unnamed (+91083), unnamed (+100197), unnamed (+106010), unnamed (+149242), unnamed (+177860)
ARHGEF10L	unnamed (-37276), unnamed (+41672), unnamed (+105465)
ARHGEF11	unnamed (+11046)
ARHGEF12	unnamed (+803), unnamed (+2517)
ARHGEF16	unnamed (-237058), unnamed (-149938), unnamed (-108559), unnamed (-103776), unnamed (-93450), unnamed (-52159), unnamed (+13242), unnamed (+123032)
ARHGEF19	unnamed (-4812), unnamed (+2436)
ARHGEF2	unnamed (-5280), unnamed (+1720), unnamed (+2265), unnamed (+3569), unnamed (+9640)
ARHGEF26	unnamed (+10672), unnamed (+60621), unnamed (+129461)
ARHGEF28	unnamed (+28773), unnamed (+438272), unnamed (+580451), unnamed (+606320), unnamed (+857106), unnamed (+990504)
ARHGEF3	unnamed (-15577), unnamed (+16776), unnamed (+30791), unnamed (+62453), unnamed (+86799), unnamed (+104768), unnamed (+309784), unnamed (+396721)
ARHGEF37	unnamed (-9), unnamed (+2221), unnamed (+2867)
ARHGEF4	unnamed (-47119), unnamed (-46634), unnamed (+46659), unnamed (+139769), unnamed (+142568)
ARHGEF40	unnamed (+1404)
ARHGEF6	unnamed (+27111)
ARHGEF7	unnamed (-108972), unnamed (+6944), unnamed (+24998), unnamed (+61944), unnamed (+63382), unnamed (+95447)
ARID1A	unnamed (-75649), unnamed (+27409), unnamed (+27838)
ARID1B	unnamed (-838451), unnamed (+1251), unnamed (+330543), unnamed (+370825), unnamed (+394430), unnamed (+420755), unnamed (+450625), unnamed (+457804), unnamed (+458536)
ARID2	unnamed (-260672), unnamed (-188835), unnamed (-563)
ARID3A	unnamed (+14627)
ARID3B	unnamed (+5152)
ARID4B	unnamed (+40854), unnamed (+61894), unnamed (+87984)
ARID5A	unnamed (-129008)
ARID5B	unnamed (-278017), unnamed (-198462), unnamed (-925), unnamed (+1073), unnamed (+74153), unnamed (+148151)
ARL14EP	unnamed (+35718), unnamed (+101920), unnamed (+235895)
ARL15	unnamed (-79540), unnamed (-132), unnamed (+138405)
ARL16	unnamed (+6824)
ARL2	unnamed (-59)
ARL2BP	unnamed (-14308), unnamed (-13070), unnamed (+15560)
ARL3	unnamed (+383), unnamed (+35416), unnamed (+38935), unnamed (+45505), unnamed (+53003), unnamed (+53462), unnamed (+64781)
ARL4A	unnamed (-12), unnamed (+84304), unnamed (+122331), unnamed (+134544), unnamed (+336905), unnamed (+492979), unnamed (+548145), unnamed (+770646), unnamed (+779904), unnamed (+864424)
ARL4C	unnamed (-416160), unnamed (-415652), unnamed (-299092), unnamed (-295795), unnamed (-273192), unnamed (-179357), unnamed (-164298), unnamed (-39257), unnamed (-5787), unnamed (+58939), unnamed (+211341), unnamed (+273863)
ARL4D	unnamed (-89586)
ARL5A	unnamed (+41817)
ARL6IP4	unnamed (-4732)
ARL6IP5	unnamed (+32155)
ARL6IP6	unnamed (-224772), unnamed (+90)
ARL8A	unnamed (+974), unnamed (+11561), unnamed (+13692), unnamed (+14776)
ARL9	unnamed (+39447), unnamed (+39751)
ARMC1	unnamed (+232591), unnamed (+395122), unnamed (+414568), unnamed (+489139), unnamed (+638495)
ARMC10	unnamed (+42330)
ARMCX2	unnamed (-77751), unnamed (-76992)
ARNT	unnamed (-145)
ARNTL	unnamed (-512180), unnamed (-474227), unnamed (-449685), unnamed (-431802), unnamed (-430349), unnamed (-362998), unnamed (-264330), unnamed (-255079), unnamed (-155342)
ARNTL2	unnamed (-42310)
ARPC1A	unnamed (+32394)
ARPC1B	unnamed (-16426)
ARPP21	unnamed (-1067), unnamed (+515), unnamed (+18530), unnamed (+24392), unnamed (+132473)
ARRDC2	unnamed (-11178)
ARRDC3	unnamed (-515686), unnamed (+102807), unnamed (+254880), unnamed (+271868), unnamed (+340330), unnamed (+702154), unnamed (+742885), unnamed (+750463), unnamed (+785039)
ARRDC4	unnamed (-438675), unnamed (-267829), unnamed (-205455)
ARSB	unnamed (+1113), unnamed (+11646), unnamed (+12865)
ARSF	unnamed (+229953)
ARSI	unnamed (-42997), unnamed (-36436)
ARSJ	unnamed (-409743)
ART4	unnamed (+8761)
ARTN	unnamed (-98204), unnamed (-96711)
ARV1	unnamed (-188), unnamed (+49684), unnamed (+114790)
ARVCF	unnamed (+13992), unnamed (+18637), unnamed (+42014), unnamed (+50831), unnamed (+54249)
ARX	unnamed (-647972), unnamed (-367370), unnamed (-68710)
AS3MT	unnamed (-15090)
ASAH1	unnamed (+964), unnamed (+160753)
ASAH2	unnamed (-327825), unnamed (-258709), unnamed (-247778)
ASAP1	unnamed (-112512), unnamed (+42892), unnamed (+71945), unnamed (+99382), unnamed (+279002), unnamed (+291929)
ASAP2	unnamed (-119578), unnamed (-40952), unnamed (-27510), unnamed (+50126), unnamed (+129715), unnamed (+130234), unnamed (+184458)
ASAP3	unnamed (-41014), unnamed (+17589)
ASB1	unnamed (+91475), unnamed (+344445)
ASB10	unnamed (+6050)
ASB13	unnamed (+36602)
ASB4	unnamed (-12433), unnamed (-8755)
ASB6	unnamed (+13942)
ASB8	unnamed (+476)
ASB9	unnamed (+36185), unnamed (+63620), unnamed (+156261)
ASCC1	unnamed (-44807), unnamed (-23)
ASCL1	unnamed (+8782), unnamed (+220813), unnamed (+537859), unnamed (+613881)
ASCL2	unnamed (+59722)
ASF1A	unnamed (-104564)
ASH1L	unnamed (-33819), unnamed (+239100)
ASH2L	unnamed (-73539)
ASIC1	unnamed (+5732)
ASIC2	unnamed (-457868)
ASIC4	unnamed (-2583), unnamed (+131), unnamed (+2705), unnamed (+6570)
ASIC5	unnamed (+70254)
ASNA1	unnamed (-2478)
ASNS	unnamed (-99855), unnamed (+139048)
ASPA	unnamed (+55824)
ASPH	unnamed (-406750), unnamed (-123040), unnamed (-217)
ASPHD2	unnamed (-258299), unnamed (-157767), unnamed (-155859), unnamed (-98138)
ASPSCR1	unnamed (-10548)
ASRGL1	unnamed (+63505)
ASS1	unnamed (-22969), unnamed (+17611), unnamed (+28785), unnamed (+29292)
ASTE1	unnamed (+133569)
ASTN2	unnamed (-50930), unnamed (-50110), unnamed (+11299), unnamed (+11672), unnamed (+182558)
ASUN	unnamed (+59566)
ASXL1	unnamed (+104763), unnamed (+105250), unnamed (+125048), unnamed (+158998), unnamed (+178124), unnamed (+268930)
ASXL2	unnamed (-16224)
ASXL3	unnamed (-659563), unnamed (-80762), unnamed (-79108), unnamed (+167583), unnamed (+580383)
ATAD2	unnamed (-361)
ATAD2B	unnamed (-98), unnamed (+181126), unnamed (+228334), unnamed (+291507), unnamed (+376533), unnamed (+381165), unnamed (+536811), unnamed (+819532), unnamed (+889230)
ATCAY	unnamed (+1065), unnamed (+10221)
ATE1	unnamed (+27519), unnamed (+296301)
ATF1	unnamed (-143909), unnamed (-102306)
ATF2	unnamed (-8)
ATF3	unnamed (-157912), unnamed (-49566), unnamed (-41343), unnamed (+26919), unnamed (+28150), unnamed (+59273)
ATF6B	unnamed (+31600), unnamed (+54982)
ATF7IP	unnamed (-179541), unnamed (-107925), unnamed (+339), unnamed (+19608), unnamed (+20395), unnamed (+108063)
ATG10	unnamed (-120370), unnamed (-47388)
ATG12	unnamed (-299)
ATG13	unnamed (-133), unnamed (+20182)
ATG16L1	unnamed (-39)
ATG16L2	unnamed (+7747), unnamed (+20005), unnamed (+205346), unnamed (+205932), unnamed (+225787)
ATG4C	unnamed (+91910), unnamed (+98210), unnamed (+169702), unnamed (+340663), unnamed (+350616)
ATG4D	unnamed (+21997)
ATG5	unnamed (+168344)
ATG7	unnamed (+10572), unnamed (+309397), unnamed (+363660)
ATG9B	unnamed (+5560)
ATIC	unnamed (+82590)
ATL2	unnamed (-163712), unnamed (-163333), unnamed (-138644)
ATN1	unnamed (+13789)
ATOH1	unnamed (-798881), unnamed (-778451)
ATOH7	unnamed (+77793)
ATOH8	unnamed (-11609), unnamed (+18751), unnamed (+43040), unnamed (+60416), unnamed (+121006)
ATOX1	unnamed (-117), unnamed (+814)
ATP10A	unnamed (+30807), unnamed (+123300)
ATP10D	unnamed (-97), unnamed (+68619)
ATP11A	unnamed (+57205), unnamed (+239106), unnamed (+250102), unnamed (+269132)
ATP11B	unnamed (-700607), unnamed (-580854), unnamed (-551310), unnamed (-533725), unnamed (-428205), unnamed (-293058), unnamed (-283874), unnamed (+32)
ATP13A1	unnamed (-4912), unnamed (-291)
ATP13A3	unnamed (-75548)
ATP13A4	unnamed (+6609)
ATP13A5	unnamed (-169670), unnamed (+34035), unnamed (+36003), unnamed (+54719), unnamed (+60948)
ATP1A1	unnamed (-364735), unnamed (-61839), unnamed (+59785)
ATP1A3	unnamed (-136)
ATP1B1	unnamed (+110)
ATP1B3	unnamed (-81096), unnamed (+1144), unnamed (+57469), unnamed (+63981), unnamed (+244350)
ATP2A2	unnamed (+96839)
ATP2B1	unnamed (-575907), unnamed (-1344), unnamed (-972), unnamed (-432), unnamed (+71)
ATP2B2	unnamed (-108768), unnamed (-94910), unnamed (-48483), unnamed (+53), unnamed (+37228), unnamed (+76677), unnamed (+144006)
ATP2B3	unnamed (-28426), unnamed (+1589)
ATP2B4	unnamed (-119599), unnamed (-112392), unnamed (-111242), unnamed (-104531), unnamed (-37263), unnamed (+24013), unnamed (+45973)
ATP2C1	unnamed (-71372), unnamed (+42627)
ATP2C2	unnamed (-29058), unnamed (-17949), unnamed (-11667), unnamed (+5651)
ATP5E	unnamed (-176)
ATP5G1	unnamed (-138)
ATP5G3	unnamed (-650162), unnamed (-513635), unnamed (-462652), unnamed (-284095), unnamed (-258056), unnamed (-125432)
ATP5H	unnamed (+12404), unnamed (+25918)
ATP5J	unnamed (-299136), unnamed (-54871), unnamed (+109)
ATP5O	unnamed (-20421), unnamed (-8146)
ATP6AP1L	unnamed (+356313), unnamed (+470169), unnamed (+642829), unnamed (+756484)
ATP6AP2	unnamed (-475315), unnamed (-472779), unnamed (-426946), unnamed (-405492), unnamed (-404111), unnamed (-174201), unnamed (-145844), unnamed (-108767), unnamed (-30619), unnamed (-13), unnamed (+70993)
ATP6V0A2	unnamed (+14135)
ATP6V0A4	unnamed (-101904)
ATP6V0E1	unnamed (+55560)
ATP6V0E2	unnamed (+5715), unnamed (+8288), unnamed (+9924), unnamed (+12784)
ATP6V1B1	unnamed (+7171)
ATP6V1B2	unnamed (+70875), unnamed (+71641)
ATP6V1C1	unnamed (+87980), unnamed (+112725)
ATP6V1C2	unnamed (+89348)
ATP6V1E2	unnamed (+22377), unnamed (+29235)
ATP6V1F	unnamed (-29635), unnamed (+6804)
ATP6V1G3	unnamed (+245490), unnamed (+380560)
ATP6V1H	unnamed (+72548), unnamed (+529784)
ATP7B	unnamed (+55963)
ATP8A2	unnamed (+645200), unnamed (+653303)
ATP8B1	unnamed (+22622), unnamed (+90121), unnamed (+172588)
ATP8B2	unnamed (-2998)
ATP9A	unnamed (+26205), unnamed (+36546), unnamed (+36763), unnamed (+52786)
ATP9B	unnamed (-83434), unnamed (-55250), unnamed (+181291), unnamed (+297055)
ATPAF2	unnamed (+34717)
ATR	unnamed (-27313)
ATRN	unnamed (-50489), unnamed (+143648)
ATRNL1	unnamed (-126460), unnamed (-119102), unnamed (-102413), unnamed (-92052), unnamed (+906806)
ATXN1	unnamed (-271656), unnamed (-270764), unnamed (-221534), unnamed (+184587), unnamed (+241364), unnamed (+518212)
ATXN10	unnamed (-167296), unnamed (-93521), unnamed (+166776), unnamed (+173573), unnamed (+206916), unnamed (+278267), unnamed (+294948)
ATXN3L	unnamed (-143430), unnamed (-57331), unnamed (-56485), unnamed (+152821), unnamed (+229445)
ATXN7	unnamed (+63307)
ATXN7L3	unnamed (-12514)
AUH	unnamed (+142216), unnamed (+164485)
AUNIP	unnamed (+39509)
AURKB	unnamed (-16119), unnamed (+20231), unnamed (+23026)
AUTS2	unnamed (-932923), unnamed (-914846), unnamed (-914173), unnamed (-519854), unnamed (-303198), unnamed (-169393), unnamed (-168701), unnamed (+188945), unnamed (+225491), unnamed (+335437), unnamed (+363675), unnamed (+382985), unnamed (+407168), unnamed (+493374), unnamed (+493815), unnamed (+830708), unnamed (+833261)
AVL9	unnamed (+233326), unnamed (+446729), unnamed (+447448)
AVPR2	unnamed (+17041)
AXIN2	unnamed (-189203), unnamed (-77119), unnamed (+122439), unnamed (+328755)
AZIN1	unnamed (+1507), unnamed (+29620), unnamed (+75342), unnamed (+134981)
B3GALNT1	unnamed (+35086)
B3GALT1	unnamed (-677750), unnamed (-525640), unnamed (-330752)
B3GALT2	unnamed (+152), unnamed (+524)
B3GALT5	unnamed (-75952), unnamed (-59535), unnamed (-321), unnamed (+7594), unnamed (+41368), unnamed (+87073), unnamed (+174572)
B3GALTL	unnamed (+9419)
B3GAT1	unnamed (-408630), unnamed (-49156), unnamed (-33698), unnamed (-19304)
B3GAT2	unnamed (-242895)
B3GAT3	unnamed (+48)
B3GNT2	unnamed (-198638), unnamed (-181904), unnamed (+279618), unnamed (+293251)
B3GNT3	unnamed (-41032)
B3GNT5	unnamed (+45722), unnamed (+54304), unnamed (+106847)
B3GNT6	unnamed (-142596)
B3GNT7	unnamed (-53264), unnamed (-6872)
B4GALNT3	unnamed (-6713)
B4GALT1	unnamed (-22298)
B4GALT2	unnamed (+31233)
B4GALT4	unnamed (+3339)
B4GALT5	unnamed (+12329), unnamed (+101578), unnamed (+104847)
B4GALT6	unnamed (-466)
B9D1	unnamed (+44812), unnamed (+45275), unnamed (+56191), unnamed (+97897), unnamed (+112786)
BAALC	unnamed (-31667), unnamed (-6922), unnamed (+761), unnamed (+77201), unnamed (+89219), unnamed (+136756)
BAAT	unnamed (+107431), unnamed (+107926), unnamed (+148088)
BACE2	unnamed (-255758), unnamed (-129474), unnamed (-98666), unnamed (-80998), unnamed (-25458), unnamed (+111253), unnamed (+116851)
BACH1	unnamed (-153749), unnamed (-153256), unnamed (-137848), unnamed (-7417), unnamed (+149950), unnamed (+155296), unnamed (+211990), unnamed (+239477), unnamed (+438049), unnamed (+449979), unnamed (+580419)
BACH2	unnamed (-170523), unnamed (+659), unnamed (+10934), unnamed (+77499), unnamed (+78165), unnamed (+355422), unnamed (+355901)
BAG5	unnamed (+12101), unnamed (+19427)
BAI1	unnamed (+91010), unnamed (+159838), unnamed (+163164)
BAI2	unnamed (-47732), unnamed (+1190), unnamed (+2916), unnamed (+9735)
BAI3	unnamed (-972826), unnamed (-197), unnamed (+144784), unnamed (+339973), unnamed (+749602), unnamed (+820822), unnamed (+972963)
BAIAP2	unnamed (-16542), unnamed (+45200), unnamed (+66722), unnamed (+88392), unnamed (+93769), unnamed (+118370)
BAIAP2L1	unnamed (-168959), unnamed (+13741)
BAMBI	unnamed (-13342), unnamed (+91109), unnamed (+111486), unnamed (+112554), unnamed (+298675), unnamed (+405999), unnamed (+425022), unnamed (+480030), unnamed (+547451), unnamed (+568407)
BANF1	unnamed (-12661)
BANF2	unnamed (+245556)
BANK1	unnamed (+467322)
BANP	unnamed (-18701), unnamed (+37541), unnamed (+224740)
BAP1	unnamed (+69)
BARD1	unnamed (-209265)
BARHL1	unnamed (-137918)
BARHL2	unnamed (+529822)
BARX1	unnamed (-99588)
BARX2	unnamed (-151037), unnamed (+243530)
BASP1	unnamed (+584909), unnamed (+591251)
BATF3	unnamed (+32042), unnamed (+63165), unnamed (+64396)
BAZ2A	unnamed (+6043), unnamed (+7220)
BAZ2B	unnamed (+1687)
BBC3	unnamed (-23825)
BBOX1	unnamed (-34124), unnamed (-28532), unnamed (+175519), unnamed (+402877)
BBS2	unnamed (-27500)
BBS9	unnamed (-296), unnamed (+114023), unnamed (+635306), unnamed (+659280), unnamed (+686042)
BBX	unnamed (-913037), unnamed (-833642), unnamed (-696949), unnamed (-314563), unnamed (+253194), unnamed (+447744)
BCAN	unnamed (-3520), unnamed (-112), unnamed (+20269), unnamed (+21435), unnamed (+22674), unnamed (+33744)
BCAP29	unnamed (+29032)
BCAP31	unnamed (-3221)
BCAR1	unnamed (-30800), unnamed (-16993), unnamed (-2141), unnamed (-1428), unnamed (-909), unnamed (+14397)
BCAR3	unnamed (-479), unnamed (+416), unnamed (+907), unnamed (+62287), unnamed (+106193), unnamed (+154893), unnamed (+221497), unnamed (+293810)
BCAS1	unnamed (-92168), unnamed (+41729), unnamed (+319520)
BCAS3	unnamed (+479828), unnamed (+703458), unnamed (+712023)
BCAS4	unnamed (+24), unnamed (+117169)
BCAT1	unnamed (+142837), unnamed (+146091), unnamed (+146436), unnamed (+524266), unnamed (+656460), unnamed (+844943)
BCDIN3D	unnamed (-26296), unnamed (+23556), unnamed (+32987), unnamed (+33656)
BCHE	unnamed (+77), unnamed (+630530)
BCKDHB	unnamed (+90966)
BCL10	unnamed (-172472), unnamed (-66763), unnamed (-53885)
BCL11A	unnamed (-193002), unnamed (-28367), unnamed (-5819), unnamed (+187128), unnamed (+188877), unnamed (+482485), unnamed (+748547), unnamed (+754543)
BCL11B	unnamed (+637698)
BCL2	unnamed (+340745), unnamed (+344883), unnamed (+356255), unnamed (+559859)
BCL2A1	unnamed (-62212), unnamed (-61437)
BCL2L1	unnamed (-869)
BCL2L10	unnamed (-2044)
BCL2L11	unnamed (-372224), unnamed (-262375), unnamed (-261345), unnamed (-26041), unnamed (-25174), unnamed (-18502), unnamed (-3078), unnamed (+41220), unnamed (+585134)
BCL2L14	unnamed (-215145), unnamed (-52337), unnamed (+173612)
BCL2L2	unnamed (-4791)
BCL2L2-PABPN1	unnamed (-4996)
BCL3	unnamed (-6646), unnamed (+4946)
BCL6	unnamed (-306642), unnamed (-244296), unnamed (-31506), unnamed (-4399), unnamed (+283), unnamed (+25701)
BCL7A	unnamed (+2459), unnamed (+4604), unnamed (+8905)
BCL7C	unnamed (+18932)
BCL9	unnamed (-189999), unnamed (+40784)
BCLAF1	unnamed (-89), unnamed (+5865)
BCOR	unnamed (-452885), unnamed (-374737), unnamed (-337660), unnamed (-309303), unnamed (-79393), unnamed (-78012), unnamed (-56558), unnamed (-10725), unnamed (-8189), unnamed (+10611), unnamed (+34453), unnamed (+144226), unnamed (+257129), unnamed (+266863), unnamed (+283347), unnamed (+285890), unnamed (+330388), unnamed (+337646), unnamed (+367205), unnamed (+370404), unnamed (+414972), unnamed …
BCR	unnamed (+32613), unnamed (+53909), unnamed (+57051), unnamed (+341539)
BDH1	unnamed (+35071), unnamed (+45884), unnamed (+193699), unnamed (+201128)
BDH2	unnamed (+8104)
BDKRB1	unnamed (+43884)
BDKRB2	unnamed (-114054)
BEGAIN	unnamed (-61887), unnamed (-35452), unnamed (+93587), unnamed (+167792)
BEND5	unnamed (-386319), unnamed (-171480), unnamed (-144122), unnamed (-139663), unnamed (+149182), unnamed (+149483), unnamed (+165932), unnamed (+250408), unnamed (+282519)
BEND7	unnamed (-26084)
BEST2	unnamed (+6115)
BEST3	unnamed (-2549), unnamed (-51), unnamed (+14666)
BET1	unnamed (-219527)
BFSP1	unnamed (+203748)
BFSP2	unnamed (-29545), unnamed (+13528), unnamed (+136150), unnamed (+136590)
BGN	unnamed (+12757)
BHLHE22	unnamed (-928067), unnamed (-613713), unnamed (-313124), unnamed (-309821), unnamed (+165680)
BHLHE23	unnamed (-223819), unnamed (-209316), unnamed (-53400)
BHLHE40	unnamed (-215129), unnamed (-140683), unnamed (-112065), unnamed (-110729)
BHLHE41	unnamed (+68512)
BICC1	unnamed (+138237), unnamed (+179416), unnamed (+408343), unnamed (+450916), unnamed (+454851), unnamed (+480512)
BICD1	unnamed (-349), unnamed (+48202), unnamed (+94086), unnamed (+94942), unnamed (+163748)
BICD2	unnamed (+14960)
BID	unnamed (-140692), unnamed (-129778), unnamed (-85334)
BIN1	unnamed (+50), unnamed (+34185)
BIN3	unnamed (+42747)
BIRC2	unnamed (-26350), unnamed (+74215), unnamed (+104605)
BIRC3	unnamed (+75), unnamed (+3390)
BIRC5	unnamed (+94)
BIRC6	unnamed (+107524)
BIRC7	unnamed (-175448), unnamed (-19532), unnamed (-5029)
BIVM	unnamed (+1010)
BLCAP	unnamed (-39900), unnamed (-138)
BLID	unnamed (-512716), unnamed (-86911), unnamed (-40147), unnamed (+14526), unnamed (+45524), unnamed (+87456), unnamed (+108254), unnamed (+186425), unnamed (+208605), unnamed (+229693), unnamed (+262901), unnamed (+374130), unnamed (+393238), unnamed (+416412), unnamed (+419742), unnamed (+460469), unnamed (+592010), unnamed (+643116)
BLK	unnamed (-32455)
BLM	unnamed (+101340)
BLMH	unnamed (+26600)
BLNK	unnamed (+181216)
BLOC1S3	unnamed (-162)
BLOC1S4	unnamed (+4380), unnamed (+10945)
BLOC1S5-TXNDC5	unnamed (+103881)
BLVRA	unnamed (-8398)
BLZF1	unnamed (-33)
BMF	unnamed (+5596), unnamed (+36337), unnamed (+39518)
BMP1	unnamed (-4837), unnamed (+47640)
BMP10	unnamed (+41905), unnamed (+96719)
BMP2	unnamed (-636856), unnamed (-631065), unnamed (-605200), unnamed (-603109), unnamed (-582887), unnamed (-184326), unnamed (-35554), unnamed (+936001)
BMP2K	unnamed (-27)
BMP3	unnamed (-605257), unnamed (-155), unnamed (+115679)
BMP4	unnamed (-82706)
BMP6	unnamed (+488), unnamed (+79216)
BMP7	unnamed (-16510), unnamed (-108), unnamed (+8262), unnamed (+25082), unnamed (+98136), unnamed (+123994), unnamed (+544410)
BMP8A	unnamed (-383650), unnamed (-92754), unnamed (-82473), unnamed (-44552)
BMP8B	unnamed (-56939), unnamed (-54127)
BMPER	unnamed (-661356), unnamed (-140073), unnamed (-116099), unnamed (-89337), unnamed (+154080), unnamed (+457119)
BMPR1A	unnamed (-8604), unnamed (-367), unnamed (+109505), unnamed (+124906)
BMPR1B	unnamed (-591739), unnamed (+161889)
BMPR2	unnamed (-109712), unnamed (-624)
BMS1	unnamed (-131)
BNC2	unnamed (+159597), unnamed (+161905), unnamed (+242529), unnamed (+663258), unnamed (+767279), unnamed (+934231)
BNIP1	unnamed (+11611), unnamed (+83893)
BNIP2	unnamed (-302444)
BNIP3	unnamed (-54315), unnamed (+42)
BOC	unnamed (+53576), unnamed (+64489)
BOD1	unnamed (-252777), unnamed (-249955), unnamed (-72867), unnamed (-27466), unnamed (-9951), unnamed (+43389), unnamed (+59355), unnamed (+60992), unnamed (+144197)
BOD1L1	unnamed (-791927), unnamed (-640172), unnamed (-591096), unnamed (-352705)
BOLA3	unnamed (+54078)
BPGM	unnamed (-47229), unnamed (+44176)
BPI	unnamed (-16892)
BPTF	unnamed (+77162)
BRAT1	unnamed (+31707)
BRCA1	unnamed (+90951)
BRCA2	unnamed (-149362), unnamed (+114672)
BRD1	unnamed (+302699), unnamed (+374107), unnamed (+478228), unnamed (+486446), unnamed (+901171), unnamed (+903167)
BRD4	unnamed (-8194), unnamed (-631), unnamed (+14346)
BRD7	unnamed (-90860), unnamed (-17778)
BRF1	unnamed (-20553)
BRI3	unnamed (+105652)
BRI3BP	unnamed (+22420)
BRIP1	unnamed (+53252)
BRK1	unnamed (-4662)
BRMS1L	unnamed (+71586), unnamed (+173204), unnamed (+250585)
BRSK1	unnamed (+3710), unnamed (+17667)
BRSK2	unnamed (-13767), unnamed (-9306)
BRWD1	unnamed (-553), unnamed (+26749), unnamed (+95264)
BSN	unnamed (-287)
BSND	unnamed (+23230)
BSPRY	unnamed (+11889)
BST1	unnamed (+270)
BSX	unnamed (-58443)
BTBD1	unnamed (+48743), unnamed (+49251)
BTBD11	unnamed (+327706)
BTBD17	unnamed (+389), unnamed (+23963), unnamed (+24707)
BTBD2	unnamed (-3956)
BTBD9	unnamed (+196346), unnamed (+248144), unnamed (+281620), unnamed (+291329), unnamed (+496036), unnamed (+632081), unnamed (+708865)
BTC	unnamed (-79524), unnamed (-79145)
BTG1	unnamed (-217941), unnamed (-143942), unnamed (+60083), unnamed (+60742), unnamed (+81237), unnamed (+123996), unnamed (+581501), unnamed (+764345)
BTG2	unnamed (-26947), unnamed (-14980), unnamed (+20065), unnamed (+37107)
BTG4	unnamed (+75442)
BTRC	unnamed (-58598), unnamed (-49651)
BUB3	unnamed (+146996), unnamed (+342262)
BUD13	unnamed (+69422), unnamed (+192766), unnamed (+214402), unnamed (+239123), unnamed (+271582), unnamed (+294488), unnamed (+459794), unnamed (+573605), unnamed (+842504), unnamed (+902944)
BVES	unnamed (+271)
BZW1	unnamed (+49027)
C10orf10	unnamed (+14611), unnamed (+15248)
C10orf105	unnamed (+120858), unnamed (+138318)
C10orf11	unnamed (-131324), unnamed (+200417), unnamed (+461768), unnamed (+615559), unnamed (+740254)
C10orf112	unnamed (+80067)
C10orf129	unnamed (-10340), unnamed (+2042)
C10orf137	unnamed (-671225), unnamed (-642267), unnamed (-187926)
C10orf2	unnamed (-631)
C10orf35	unnamed (-89)
C10orf54	unnamed (+52)
C10orf76	unnamed (+152153), unnamed (+167827)
C10orf88	unnamed (+315)
C10orf90	unnamed (-149626), unnamed (-142147), unnamed (-40209)
C11orf24	unnamed (+5249)
C11orf31	unnamed (-376)
C11orf34	unnamed (-650194), unnamed (-517400), unnamed (-516594), unnamed (-508458), unnamed (-475557), unnamed (-436631), unnamed (-376449), unnamed (-370704)
C11orf44	unnamed (-92447), unnamed (+46686)
C11orf45	unnamed (+380)
C11orf49	unnamed (+40393), unnamed (+167648)
C11orf58	unnamed (-25031), unnamed (+243443), unnamed (+271107)
C11orf82	unnamed (+87706)
C11orf87	unnamed (+655814)
C11orf92	unnamed (+35600)
C11orf94	unnamed (+7673), unnamed (+10401)
C12orf23	unnamed (-84024), unnamed (-57217)
C12orf44	unnamed (-44368), unnamed (-36764), unnamed (-13985), unnamed (-11211), unnamed (-170), unnamed (+51978), unnamed (+87055)
C12orf49	unnamed (+75251), unnamed (+79182), unnamed (+145563)
C12orf5	unnamed (-167)
C12orf57	unnamed (-5771)
C12orf65	unnamed (+35337), unnamed (+36670)
C12orf76	unnamed (-5823), unnamed (+42800)
C14orf1	unnamed (+25113)
C14orf132	unnamed (-45583), unnamed (+51420)
C14orf144	unnamed (-43926), unnamed (-41999), unnamed (+106470), unnamed (+139878), unnamed (+180372), unnamed (+301464)
C14orf159	unnamed (-360), unnamed (+56609)
C14orf166	unnamed (+25476)
C14orf180	unnamed (-229010), unnamed (-195602), unnamed (-155108), unnamed (-34016), unnamed (+18807), unnamed (+20790), unnamed (+24514)
C16orf62	unnamed (-16), unnamed (+223)
C16orf80	unnamed (+1073), unnamed (+7487)
C16orf87	unnamed (-26364), unnamed (+41265)
C16orf91	unnamed (+8502)
C17orf62	unnamed (+9559)
C17orf70	unnamed (-30467), unnamed (-14572), unnamed (+14285)
C17orf75	unnamed (+55979)
C17orf78	unnamed (-382535), unnamed (-356273), unnamed (-354978), unnamed (-329222), unnamed (-307221), unnamed (-198327), unnamed (-52997)
C17orf85	unnamed (-33049)
C17orf89	unnamed (+12800), unnamed (+15971)
C18orf25	unnamed (-50)
C18orf32	unnamed (-49)
C19orf10	unnamed (+30431), unnamed (+85362)
C19orf24	unnamed (-8642)
C19orf25	unnamed (+5212), unnamed (+6536)
C19orf70	unnamed (+133)
C19orf77	unnamed (+81744), unnamed (+82859), unnamed (+92505)
C1D	unnamed (+88361), unnamed (+210875), unnamed (+412939), unnamed (+599036)
C1GALT1	unnamed (-251267), unnamed (-167741), unnamed (+316424)
C1GALT1C1	unnamed (-97583), unnamed (+352)
C1orf101	unnamed (+44169)
C1orf174	unnamed (-639977), unnamed (-318), unnamed (+36835)
C1orf191	unnamed (+35067), unnamed (+91491), unnamed (+153497)
C1orf198	unnamed (+60525), unnamed (+61394), unnamed (+70477)
C1orf27	unnamed (+867)
C1orf56	unnamed (+471)
C1orf61	unnamed (-59859), unnamed (+15651), unnamed (+16200), unnamed (+21807), unnamed (+27561), unnamed (+28771), unnamed (+36629), unnamed (+38828)
C1orf86	unnamed (+61469), unnamed (+68112)
C1orf87	unnamed (-976375), unnamed (-937959), unnamed (-897235), unnamed (-851726), unnamed (-838280), unnamed (-830431), unnamed (-829992), unnamed (-820607), unnamed (-794263), unnamed (-759616), unnamed (-594945), unnamed (-491297), unnamed (-375216), unnamed (-294007), unnamed (-206645), unnamed (-161074), unnamed (+101167)
C1orf94	unnamed (+510772)
C1orf95	unnamed (-115345), unnamed (+2881), unnamed (+139781), unnamed (+188336)
C1QL1	unnamed (-45485), unnamed (+10351)
C1QTNF1	unnamed (+10131)
C1QTNF3	unnamed (-567014), unnamed (-367708)
C1QTNF5	unnamed (-30064), unnamed (-27684)
C1QTNF9	unnamed (-267904), unnamed (-243077), unnamed (-88663)
C20orf24	unnamed (-352), unnamed (+90)
C20orf27	unnamed (+17727)
C21orf2	unnamed (-90), unnamed (+37200)
C21orf33	unnamed (-21331), unnamed (+26244), unnamed (+27392), unnamed (+100294), unnamed (+106083)
C21orf62	unnamed (-201260), unnamed (-175512), unnamed (-169810), unnamed (-150016), unnamed (-142096), unnamed (-125278), unnamed (-111218), unnamed (+22531)
C21orf67	unnamed (-120235), unnamed (-70457), unnamed (-55635), unnamed (-54513), unnamed (-43213), unnamed (-22668), unnamed (-10908)
C2CD2	unnamed (-4280), unnamed (+690), unnamed (+27109)
C2CD3	unnamed (+100066)
C2CD4A	unnamed (-6458)
C2CD4B	unnamed (-380735)
C2CD5	unnamed (+85994)
C2orf40	unnamed (+95478)
C2orf71	unnamed (-668619), unnamed (-216476), unnamed (+31617)
C2orf81	unnamed (-22762), unnamed (-22222), unnamed (-4486)
C2orf82	unnamed (+3373)
C2orf88	unnamed (+135), unnamed (+293)
C3orf20	unnamed (-222043)
C3orf52	unnamed (+4500)
C3orf58	unnamed (+23947), unnamed (+132533), unnamed (+269738), unnamed (+437659)
C3orf80	unnamed (-44812), unnamed (-25045)
C4orf27	unnamed (-33868)
C4orf6	unnamed (-318527), unnamed (-184163)
C5	unnamed (+84373)
C5orf15	unnamed (-8602), unnamed (-1079), unnamed (+61453), unnamed (+98681), unnamed (+120195), unnamed (+204823), unnamed (+259268)
C5orf20	unnamed (-86121), unnamed (-15023)
C5orf28	unnamed (-35)
C5orf30	unnamed (+108393), unnamed (+170141)
C5orf38	unnamed (-362), unnamed (+434783), unnamed (+436018), unnamed (+445792), unnamed (+474195), unnamed (+669673), unnamed (+677960)
C5orf42	unnamed (+113)
C5orf45	unnamed (+164)
C5orf50	unnamed (-141168), unnamed (-139328)
C5orf55	unnamed (+43110)
C5orf64	unnamed (-229056), unnamed (-141254), unnamed (-6207), unnamed (-5505), unnamed (+99033), unnamed (+183306), unnamed (+186169)
C6orf1	unnamed (-56875)
C6orf10	unnamed (+116238)
C6orf120	unnamed (-256352), unnamed (-88)
C6orf123	unnamed (-22944), unnamed (+305), unnamed (+8602), unnamed (+34369), unnamed (+97673), unnamed (+118004), unnamed (+119572), unnamed (+131605), unnamed (+288960)
C6orf203	unnamed (+48018), unnamed (+88200)
C6orf47	unnamed (-2)
C6orf57	unnamed (+116)
C6orf70	unnamed (+80187), unnamed (+87526), unnamed (+117017), unnamed (+230854), unnamed (+293451), unnamed (+316687), unnamed (+340300), unnamed (+420091), unnamed (+444084)
C6orf89	unnamed (+90)
C7orf10	unnamed (+94), unnamed (+995806)
C7orf13	unnamed (+61406), unnamed (+62595), unnamed (+801213)
C7orf49	unnamed (-157)
C7orf55	unnamed (-45752)
C7orf60	unnamed (-106)
C7orf66	unnamed (-979882), unnamed (-692810), unnamed (-87615), unnamed (+160756)
C7orf69	unnamed (-226585), unnamed (-218466), unnamed (-214695), unnamed (-171967), unnamed (+17694), unnamed (+32135), unnamed (+42715), unnamed (+91892), unnamed (+120595)
C8A	unnamed (-4332), unnamed (-4054)
C8B	unnamed (-353268), unnamed (-196768), unnamed (-106563), unnamed (-59125)
C8orf17	unnamed (-117046), unnamed (-67012), unnamed (-13202), unnamed (+165471), unnamed (+165855)
C8orf37	unnamed (-879847)
C8orf4	unnamed (+48435), unnamed (+217135)
C8orf48	unnamed (-7681)
C9	unnamed (+11444)
C9orf123	unnamed (-933260), unnamed (-564405), unnamed (-446618), unnamed (-318833), unnamed (+238828), unnamed (+533117), unnamed (+587919)
C9orf135	unnamed (+125152), unnamed (+176499), unnamed (+200354)
C9orf156	unnamed (-12563), unnamed (-889)
C9orf24	unnamed (-33411), unnamed (-6132)
C9orf3	unnamed (-12032), unnamed (+13343), unnamed (+25980), unnamed (+153967), unnamed (+244642), unnamed (+281438), unnamed (+297459), unnamed (+318429), unnamed (+321675), unnamed (+367791)
C9orf47	unnamed (-399289)
C9orf57	unnamed (+79762)
C9orf69	unnamed (+9024), unnamed (+12933)
C9orf9	unnamed (+18317)
CA1	unnamed (+52901)
CA10	unnamed (-378646), unnamed (-260893), unnamed (+1967), unnamed (+397589), unnamed (+504628), unnamed (+540647), unnamed (+647668), unnamed (+786793), unnamed (+795360)
CA11	unnamed (+880)
CA12	unnamed (-83143), unnamed (+58144)
CA13	unnamed (-24951), unnamed (+80586)
CA4	unnamed (-9975), unnamed (+177336)
CA5A	unnamed (-14801), unnamed (+27007)
CA6	unnamed (-1674), unnamed (+1503)
CA8	unnamed (-132590), unnamed (-123535), unnamed (-122878), unnamed (+384374), unnamed (+586494), unnamed (+974867)
CAAP1	unnamed (+401)
CAB39L	unnamed (+100230)
CABIN1	unnamed (+93297), unnamed (+135161)
CABLES1	unnamed (+222401), unnamed (+233632), unnamed (+276109)
CABLES2	unnamed (-30818), unnamed (-3042)
CABP1	unnamed (+9651)
CABP7	unnamed (-24672), unnamed (-18232), unnamed (-15086), unnamed (-12908), unnamed (-8907)
CABYR	unnamed (-251262), unnamed (-124437), unnamed (-84720), unnamed (+303)
CACHD1	unnamed (+44761)
CACNA1A	unnamed (-193827), unnamed (-186122), unnamed (+324230), unnamed (+341516), unnamed (+342152)
CACNA1B	unnamed (-128086), unnamed (-112556)
CACNA1C	unnamed (+271037), unnamed (+280134)
CACNA1D	unnamed (+235606), unnamed (+326942)
CACNA1E	unnamed (-386393), unnamed (-303602), unnamed (-58727), unnamed (-53177), unnamed (+576248)
CACNA1G	unnamed (-819), unnamed (+43209)
CACNA1H	unnamed (+14358)
CACNA1I	unnamed (+133281), unnamed (+140130)
CACNA1S	unnamed (+16475)
CACNA2D1	unnamed (-115807), unnamed (+61346), unnamed (+123910), unnamed (+151754), unnamed (+179125), unnamed (+278827), unnamed (+431068), unnamed (+578045)
CACNA2D2	unnamed (+60249)
CACNA2D3	unnamed (+568754)
CACNB2	unnamed (-4452), unnamed (+4537)
CACNG1	unnamed (-77383), unnamed (-25382), unnamed (-21850), unnamed (+88016)
CACNG3	unnamed (-189046)
CACNG4	unnamed (-79253), unnamed (-19282), unnamed (+2297), unnamed (+54298), unnamed (+57830)
CACNG5	unnamed (-477871), unnamed (-469180), unnamed (-468638), unnamed (-379793), unnamed (-294777), unnamed (-231073), unnamed (-230571), unnamed (-152719), unnamed (-119958), unnamed (-70376), unnamed (-57530), unnamed (-5143), unnamed (+50538), unnamed (+110509)
CACNG7	unnamed (+42342)
CACNG8	unnamed (-11363)
CACTIN	unnamed (-29221)
CACUL1	unnamed (-198823), unnamed (-159599), unnamed (-77344), unnamed (-63759), unnamed (+178)
CACYBP	unnamed (-193)
CADM1	unnamed (-996989), unnamed (-974083), unnamed (-808777), unnamed (-694966), unnamed (-426067), unnamed (-365627), unnamed (-161184), unnamed (-141688), unnamed (-56799), unnamed (-239), unnamed (+94574), unnamed (+179691), unnamed (+336858), unnamed (+391532), unnamed (+657821)
CADM2	unnamed (-821520), unnamed (-761198), unnamed (-746246), unnamed (-16715), unnamed (+37198), unnamed (+212754), unnamed (+227332), unnamed (+908164)
CADM3	unnamed (+16925)
CADM4	unnamed (-12587), unnamed (+43)
CADPS	unnamed (+1224), unnamed (+1792), unnamed (+453928)
CADPS2	unnamed (+117292)
CALB1	unnamed (-417834), unnamed (-278903)
CALCOCO1	unnamed (-197646)
CALCR	unnamed (-314610)
CALCRL	unnamed (+44132), unnamed (+144379)
CALD1	unnamed (-88642)
CALHM2	unnamed (-155)
CALM1	unnamed (-15303), unnamed (-13687), unnamed (+2771), unnamed (+90273), unnamed (+116683), unnamed (+301693), unnamed (+336657)
CALM2	unnamed (-16729), unnamed (+130181), unnamed (+187176)
CALM3	unnamed (+158), unnamed (+22528)
CALML3	unnamed (+105015)
CALN1	unnamed (-423423), unnamed (-378189), unnamed (-32329), unnamed (+448071)
CALY	unnamed (+6931), unnamed (+12207)
CAMK1D	unnamed (+288747)
CAMK1G	unnamed (-931290), unnamed (-480341), unnamed (-477251), unnamed (-363318), unnamed (+35240), unnamed (+44098), unnamed (+59651)
CAMK2A	unnamed (-235)
CAMK2B	unnamed (+41083)
CAMK2D	unnamed (+4956), unnamed (+314833), unnamed (+433363), unnamed (+468265)
CAMK2N1	unnamed (-8334), unnamed (+15861), unnamed (+37160), unnamed (+37506), unnamed (+160200)
CAMK4	unnamed (+121882)
CAMKK1	unnamed (+13744)
CAMKK2	unnamed (-29315), unnamed (+819)
CAMKMT	unnamed (+319376)
CAMSAP1	unnamed (+26575), unnamed (+95207), unnamed (+195671)
CAMSAP2	unnamed (-573), unnamed (+87766)
CAMTA1	unnamed (+83854), unnamed (+150138), unnamed (+180116), unnamed (+527931), unnamed (+716035), unnamed (+883501), unnamed (+895563), unnamed (+919333)
CAND1	unnamed (-407994), unnamed (-7839), unnamed (+141641), unnamed (+187304)
CAND2	unnamed (-38)
CAP2	unnamed (-101165), unnamed (-43568)
CAPG	unnamed (-23336)
CAPN1	unnamed (-1047)
CAPN12	unnamed (+22230), unnamed (+25042), unnamed (+50965)
CAPN13	unnamed (-301698), unnamed (-258924), unnamed (+234163)
CAPN2	unnamed (-13878), unnamed (-5980)
CAPN5	unnamed (-39), unnamed (+2729)
CAPN6	unnamed (-106855), unnamed (-101798), unnamed (-78011), unnamed (+88373)
CAPN7	unnamed (-25777), unnamed (-188), unnamed (+107433)
CAPN8	unnamed (-40706), unnamed (-32808), unnamed (+12943)
CAPN9	unnamed (+50792), unnamed (+59875), unnamed (+60744)
CAPNS1	unnamed (+1319)
CAPRIN1	unnamed (-140873), unnamed (-286)
CAPRIN2	unnamed (-547)
CAPZA2	unnamed (-89538), unnamed (-59589), unnamed (-10), unnamed (+53592), unnamed (+67434)
CAPZA3	unnamed (+254388)
CAPZB	unnamed (+79150)
CARD11	unnamed (+78442), unnamed (+114991)
CARD18	unnamed (-408829), unnamed (-349955)
CARF	unnamed (+102340)
CARHSP1	unnamed (-136)
CARM1	unnamed (-702), unnamed (+17160)
CARNS1	unnamed (+4988)
CARS	unnamed (+7419)
CARTPT	unnamed (+111154)
CASC5	unnamed (-9660)
CASK	unnamed (-914308), unnamed (-792355), unnamed (-792083), unnamed (-462323), unnamed (-879)
CASKIN2	unnamed (+7706), unnamed (+42239)
CASP10	unnamed (-24481)
CASP12	unnamed (+38918)
CASP3	unnamed (+59159)
CASP9	unnamed (+35063)
CASQ2	unnamed (+97739)
CAST	unnamed (+909)
CASZ1	unnamed (-183465), unnamed (-182981), unnamed (-177152), unnamed (-44649), unnamed (-39339), unnamed (+2559)
CAT	unnamed (+473)
CATSPERB	unnamed (+56834)
CAV2	unnamed (-181929), unnamed (+129)
CBFA2T2	unnamed (-96658), unnamed (-86420), unnamed (+6267)
CBFA2T3	unnamed (-103067)
CBFB	unnamed (-15956)
CBL	unnamed (-9081)
CBLB	unnamed (-956987), unnamed (-820294), unnamed (-740899), unnamed (-530041), unnamed (-512448), unnamed (-69302), unnamed (+342279), unnamed (+366519), unnamed (+420183), unnamed (+470432), unnamed (+470821)
CBLC	unnamed (-24376)
CBLL1	unnamed (-49057)
CBLN1	unnamed (-416771), unnamed (-242913), unnamed (+268558)
CBLN2	unnamed (+80), unnamed (+422326), unnamed (+749217)
CBLN4	unnamed (+355967), unnamed (+823153)
CBR1	unnamed (+17772)
CBR3	unnamed (-47199), unnamed (+419), unnamed (+6758)
CBR4	unnamed (+85290), unnamed (+86273), unnamed (+177053), unnamed (+187529), unnamed (+507191)
CBS	unnamed (+6992), unnamed (+11197), unnamed (+83831)
CBX1	unnamed (+122)
CBX3	unnamed (-1917)
CBX4	unnamed (-154491), unnamed (-152474), unnamed (-146668), unnamed (-112143), unnamed (-111571), unnamed (-98686), unnamed (+2326), unnamed (+25188), unnamed (+26004), unnamed (+27836)
CBX5	unnamed (+20488)
CBX6	unnamed (-55270), unnamed (-29), unnamed (+1913)
CBX7	unnamed (-85394)
CBX8	unnamed (-39987), unnamed (-17125), unnamed (-16309), unnamed (-14477)
CBY1	unnamed (-47051), unnamed (-211)
CCBE1	unnamed (+37549), unnamed (+294762)
CCBL1	unnamed (+1049)
CCBL2	unnamed (+95488)
CCDC108	unnamed (-16701)
CCDC114	unnamed (+11303)
CCDC124	unnamed (+61894)
CCDC130	unnamed (-39414), unnamed (-31709)
CCDC135	unnamed (-24351)
CCDC136	unnamed (+22680)
CCDC15	unnamed (+309)
CCDC151	unnamed (-178)
CCDC167	unnamed (-192292), unnamed (-180907), unnamed (-174437), unnamed (-65905), unnamed (-60288), unnamed (-31756)
CCDC180	unnamed (-186551)
CCDC28B	unnamed (+885)
CCDC3	unnamed (+154), unnamed (+363469)
CCDC39	unnamed (-205726)
CCDC41	unnamed (-106577), unnamed (-102385), unnamed (-76652), unnamed (+31984), unnamed (+32304)
CCDC50	unnamed (+371)
CCDC59	unnamed (-1)
CCDC6	unnamed (-456569), unnamed (-444831), unnamed (-304271)
CCDC62	unnamed (+45002)
CCDC64	unnamed (+97215), unnamed (+110954)
CCDC66	unnamed (+125414), unnamed (+212351), unnamed (+417367), unnamed (+435336), unnamed (+459682), unnamed (+491344), unnamed (+505359)
CCDC70	unnamed (-37902), unnamed (+93550)
CCDC77	unnamed (-134), unnamed (+52075)
CCDC8	unnamed (-67102), unnamed (-64912), unnamed (-57990), unnamed (-37907), unnamed (+61978)
CCDC80	unnamed (+35904)
CCDC86	unnamed (-10820)
CCDC87	unnamed (+318)
CCDC88A	unnamed (-454)
CCDC88C	unnamed (+42200), unnamed (+58174)
CCDC89	unnamed (-33068)
CCDC90B	unnamed (-977855), unnamed (-976893), unnamed (-925710), unnamed (-816898), unnamed (-775533), unnamed (-427413), unnamed (-234653)
CCDC91	unnamed (+587213), unnamed (+603442), unnamed (+875724)
CCDC92	unnamed (+63498), unnamed (+112233)
CCKAR	unnamed (-39208)
CCL1	unnamed (+1461)
CCL13	unnamed (+5318)
CCL2	unnamed (-504430)
CCL25	unnamed (-16353), unnamed (+16264)
CCL27	unnamed (+7876)
CCM2	unnamed (-27271)
CCM2L	unnamed (+8681), unnamed (+21191)
CCNA1	unnamed (-62152)
CCNC	unnamed (+48107)
CCND1	unnamed (-612811), unnamed (-582809), unnamed (-561289), unnamed (-530999), unnamed (-390867), unnamed (-390256), unnamed (-383382), unnamed (-375073), unnamed (-260293), unnamed (-223420), unnamed (-143796), unnamed (-1786), unnamed (+29345)
CCND2	unnamed (-392040), unnamed (-391224), unnamed (-352771), unnamed (-227080), unnamed (-139677), unnamed (-27512)
CCND3	unnamed (-66093)
CCNE2	unnamed (-24119), unnamed (+2995)
CCNF	unnamed (+21476), unnamed (+30585)
CCNG1	unnamed (-836070)
CCNG2	unnamed (-28904), unnamed (+931)
CCNH	unnamed (-728408), unnamed (-632976), unnamed (-532498), unnamed (-454465), unnamed (-383956), unnamed (-364985), unnamed (-249533)
CCNI	unnamed (-52242), unnamed (+52900)
CCNI2	unnamed (+6395), unnamed (+20204)
CCNJ	unnamed (-229597), unnamed (-64), unnamed (+46741)
CCNL1	unnamed (-163704)
CCNY	unnamed (-120144), unnamed (-119275), unnamed (+72565), unnamed (+104302)
CCNYL1	unnamed (-392)
CCR5	unnamed (+13666)
CCR7	unnamed (+17925)
CCR9	unnamed (+52526)
CCRN4L	unnamed (-332941), unnamed (+68625)
CCS	unnamed (-56)
CCSER2	unnamed (-63119), unnamed (-38673), unnamed (-10632), unnamed (+883126), unnamed (+990778)
CCT2	unnamed (-82138), unnamed (-50776)
CCT3	unnamed (-285)
CCT5	unnamed (+34365)
CCT6B	unnamed (+30)
CCT7	unnamed (-1016), unnamed (-767)
CCT8	unnamed (+45919)
CCZ1B	unnamed (-188104), unnamed (-104578)
CD101	unnamed (+16124)
CD109	unnamed (-20416), unnamed (+127093)
CD180	unnamed (-991019), unnamed (-973313), unnamed (-475896), unnamed (-324167), unnamed (-71871), unnamed (+131331)
CD2	unnamed (-80158), unnamed (-74998), unnamed (+53477), unnamed (+71642), unnamed (+124697)
CD200	unnamed (+183)
CD207	unnamed (-51927), unnamed (-35878), unnamed (-15197)
CD226	unnamed (-32719)
CD244	unnamed (+19833), unnamed (+24562)
CD247	unnamed (+189595)
CD276	unnamed (+13072), unnamed (+134383)
CD28	unnamed (-125507), unnamed (+37576)
CD2AP	unnamed (+153761)
CD300A	unnamed (-12226)
CD300C	unnamed (-1596)
CD300E	unnamed (-34020)
CD300LF	unnamed (+55296)
CD320	unnamed (+56896)
CD34	unnamed (-322393), unnamed (-194504), unnamed (-190800)
CD36	unnamed (-233375), unnamed (-188312), unnamed (-182623), unnamed (-152197), unnamed (-34030)
CD3D	unnamed (+25879)
CD3E	unnamed (+12320)
CD40	unnamed (+86719)
CD40LG	unnamed (+106784)
CD44	unnamed (+84294), unnamed (+275954)
CD47	unnamed (+36), unnamed (+120294), unnamed (+314844)
CD5	unnamed (-50412)
CD53	unnamed (-158427), unnamed (-116463)
CD58	unnamed (+137387)
CD59	unnamed (+1576), unnamed (+34443), unnamed (+35767)
CD6	unnamed (+80303)
CD63	unnamed (-160), unnamed (+567)
CD7	unnamed (-12973), unnamed (+16648)
CD82	unnamed (-126), unnamed (+27790), unnamed (+35609), unnamed (+119508)
CD83	unnamed (-191559), unnamed (+24092), unnamed (+264987), unnamed (+359349), unnamed (+383603), unnamed (+431955), unnamed (+484117), unnamed (+698431), unnamed (+847399)
CD8A	unnamed (+47119)
CD9	unnamed (+5704), unnamed (+25071), unnamed (+30433), unnamed (+31266)
CD93	unnamed (-77955), unnamed (+24502)
CD96	unnamed (-2184)
CD97	unnamed (0)
CD99L2	unnamed (+186773), unnamed (+187870)
CDADC1	unnamed (+53444)
CDC123	unnamed (+274)
CDC14A	unnamed (+32)
CDC14B	unnamed (+7494), unnamed (+63839)
CDC23	unnamed (-30404)
CDC25A	unnamed (-52)
CDC25B	unnamed (+453), unnamed (+3618), unnamed (+4099)
CDC25C	unnamed (-6489)
CDC27	unnamed (+121573)
CDC34	unnamed (+1221)
CDC40	unnamed (+116317)
CDC42BPA	unnamed (-224340), unnamed (-113572), unnamed (-54631), unnamed (+273), unnamed (+342766)
CDC42BPG	unnamed (-29916)
CDC42EP1	unnamed (+8664)
CDC42EP3	unnamed (+45790), unnamed (+164913)
CDC42EP4	unnamed (-220490), unnamed (-180896), unnamed (-153500), unnamed (-57243), unnamed (-37359), unnamed (-31158), unnamed (-30176)
CDC42SE1	unnamed (+11418)
CDC42SE2	unnamed (-111), unnamed (+358715)
CDC5L	unnamed (+82777), unnamed (+92848), unnamed (+143976)
CDC7	unnamed (+252)
CDCA2	unnamed (+172613)
CDCA3	unnamed (-447), unnamed (+188)
CDCA7	unnamed (-104335), unnamed (+252925), unnamed (+392355)
CDCA7L	unnamed (-62261), unnamed (+173971), unnamed (+289730)
CDCA8	unnamed (+34498)
CDH1	unnamed (+49482)
CDH10	unnamed (-70023), unnamed (+84832), unnamed (+237339)
CDH11	unnamed (+179), unnamed (+4098), unnamed (+50303), unnamed (+53776), unnamed (+62632), unnamed (+256862), unnamed (+506367), unnamed (+632054), unnamed (+969910)
CDH13	unnamed (-156283), unnamed (-155989), unnamed (-155814), unnamed (-116784), unnamed (+978), unnamed (+7165)
CDH15	unnamed (+1266)
CDH18	unnamed (+587805), unnamed (+836003)
CDH19	unnamed (-907619), unnamed (-907450), unnamed (-905752), unnamed (-547610), unnamed (-528966), unnamed (+49266)
CDH2	unnamed (+426300)
CDH20	unnamed (-778409), unnamed (-634582), unnamed (-6563), unnamed (+3355), unnamed (+18550), unnamed (+197804), unnamed (+248333)
CDH22	unnamed (-16839), unnamed (-4108), unnamed (+46704)
CDH23	unnamed (+40466)
CDH26	unnamed (+104238), unnamed (+437811), unnamed (+700372), unnamed (+942368)
CDH4	unnamed (-856189), unnamed (-593628), unnamed (-351632), unnamed (+19807), unnamed (+54566), unnamed (+118625), unnamed (+233626), unnamed (+376705), unnamed (+420870), unnamed (+555884), unnamed (+602977), unnamed (+643988)
CDH5	unnamed (-159197), unnamed (-30715)
CDH6	unnamed (-293), unnamed (+288165)
CDH7	unnamed (-997961), unnamed (-965494), unnamed (-960924), unnamed (-784028), unnamed (-657326), unnamed (-514375), unnamed (-387864), unnamed (+803948)
CDH8	unnamed (-934192), unnamed (-702136), unnamed (-628594), unnamed (+173830)
CDH9	unnamed (+485182), unnamed (+555869)
CDHR2	unnamed (+20883)
CDHR3	unnamed (-373616), unnamed (-319642), unnamed (-125057), unnamed (-109099), unnamed (-108533), unnamed (-71886), unnamed (+68269)
CDHR4	unnamed (-2783)
CDIP1	unnamed (-46814), unnamed (-23644), unnamed (-7295)
CDIPT	unnamed (+10974)
CDK10	unnamed (+10836), unnamed (+13582)
CDK12	unnamed (+101825)
CDK13	unnamed (-240085)
CDK14	unnamed (-83701), unnamed (+12201), unnamed (+298274), unnamed (+492517)
CDK15	unnamed (+160535), unnamed (+178751)
CDK17	unnamed (+106), unnamed (+32065), unnamed (+166574)
CDK18	unnamed (-65718), unnamed (-8926)
CDK2AP1	unnamed (+2554), unnamed (+3887)
CDK3	unnamed (+4111), unnamed (+13091)
CDK4	unnamed (-2428), unnamed (+246)
CDK5	unnamed (-5)
CDK5R1	unnamed (-138), unnamed (+139657), unnamed (+140089), unnamed (+208302)
CDK5R2	unnamed (-73042), unnamed (-66810), unnamed (-61296), unnamed (-30), unnamed (+22271)
CDK5RAP2	unnamed (-7423), unnamed (-7225)
CDK5RAP3	unnamed (+20326), unnamed (+32675), unnamed (+41343), unnamed (+54373)
CDK6	unnamed (+20392), unnamed (+65135), unnamed (+72360), unnamed (+78661), unnamed (+135212), unnamed (+219149)
CDK8	unnamed (+169536), unnamed (+191993)
CDK9	unnamed (-598)
CDKAL1	unnamed (-130973), unnamed (-55635), unnamed (+334088), unnamed (+420856), unnamed (+557044), unnamed (+610690), unnamed (+651494), unnamed (+665891), unnamed (+988797)
CDKL1	unnamed (-1232)
CDKL3	unnamed (-4447), unnamed (+121802)
CDKL5	unnamed (-17439)
CDKN1A	unnamed (-51)
CDKN1B	unnamed (-2651)
CDKN1C	unnamed (+15960), unnamed (+16484), unnamed (+210073), unnamed (+210977), unnamed (+323488)
CDKN2AIP	unnamed (-89215)
CDKN2D	unnamed (+3063)
CDKN3	unnamed (-357438)
CDNF	unnamed (+344), unnamed (+189664), unnamed (+212221)
CDON	unnamed (-70866), unnamed (-19246)
CDR2	unnamed (+76143)
CDRT15L2	unnamed (+421636)
CDS2	unnamed (+111)
CDV3	unnamed (-160207), unnamed (-37585), unnamed (-37145)
CDYL	unnamed (-494505), unnamed (-213074), unnamed (-211452), unnamed (-167815), unnamed (-167514), unnamed (+29556), unnamed (+154045), unnamed (+160307)
CEACAM16	unnamed (+42737)
CEBPB	unnamed (-24694), unnamed (+1156), unnamed (+52381), unnamed (+76213), unnamed (+148580), unnamed (+252401)
CEBPD	unnamed (+40754)
CEBPG	unnamed (+35689), unnamed (+57514)
CECR1	unnamed (-248516), unnamed (-36392)
CECR2	unnamed (-217356), unnamed (-5232)
CECR5	unnamed (+27321), unnamed (+38076)
CELA2A	unnamed (+13273)
CELA2B	unnamed (-6099), unnamed (+13131)
CELF1	unnamed (+57384)
CELF2	unnamed (-632360), unnamed (+90), unnamed (+9006), unnamed (+146862), unnamed (+147295), unnamed (+192047), unnamed (+199692), unnamed (+256659), unnamed (+407502)
CELF3	unnamed (-10688), unnamed (-4817)
CELF4	unnamed (-671948), unnamed (-179706), unnamed (+115457), unnamed (+143706), unnamed (+204580)
CELSR1	unnamed (+175215), unnamed (+186738)
CELSR2	unnamed (+5428)
CELSR3	unnamed (-1273)
CENPC	unnamed (+808763), unnamed (+809178)
CENPM	unnamed (-17061), unnamed (-13932)
CENPN	unnamed (-813)
CENPP	unnamed (+467)
CENPW	unnamed (-66043)
CEP112	unnamed (+441019), unnamed (+553103)
CEP120	unnamed (-63680)
CEP135	unnamed (+362437)
CEP164	unnamed (+98595), unnamed (+169502), unnamed (+208084), unnamed (+219587), unnamed (+272615), unnamed (+273238), unnamed (+277062), unnamed (+341449), unnamed (+345989), unnamed (+350285)
CEP170	unnamed (-701), unnamed (+470770), unnamed (+631727)
CEP170B	unnamed (+16220)
CEP19	unnamed (-29), unnamed (+45938)
CEP290	unnamed (+100026), unnamed (+348853), unnamed (+612631)
CEP350	unnamed (-74)
CEP41	unnamed (+10268)
CEP44	unnamed (-293667)
CEP57L1	unnamed (-2192), unnamed (+87701)
CEP63	unnamed (-348), unnamed (+8523), unnamed (+116281)
CEP72	unnamed (-75943), unnamed (-16954)
CEP85L	unnamed (-79582), unnamed (+58501)
CEP97	unnamed (+55121)
CER1	unnamed (-26992)
CERCAM	unnamed (-45982), unnamed (-37380), unnamed (-26979)
CERK	unnamed (+89090)
CERS4	unnamed (-54319), unnamed (+42106)
CERS5	unnamed (-55186), unnamed (-54255), unnamed (-20328), unnamed (-18508), unnamed (+91)
CERS6	unnamed (-144484), unnamed (-100975), unnamed (-87076), unnamed (+62519), unnamed (+325188)
CES1	unnamed (+154879)
CES2	unnamed (-393)
CES4A	unnamed (+24700)
CES5A	unnamed (-152127), unnamed (-146213)
CETN2	unnamed (+20207)
CETN3	unnamed (+239256), unnamed (+836416)
CFD	unnamed (+11678), unnamed (+16758)
CFDP1	unnamed (+136678), unnamed (+150485)
CFHR2	unnamed (-46538)
CFHR4	unnamed (+9215)
CFLAR	unnamed (+526), unnamed (+42296)
CFTR	unnamed (+3068), unnamed (+74429), unnamed (+193572), unnamed (+236014), unnamed (+249033), unnamed (+313926)
CGN	unnamed (-16467)
CGNL1	unnamed (-229539), unnamed (-219749), unnamed (-217648), unnamed (-177725), unnamed (-158549), unnamed (-131206), unnamed (-116768), unnamed (+56132)
CHAC1	unnamed (+196), unnamed (+4678)
CHAC2	unnamed (-276963), unnamed (-73295)
CHAD	unnamed (-368)
CHADL	unnamed (-38), unnamed (+2815)
CHAF1B	unnamed (-181)
CHCHD3	unnamed (+225436), unnamed (+255709), unnamed (+325741)
CHCHD4	unnamed (+17)
CHCHD5	unnamed (+42299)
CHCHD7	unnamed (-460)
CHD1	unnamed (+135264), unnamed (+156043)
CHD1L	unnamed (+108849)
CHD2	unnamed (-69296), unnamed (-67737), unnamed (+137854)
CHD3	unnamed (-21937), unnamed (+4481), unnamed (+8602)
CHD4	unnamed (-10587), unnamed (-6616)
CHD6	unnamed (-371863), unnamed (+142345), unnamed (+225244)
CHD7	unnamed (-95011), unnamed (-58877), unnamed (-26180), unnamed (+200), unnamed (+114240), unnamed (+169633), unnamed (+186527), unnamed (+230083), unnamed (+265570), unnamed (+318376), unnamed (+327057), unnamed (+334635), unnamed (+335038), unnamed (+344583)
CHD9	unnamed (-296184), unnamed (-180840), unnamed (+17192), unnamed (+30675), unnamed (+35590), unnamed (+44134), unnamed (+44815), unnamed (+152832)
CHDH	unnamed (+24399), unnamed (+115735)
CHGA	unnamed (+36268), unnamed (+113974)
CHGB	unnamed (-289999), unnamed (-252442), unnamed (-207425), unnamed (-175164), unnamed (-160543), unnamed (-122805)
CHI3L1	unnamed (-19890), unnamed (-7737)
CHIC1	unnamed (+728914)
CHIC2	unnamed (+62818), unnamed (+155896), unnamed (+361877), unnamed (+423669)
CHIT1	unnamed (-60885), unnamed (-48918), unnamed (+23032), unnamed (+35185)
CHKA	unnamed (-71012)
CHL1	unnamed (+98786), unnamed (+228689), unnamed (+262406)
CHMP3	unnamed (-40155)
CHMP4B	unnamed (-39)
CHMP6	unnamed (-416383), unnamed (-273995), unnamed (-205193), unnamed (-190842), unnamed (-172103), unnamed (-158603), unnamed (-132225), unnamed (-49273), unnamed (-22993), unnamed (+26779)
CHN2	unnamed (-692262), unnamed (-621632), unnamed (-621098), unnamed (-508649), unnamed (-508366), unnamed (-498988), unnamed (-498334), unnamed (-440233), unnamed (-340100), unnamed (-240637), unnamed (-235993), unnamed (-209684), unnamed (-116005)
CHORDC1	unnamed (-245922)
CHP1	unnamed (-50)
CHPF	unnamed (+22)
CHPT1	unnamed (-88602)
CHRAC1	unnamed (+103), unnamed (+40935), unnamed (+57058), unnamed (+77955)
CHRD	unnamed (+48963)
CHRDL1	unnamed (-169165), unnamed (-148564), unnamed (+51514), unnamed (+374986)
CHRDL2	unnamed (+4487)
CHRM1	unnamed (-8662)
CHRM2	unnamed (-126625), unnamed (+241733), unnamed (+300787), unnamed (+439191)
CHRM3	unnamed (-694417), unnamed (-502958), unnamed (-260477), unnamed (-242157), unnamed (+181080), unnamed (+194829)
CHRM4	unnamed (-5534)
CHRM5	unnamed (-610331)
CHRNA4	unnamed (-92861), unnamed (-91778), unnamed (-41505), unnamed (+8927), unnamed (+51638), unnamed (+64628)
CHRNA6	unnamed (+48186)
CHRNB1	unnamed (-4066)
CHRNB3	unnamed (-149988), unnamed (+23181)
CHRND	unnamed (-3984)
CHRNE	unnamed (-6095)
CHST1	unnamed (+104933), unnamed (+309415)
CHST11	unnamed (+152236), unnamed (+212187), unnamed (+213189), unnamed (+215560), unnamed (+253286), unnamed (+280898), unnamed (+285725), unnamed (+367329), unnamed (+367689)
CHST15	unnamed (-2756), unnamed (+32736)
CHST2	unnamed (+212207), unnamed (+299428), unnamed (+448379), unnamed (+656265)
CHST3	unnamed (-103817), unnamed (-103417), unnamed (+11411), unnamed (+16978), unnamed (+35166), unnamed (+47229), unnamed (+80371)
CHST6	unnamed (+3010)
CHST7	unnamed (-14498), unnamed (+75898)
CHST8	unnamed (-5554)
CHST9	unnamed (-565829), unnamed (+127596)
CHSY1	unnamed (+160341)
CHSY3	unnamed (+92), unnamed (+174385), unnamed (+250956), unnamed (+263752)
CHTF8	unnamed (-46807)
CIC	unnamed (-16088), unnamed (-4352), unnamed (-4003)
CIDEC	unnamed (+14141)
CINP	unnamed (-277)
CIR1	unnamed (-182)
CIRBP	unnamed (-3577), unnamed (+7000)
CISD1	unnamed (-1095)
CISD2	unnamed (+339)
CISD3	unnamed (-5511), unnamed (+5077)
CIT	unnamed (+8118), unnamed (+33962), unnamed (+38247), unnamed (+74619), unnamed (+95859)
CITED1	unnamed (-60072), unnamed (-59630)
CITED2	unnamed (-551708), unnamed (-403971), unnamed (-213589), unnamed (-100323), unnamed (-791), unnamed (-21)
CITED4	unnamed (+41121), unnamed (+41574)
CIZ1	unnamed (-30394)
CKAP2	unnamed (+144960)
CKAP2L	unnamed (+37732)
CKAP4	unnamed (+23723), unnamed (+99790)
CKAP5	unnamed (-57712)
CKMT2	unnamed (-48762)
CKS2	unnamed (-86442)
CLASP1	unnamed (+70017), unnamed (+79021)
CLASP2	unnamed (+58349), unnamed (+58883)
CLCC1	unnamed (+65364)
CLCN5	unnamed (+55239)
CLCN6	unnamed (-249), unnamed (+215)
CLDN1	unnamed (+53190)
CLDN10	unnamed (-164704), unnamed (-148304), unnamed (-55311), unnamed (-18299), unnamed (+88758)
CLDN12	unnamed (+222299)
CLDN14	unnamed (-184012), unnamed (-65980)
CLDN17	unnamed (+58434)
CLDN20	unnamed (-335612), unnamed (-163726), unnamed (-43749), unnamed (-4519), unnamed (+8521)
CLDN23	unnamed (-303049), unnamed (-91117), unnamed (+167151), unnamed (+170944)
CLDN24	unnamed (-32950)
CLDN25	unnamed (-1512)
CLDN5	unnamed (-159657), unnamed (-151978), unnamed (-136181), unnamed (-105153), unnamed (-44347)
CLDN9	unnamed (-8507)
CLDND2	unnamed (+667)
CLEC10A	unnamed (+28086)
CLEC14A	unnamed (-460633)
CLEC18A	unnamed (-151266), unnamed (-136353), unnamed (-110995), unnamed (-60419), unnamed (-15606)
CLEC19A	unnamed (-1358)
CLEC2L	unnamed (+129448), unnamed (+231598)
CLEC3A	unnamed (-140695)
CLIC3	unnamed (-10561)
CLIC4	unnamed (-56630), unnamed (-360), unnamed (+102798)
CLIC5	unnamed (+607814), unnamed (+657614), unnamed (+658099)
CLIC6	unnamed (-14364), unnamed (+2012), unnamed (+136442), unnamed (+141583), unnamed (+176362), unnamed (+236185), unnamed (+259448), unnamed (+312561), unnamed (+330332), unnamed (+372991)
CLINT1	unnamed (-216012), unnamed (-61192), unnamed (+39209)
CLIP1	unnamed (-43009), unnamed (+24522)
CLIP2	unnamed (-26260), unnamed (-19387), unnamed (+17058), unnamed (+17537), unnamed (+36779), unnamed (+83450)
CLK1	unnamed (-83), unnamed (+3178)
CLK3	unnamed (-68665)
CLLU1	unnamed (-134120), unnamed (-60121), unnamed (+80282), unnamed (+81608)
CLMN	unnamed (-141044), unnamed (-137672), unnamed (-89654)
CLMP	unnamed (-255551), unnamed (-156282), unnamed (-149774)
CLN8	unnamed (-67769)
CLNK	unnamed (-148154), unnamed (-62292), unnamed (-61816)
CLPTM1L	unnamed (-6307)
CLRN1	unnamed (+184772)
CLSPN	unnamed (+42971), unnamed (+44087), unnamed (+62016)
CLSTN1	unnamed (-28084)
CLSTN2	unnamed (+73391), unnamed (+251420), unnamed (+263358), unnamed (+453543), unnamed (+481736), unnamed (+497283), unnamed (+540551)
CLSTN3	unnamed (+100)
CLTB	unnamed (-133)
CLTC	unnamed (-551)
CLU	unnamed (+4332), unnamed (+11528)
CLUAP1	unnamed (-43303), unnamed (+78053)
CLUH	unnamed (-74478)
CLUL1	unnamed (+47562)
CLVS1	unnamed (-494937), unnamed (-439544), unnamed (-422650), unnamed (-379094), unnamed (-343607), unnamed (-290801), unnamed (-282120), unnamed (-274542), unnamed (-274139), unnamed (-264594)
CLVS2	unnamed (-162628), unnamed (-126357), unnamed (+20807), unnamed (+66948), unnamed (+568551)
CLYBL	unnamed (+184631), unnamed (+196725)
CMAS	unnamed (+42), unnamed (+55969), unnamed (+209195), unnamed (+264749), unnamed (+287329)
CMBL	unnamed (+23740)
CMC2	unnamed (+713)
CMIP	unnamed (+206041), unnamed (+207718), unnamed (+235877), unnamed (+249894), unnamed (+285422)
CMPK1	unnamed (+55139)
CMPK2	unnamed (+312), unnamed (+93317), unnamed (+93618), unnamed (+215145), unnamed (+228122), unnamed (+328929), unnamed (+330018), unnamed (+782303), unnamed (+784244), unnamed (+784683), unnamed (+788597), unnamed (+796213), unnamed (+879712), unnamed (+884074), unnamed (+890164)
CMTM5	unnamed (-85), unnamed (+266)
CMTM6	unnamed (-7259), unnamed (+35430)
CMTM7	unnamed (-80230), unnamed (+76307)
CMTM8	unnamed (+72762)
CMYA5	unnamed (+117107)
CNDP1	unnamed (+77596)
CNFN	unnamed (+59864)
CNGA2	unnamed (+174415)
CNGA3	unnamed (-218657)
CNIH3	unnamed (-112645), unnamed (+262955), unnamed (+263306)
CNKSR2	unnamed (-935582), unnamed (-678), unnamed (+228793)
CNKSR3	unnamed (+296), unnamed (+98500), unnamed (+102101), unnamed (+139762)
CNN3	unnamed (+1417), unnamed (+53252), unnamed (+61632)
CNOT1	unnamed (-18854)
CNOT2	unnamed (-46009)
CNOT3	unnamed (-4179)
CNOT4	unnamed (+248661), unnamed (+255758)
CNOT6	unnamed (-169)
CNOT6L	unnamed (+119252)
CNOT7	unnamed (-163863)
CNOT8	unnamed (-611)
CNP	unnamed (+671)
CNPY4	unnamed (-100)
CNR1	unnamed (-629909), unnamed (-490592)
CNST	unnamed (+114575)
CNTLN	unnamed (+392)
CNTN1	unnamed (-222678), unnamed (-75714), unnamed (-75333), unnamed (+43403), unnamed (+103403)
CNTN2	unnamed (-200051), unnamed (-174696), unnamed (+42), unnamed (+13191)
CNTN3	unnamed (-914575), unnamed (-901390), unnamed (-608138), unnamed (-317391), unnamed (-41955), unnamed (+594363), unnamed (+682884), unnamed (+739424)
CNTN4	unnamed (+272750), unnamed (+445601)
CNTN5	unnamed (-390208), unnamed (-220288), unnamed (+362964), unnamed (+872789)
CNTN6	unnamed (-797195), unnamed (-667292), unnamed (-633575), unnamed (+359)
CNTNAP1	unnamed (-2734), unnamed (+38640)
CNTNAP2	unnamed (-904150), unnamed (-360282), unnamed (+30562)
CNTNAP3	unnamed (+615545)
CNTNAP4	unnamed (-448806)
CNTNAP5	unnamed (-445694), unnamed (+2143), unnamed (+106373), unnamed (+585797), unnamed (+658912), unnamed (+738199), unnamed (+944987), unnamed (+982336)
CNTRL	unnamed (-571)
COA1	unnamed (-99993), unnamed (+3322)
COA4	unnamed (-65241)
COA6	unnamed (-270915), unnamed (-170950), unnamed (-143007), unnamed (+36018)
COBL	unnamed (+1260), unnamed (+60680), unnamed (+510898), unnamed (+524790)
COBLL1	unnamed (-62771)
COG2	unnamed (-124437), unnamed (+40052)
COG3	unnamed (+105887), unnamed (+150844)
COG6	unnamed (+110340), unnamed (+125994), unnamed (+535006), unnamed (+550575), unnamed (+720964), unnamed (+723280), unnamed (+723884)
COG7	unnamed (+44551)
COG8	unnamed (+344)
COL11A1	unnamed (-1396), unnamed (+2956), unnamed (+33033), unnamed (+255620), unnamed (+307891)
COL11A2	unnamed (+43988)
COL12A1	unnamed (-1569), unnamed (+35)
COL13A1	unnamed (+64969)
COL14A1	unnamed (-142150)
COL15A1	unnamed (+14768)
COL16A1	unnamed (-58526), unnamed (-56800), unnamed (-49981), unnamed (+3161), unnamed (+34372)
COL18A1	unnamed (-148266), unnamed (-129263), unnamed (-97867), unnamed (-37035), unnamed (+14223)
COL19A1	unnamed (-17833), unnamed (+214460)
COL1A1	unnamed (+23200)
COL1A2	unnamed (-170659)
COL20A1	unnamed (+3573), unnamed (+16563), unnamed (+59274)
COL22A1	unnamed (-258295), unnamed (+150361), unnamed (+287660), unnamed (+397919), unnamed (+417037), unnamed (+719953), unnamed (+731625)
COL23A1	unnamed (+258763)
COL24A1	unnamed (-224036)
COL25A1	unnamed (+27522), unnamed (+223304)
COL27A1	unnamed (-37144), unnamed (-158), unnamed (+50325), unnamed (+51107)
COL28A1	unnamed (+36814)
COL2A1	unnamed (+8321)
COL3A1	unnamed (-640473), unnamed (-624481), unnamed (-495376)
COL4A1	unnamed (+59399), unnamed (+155491), unnamed (+437391)
COL4A2	unnamed (+90669), unnamed (+135943)
COL4A3BP	unnamed (+326)
COL4A4	unnamed (+229396)
COL4A5	unnamed (+292958)
COL5A1	unnamed (-275345), unnamed (-234318), unnamed (-205593), unnamed (-126443), unnamed (-123456), unnamed (-97378), unnamed (-18726), unnamed (+76687)
COL5A3	unnamed (+19131)
COL6A1	unnamed (-257172), unnamed (-104783), unnamed (-71233), unnamed (-58367), unnamed (-6619), unnamed (+99956)
COL6A2	unnamed (-16404)
COL6A5	unnamed (-251618)
COL8A1	unnamed (-313434), unnamed (+6525)
COL8A2	unnamed (+31134)
COL9A1	unnamed (+221863)
COL9A2	unnamed (+463)
COLEC10	unnamed (-108304), unnamed (-19852)
COLEC11	unnamed (+50275)
COLGALT1	unnamed (-15922), unnamed (-2160), unnamed (+50692)
COLGALT2	unnamed (+733), unnamed (+35422), unnamed (+94428), unnamed (+116873), unnamed (+259463)
COLQ	unnamed (+9422)
COMMD1	unnamed (+91828), unnamed (+108562)
COMMD10	unnamed (+381847), unnamed (+468447), unnamed (+487653)
COMMD5	unnamed (+789)
COMMD7	unnamed (+116718), unnamed (+207524), unnamed (+226650), unnamed (+260600), unnamed (+280398), unnamed (+280885)
COMT	unnamed (-39122)
COPA	unnamed (+35627)
COPB2	unnamed (-58521)
COPRS	unnamed (-19145), unnamed (+300416), unnamed (+442731)
COPS3	unnamed (+22072)
COPS5	unnamed (-2542)
COPS7A	unnamed (+362)
COPS8	unnamed (-168862)
COPZ1	unnamed (+9), unnamed (+27068), unnamed (+34054), unnamed (+34778)
COPZ2	unnamed (+12359), unnamed (+25389), unnamed (+34057), unnamed (+46406)
COQ5	unnamed (+33122), unnamed (+52703)
CORIN	unnamed (+284042)
CORO1C	unnamed (-96000), unnamed (-42289), unnamed (+39135), unnamed (+39513), unnamed (+88868), unnamed (+93072)
CORO2B	unnamed (-26160), unnamed (+5638), unnamed (+35674), unnamed (+73042), unnamed (+79110), unnamed (+100965), unnamed (+239834)
CORO6	unnamed (-292323), unnamed (-248357), unnamed (-23)
CORO7-PAM16	unnamed (+4754), unnamed (+5692)
COTL1	unnamed (+18249), unnamed (+32151), unnamed (+52544), unnamed (+80048)
COX10	unnamed (-147155)
COX15	unnamed (-818)
COX16	unnamed (+77554)
COX18	unnamed (-70521)
COX20	unnamed (+28015)
COX4I1	unnamed (+21902), unnamed (+93656)
COX4I2	unnamed (-24962)
COX5A	unnamed (-83)
COX6A1P2	unnamed (+6795), unnamed (+57781), unnamed (+58690)
COX6A2	unnamed (-12246)
COX6B2	unnamed (+10132), unnamed (+13439)
COX6C	unnamed (+453832), unnamed (+653024)
COX7A1	unnamed (+11975)
COX7A2L	unnamed (+116257)
COX7C	unnamed (-971045), unnamed (-781350)
COX8C	unnamed (+244447), unnamed (+401779), unnamed (+412847)
CPA1	unnamed (-14545), unnamed (+50598)
CPA2	unnamed (-38501)
CPA3	unnamed (+73870), unnamed (+106817)
CPA5	unnamed (+20980)
CPD	unnamed (-33971), unnamed (-1910)
CPEB2	unnamed (-783855), unnamed (-734779), unnamed (-583024), unnamed (-139502), unnamed (-124538)
CPEB4	unnamed (-261669), unnamed (-244154), unnamed (-198753), unnamed (-21665), unnamed (-18843), unnamed (-455), unnamed (+29649)
CPED1	unnamed (+41872), unnamed (+42508), unnamed (+119561), unnamed (+224426), unnamed (+240212), unnamed (+255982), unnamed (+285185)
CPLX2	unnamed (-66298), unnamed (-17100), unnamed (+1252), unnamed (+27561)
CPLX3	unnamed (+4482)
CPM	unnamed (-74103), unnamed (-44698), unnamed (-43907), unnamed (-26577)
CPN1	unnamed (+56028), unnamed (+60795)
CPN2	unnamed (+55385), unnamed (+129160), unnamed (+147680), unnamed (+194206), unnamed (+205538)
CPNE5	unnamed (+45972), unnamed (+67276), unnamed (+67429)
CPO	unnamed (-141965)
CPOX	unnamed (-10)
CPPED1	unnamed (-221), unnamed (+551130), unnamed (+708600)
CPQ	unnamed (-124465)
CPS1	unnamed (+26360), unnamed (+322733), unnamed (+452661), unnamed (+656387), unnamed (+704005)
CPSF6	unnamed (-279761), unnamed (-262431), unnamed (-261640), unnamed (-232235)
CPT1A	unnamed (+1746), unnamed (+2632)
CPVL	unnamed (-284734), unnamed (-142190)
CPXCR1	unnamed (-750103)
CPXM1	unnamed (+48271), unnamed (+101549)
CPXM2	unnamed (-167904)
CRADD	unnamed (+215125), unnamed (+216999)
CRB1	unnamed (-33317), unnamed (+978)
CRB2	unnamed (+82222), unnamed (+101470), unnamed (+113377), unnamed (+322021), unnamed (+386055), unnamed (+421162), unnamed (+442141), unnamed (+469319)
CRBN	unnamed (-603630), unnamed (-525598), unnamed (-177399)
CRCP	unnamed (+5011)
CREB1	unnamed (-302597), unnamed (-270941)
CREB3L1	unnamed (+2238), unnamed (+3919), unnamed (+54962)
CREB3L2	unnamed (-70), unnamed (+48288), unnamed (+124718)
CREB3L4	unnamed (-644)
CREB5	unnamed (-154507), unnamed (-22654), unnamed (+89622), unnamed (+160252), unnamed (+160786), unnamed (+273235), unnamed (+273518), unnamed (+282896), unnamed (+283550), unnamed (+341651), unnamed (+441784), unnamed (+541247), unnamed (+545891), unnamed (+572200), unnamed (+665879)
CREBBP	unnamed (-172704), unnamed (-73), unnamed (+744)
CREBL2	unnamed (-132)
CREBRF	unnamed (-17035)
CRELD1	unnamed (-116)
CRELD2	unnamed (+19583)
CREM	unnamed (+89270), unnamed (+90139)
CRH	unnamed (+1596)
CRHR1	unnamed (-199811), unnamed (+29100)
CRHR2	unnamed (-40583)
CRIM1	unnamed (-99925)
CRIP1	unnamed (-9656), unnamed (-4921), unnamed (+13147)
CRIP2	unnamed (+3699)
CRISP1	unnamed (-40240)
CRISPLD1	unnamed (-34598), unnamed (+91954), unnamed (+417691)
CRISPLD2	unnamed (-79213), unnamed (-78064), unnamed (+24088), unnamed (+44757), unnamed (+71583), unnamed (+93564), unnamed (+112827)
CRKL	unnamed (-380), unnamed (-205)
CRLF3	unnamed (+30497), unnamed (+224536)
CRLS1	unnamed (+2281)
CRMP1	unnamed (-302789)
CRNKL1	unnamed (-306971), unnamed (-181604), unnamed (-177177), unnamed (-143902), unnamed (-17875)
CROCC	unnamed (-296894), unnamed (-228049), unnamed (-222358), unnamed (-218628), unnamed (+4752)
CROT	unnamed (-86)
CRTAC1	unnamed (-32375), unnamed (-31942), unnamed (-31601), unnamed (-16467), unnamed (+175), unnamed (+55937), unnamed (+114955), unnamed (+115915)
CRTAM	unnamed (-147045)
CRTAP	unnamed (-78), unnamed (+33073)
CRTC1	unnamed (-34047), unnamed (-8927)
CRYAA	unnamed (-6208), unnamed (-3540), unnamed (+7868), unnamed (+12710), unnamed (+101345), unnamed (+106273), unnamed (+109869), unnamed (+118052), unnamed (+121343), unnamed (+154218), unnamed (+161790), unnamed (+192113), unnamed (+198288), unnamed (+213873)
CRYBA1	unnamed (+44463)
CRYBA4	unnamed (+23194), unnamed (+185082), unnamed (+309925), unnamed (+410552), unnamed (+464964), unnamed (+559701), unnamed (+595400), unnamed (+619963), unnamed (+638502), unnamed (+651748), unnamed (+794582), unnamed (+813985), unnamed (+858832)
CRYBB1	unnamed (+7633)
CRYGA	unnamed (-26118)
CRYGS	unnamed (+89669), unnamed (+162821)
CRYL1	unnamed (+100732)
CRYZ	unnamed (-3127)
CSAD	unnamed (+76)
CSDC2	unnamed (-3302)
CSE1L	unnamed (-117256)
CSF1R	unnamed (-33997)
CSF2	unnamed (+132169)
CSF3R	unnamed (-547972), unnamed (-505566), unnamed (-505156), unnamed (-499713), unnamed (-494963), unnamed (-429855), unnamed (-402963), unnamed (-273415), unnamed (-3508), unnamed (-2295)
CSGALNACT1	unnamed (+59928), unnamed (+190075), unnamed (+193334), unnamed (+216288), unnamed (+216471)
CSGALNACT2	unnamed (-125)
CSMD1	unnamed (-975664), unnamed (-753894), unnamed (-640041), unnamed (-639659), unnamed (-213205), unnamed (-212830), unnamed (-115386), unnamed (-391), unnamed (+230492), unnamed (+323120), unnamed (+331903), unnamed (+778360), unnamed (+886645)
CSMD2	unnamed (-696), unnamed (+94689)
CSMD3	unnamed (-943676), unnamed (+1632), unnamed (+2189), unnamed (+531196), unnamed (+820340)
CSNK1A1	unnamed (-645)
CSNK1A1L	unnamed (-413694), unnamed (-66792)
CSNK1D	unnamed (-27223), unnamed (-4325)
CSNK1E	unnamed (-81414), unnamed (-158), unnamed (+2262)
CSNK1G1	unnamed (+81330)
CSNK1G2	unnamed (-33186), unnamed (-940)
CSNK1G3	unnamed (-25116), unnamed (+159362), unnamed (+295098), unnamed (+302244), unnamed (+362467), unnamed (+363012), unnamed (+518292), unnamed (+641327), unnamed (+650887), unnamed (+723724), unnamed (+724444), unnamed (+740425), unnamed (+741563), unnamed (+752230), unnamed (+853544), unnamed (+927078), unnamed (+949842)
CSNK2A1	unnamed (-283)
CSNK2A3	unnamed (-157708), unnamed (-110238), unnamed (-108382), unnamed (+7052), unnamed (+187948), unnamed (+421562), unnamed (+422110)
CSPG4	unnamed (+16312), unnamed (+17391), unnamed (+18270)
CSPG5	unnamed (-54418), unnamed (-33131), unnamed (-20725), unnamed (+27150)
CSPP1	unnamed (+491)
CSRNP1	unnamed (-23701), unnamed (-12201)
CSRNP3	unnamed (-6983), unnamed (+53366), unnamed (+213249)
CSRP1	unnamed (-73951), unnamed (-56119), unnamed (-30828)
CSRP2	unnamed (-185141), unnamed (+12716)
CST7	unnamed (-478225), unnamed (-425383), unnamed (-421501), unnamed (-361671), unnamed (-272036)
CSTB	unnamed (+50437)
CSTF2T	unnamed (-116413), unnamed (+94837)
CSTF3	unnamed (-47146), unnamed (-24490), unnamed (+95692)
CTAGE6	unnamed (-144511)
CTAGE9	unnamed (-55634)
CTBP1	unnamed (+41011)
CTBP2	unnamed (-503760), unnamed (-49419), unnamed (-20461), unnamed (+4398), unnamed (+27068)
CTC1	unnamed (-14), unnamed (+21327)
CTCF	unnamed (-376)
CTCFL	unnamed (+18919), unnamed (+83813)
CTDP1	unnamed (-214079), unnamed (-211253), unnamed (-103450), unnamed (-102685), unnamed (+176953)
CTDSP2	unnamed (-23027), unnamed (-22234), unnamed (-111), unnamed (+608)
CTDSPL	unnamed (-405742), unnamed (-167676), unnamed (-158015), unnamed (+109404)
CTF1	unnamed (+5892), unnamed (+6141)
CTGF	unnamed (-440575), unnamed (-185900), unnamed (+693)
CTH	unnamed (+608116)
CTHRC1	unnamed (-14238)
CTIF	unnamed (-352747), unnamed (-24268), unnamed (-205), unnamed (+6722), unnamed (+238045), unnamed (+301624), unnamed (+320210), unnamed (+320894), unnamed (+327384), unnamed (+386081), unnamed (+400056)
CTLA4	unnamed (-123662), unnamed (+20009), unnamed (+25785), unnamed (+42030)
CTNNA1	unnamed (-150840)
CTNNA2	unnamed (+184116)
CTNNA3	unnamed (-141936), unnamed (+754480), unnamed (+755013), unnamed (+767909)
CTNNB1	unnamed (-624568), unnamed (-457466), unnamed (-283879), unnamed (-78665), unnamed (-327), unnamed (+289934)
CTNNBIP1	unnamed (+57653)
CTNNBL1	unnamed (-126175), unnamed (+111049)
CTNND1	unnamed (+4803), unnamed (+16878), unnamed (+17727), unnamed (+221146)
CTNND2	unnamed (-670681), unnamed (-119691), unnamed (+339092), unnamed (+518025), unnamed (+520357), unnamed (+642558)
CTPS1	unnamed (+24604)
CTPS2	unnamed (+45462)
CTR9	unnamed (+41677)
CTRB1	unnamed (+32610)
CTSB	unnamed (-99954)
CTSC	unnamed (-283081)
CTSD	unnamed (-63440)
CTSL	unnamed (-212973)
CTSO	unnamed (-774824), unnamed (-541258), unnamed (-131274), unnamed (-12915)
CTSV	unnamed (-12636)
CTTN	unnamed (-115), unnamed (+239798), unnamed (+428001), unnamed (+515366)
CTTNBP2	unnamed (-173507), unnamed (-131749), unnamed (+79618), unnamed (+144511), unnamed (+157530), unnamed (+199972), unnamed (+319115), unnamed (+390476)
CTTNBP2NL	unnamed (+69356)
CTU2	unnamed (+24397)
CTXN3	unnamed (+113164), unnamed (+195713)
CUEDC2	unnamed (+75)
CUL1	unnamed (-987255), unnamed (-942434), unnamed (-927433), unnamed (-923237), unnamed (-581734), unnamed (-302814), unnamed (-75718), unnamed (+184178)
CUL2	unnamed (+155275)
CUL3	unnamed (-398029), unnamed (-397123), unnamed (-353402), unnamed (-253093), unnamed (+151638)
CUL4B	unnamed (+89776)
CUL9	unnamed (-7780)
CUTA	unnamed (+56)
CUTC	unnamed (+698)
CUX1	unnamed (+70), unnamed (+229156), unnamed (+303448), unnamed (+390063), unnamed (+463679)
CUX2	unnamed (-102597), unnamed (-67750), unnamed (-30597), unnamed (+159600)
CWC22	unnamed (-718001), unnamed (-660369), unnamed (-600692), unnamed (-198136)
CWC27	unnamed (+595321)
CXADR	unnamed (-978524), unnamed (-932621), unnamed (-738858), unnamed (-737127), unnamed (-610107), unnamed (-504638), unnamed (-97500), unnamed (-85061), unnamed (-73511), unnamed (+675)
CXCL12	unnamed (-470033), unnamed (-263271), unnamed (+700), unnamed (+83583), unnamed (+339799)
CXCL13	unnamed (+188385)
CXCL14	unnamed (-231193), unnamed (-24047)
CXCL16	unnamed (+351)
CXCR3	unnamed (-524194), unnamed (-442264)
CXCR4	unnamed (-649105), unnamed (-202702), unnamed (-131590), unnamed (-58383), unnamed (-25659), unnamed (-5499), unnamed (+47847)
CXCR6	unnamed (-5989)
CXorf23	unnamed (-97578)
CXorf36	unnamed (+66571)
CXorf66	unnamed (-467172), unnamed (-332704), unnamed (-213341)
CXXC11	unnamed (+13342), unnamed (+15708), unnamed (+30900), unnamed (+81191), unnamed (+116405)
CXXC4	unnamed (-494641), unnamed (+2213), unnamed (+560312)
CXXC5	unnamed (+19568), unnamed (+28878), unnamed (+50642), unnamed (+96237)
CYB561	unnamed (+294022)
CYB561D1	unnamed (-10246), unnamed (+40), unnamed (+4463)
CYB5A	unnamed (-162461)
CYB5D1	unnamed (+4886)
CYB5D2	unnamed (+52175)
CYB5R4	unnamed (+168314)
CYBA	unnamed (+1587)
CYCS	unnamed (+121088)
CYLC2	unnamed (-497368)
CYLD	unnamed (-30736), unnamed (+93565)
CYP11B1	unnamed (+18117)
CYP11B2	unnamed (-66608)
CYP17A1	unnamed (-16893), unnamed (+60420), unnamed (+60723)
CYP20A1	unnamed (-224206)
CYP24A1	unnamed (+440), unnamed (+11211)
CYP26B1	unnamed (+413)
CYP27A1	unnamed (-35805)
CYP2C8	unnamed (-114363)
CYP2J2	unnamed (-45813)
CYP2W1	unnamed (-764), unnamed (+10136)
CYP39A1	unnamed (-225)
CYP4A11	unnamed (-41964)
CYP4F12	unnamed (+30064)
CYP4V2	unnamed (-840)
CYP4X1	unnamed (-40139)
CYP51A1	unnamed (+185052)
CYP7B1	unnamed (-602533), unnamed (-440002), unnamed (-420556), unnamed (-345985), unnamed (-196629), unnamed (+52824)
CYP8B1	unnamed (+4098)
CYR61	unnamed (-53419), unnamed (+100476)
CYS1	unnamed (+19815)
CYSLTR2	unnamed (-121310), unnamed (-80644), unnamed (+31747)
CYTH1	unnamed (+14308), unnamed (+63927), unnamed (+64511)
CYTH3	unnamed (+20137)
CYTH4	unnamed (+48838), unnamed (+101131), unnamed (+104268), unnamed (+138608), unnamed (+143717)
CYTL1	unnamed (-14227), unnamed (+75218)
CYYR1	unnamed (-222683), unnamed (-196410), unnamed (-146707), unnamed (+84097), unnamed (+395923)
DAAM1	unnamed (-73340), unnamed (+58243), unnamed (+98228)
DAB1	unnamed (-665941), unnamed (-430456), unnamed (+104773), unnamed (+261273), unnamed (+351478), unnamed (+398916)
DAB2	unnamed (-349711), unnamed (-122441)
DAB2IP	unnamed (+14854), unnamed (+183173), unnamed (+216582), unnamed (+252664), unnamed (+295605)
DACH1	unnamed (+107569), unnamed (+298414), unnamed (+624859), unnamed (+827481)
DACH2	unnamed (+585144)
DACT1	unnamed (+551936)
DACT2	unnamed (-68361), unnamed (+231317)
DAD1	unnamed (+334643)
DAG1	unnamed (-20774), unnamed (+382)
DAND5	unnamed (+15379), unnamed (+15919), unnamed (+16406), unnamed (+16743)
DAOA	unnamed (-814359), unnamed (-225582), unnamed (-102363)
DAP	unnamed (-803679), unnamed (-624746), unnamed (-622414), unnamed (-500213), unnamed (+226468), unnamed (+236531)
DAPK1	unnamed (-463653), unnamed (-349394), unnamed (-149269), unnamed (-2776), unnamed (+14665)
DAPK3	unnamed (-146)
DAPL1	unnamed (-305711), unnamed (-109021), unnamed (-71900), unnamed (+108581), unnamed (+128123)
DARC	unnamed (-16877)
DARS	unnamed (-82712), unnamed (+227), unnamed (+24453)
DBC1	unnamed (+64721), unnamed (+191575), unnamed (+192158), unnamed (+473157)
DBF4	unnamed (-353)
DBH	unnamed (-29924), unnamed (-28646), unnamed (+55210), unnamed (+73137), unnamed (+95567)
DBI	unnamed (-136469), unnamed (-110693), unnamed (-408), unnamed (+10810)
DBR1	unnamed (-20763), unnamed (-12265)
DBX1	unnamed (+327937)
DCAF10	unnamed (+223)
DCAF12	unnamed (+42257)
DCAF16	unnamed (+516), unnamed (+29908), unnamed (+46938)
DCAF5	unnamed (-118), unnamed (+1378)
DCAKD	unnamed (+21585)
DCBLD1	unnamed (-49546), unnamed (+145)
DCBLD2	unnamed (-423352)
DCC	unnamed (-814145), unnamed (-802438), unnamed (-673036), unnamed (-671941), unnamed (-149323), unnamed (+68983), unnamed (+213599), unnamed (+640057), unnamed (+730810), unnamed (+753538), unnamed (+981407)
DCD	unnamed (-152097)
DCDC1	unnamed (+228044), unnamed (+258631), unnamed (+273296), unnamed (+774405)
DCDC2	unnamed (-2056)
DCDC2C	unnamed (+677185)
DCHS2	unnamed (-25689), unnamed (+297989)
DCLK1	unnamed (+151571), unnamed (+290124), unnamed (+631305)
DCLK2	unnamed (-370587), unnamed (+82293), unnamed (+94670), unnamed (+97748), unnamed (+151748), unnamed (+306828), unnamed (+332533)
DCLK3	unnamed (+284294)
DCLRE1A	unnamed (-179494), unnamed (-178468), unnamed (-58)
DCLRE1B	unnamed (+93)
DCLRE1C	unnamed (-193)
DCN	unnamed (-902690), unnamed (-902031), unnamed (-881536), unnamed (-838777), unnamed (-381272), unnamed (-198428)
DCP2	unnamed (+91043)
DCPS	unnamed (+4775), unnamed (+15161), unnamed (+60356)
DCST2	unnamed (+16034)
DCSTAMP	unnamed (-699591), unnamed (-116702)
DCT	unnamed (+95298), unnamed (+109610), unnamed (+166876), unnamed (+446398), unnamed (+626376)
DCTD	unnamed (+341), unnamed (+35352), unnamed (+36432), unnamed (+405783)
DCUN1D1	unnamed (-126)
DCX	unnamed (+33768), unnamed (+38825), unnamed (+62612)
DDAH1	unnamed (-62202), unnamed (-802), unnamed (+278), unnamed (+15578), unnamed (+121287), unnamed (+134165)
DDAH2	unnamed (+280)
DDHD1	unnamed (-181)
DDI1	unnamed (-813616), unnamed (-149389), unnamed (-82204)
DDIT3	unnamed (-2285)
DDIT4	unnamed (-12838), unnamed (-891), unnamed (-250), unnamed (+22183), unnamed (+35986), unnamed (+51619), unnamed (+60367)
DDR1	unnamed (-102070), unnamed (-3088), unnamed (-1995), unnamed (+454), unnamed (+2460)
DDR2	unnamed (+63972)
DDX1	unnamed (+227407), unnamed (+298637), unnamed (+321144)
DDX11	unnamed (-92544), unnamed (+32493), unnamed (+132336), unnamed (+160776), unnamed (+161363)
DDX18	unnamed (-291161), unnamed (+21484), unnamed (+75355)
DDX20	unnamed (-19228), unnamed (-16725), unnamed (+77652), unnamed (+101634), unnamed (+102333), unnamed (+125729), unnamed (+126089), unnamed (+137241), unnamed (+149439), unnamed (+153861), unnamed (+165320), unnamed (+201266)
DDX31	unnamed (-163256), unnamed (-62680), unnamed (+378)
DDX39B	unnamed (+1977)
DDX41	unnamed (+233)
DDX46	unnamed (-64), unnamed (+47955)
DDX47	unnamed (-21336)
DDX51	unnamed (+60288)
DDX53	unnamed (-685066), unnamed (-465052)
DDX55	unnamed (+175)
DDX59	unnamed (+3841)
DDX6	unnamed (+100949)
DDX60	unnamed (-89943)
DDX60L	unnamed (+71737)
DEC1	unnamed (+78639), unnamed (+83738), unnamed (+227827)
DECR2	unnamed (-3966)
DEDD	unnamed (-269)
DEDD2	unnamed (+42986), unnamed (+48111)
DEFB1	unnamed (+61547), unnamed (+90049)
DEFB108B	unnamed (-32917)
DEFB112	unnamed (-332073)
DEFB129	unnamed (+13363)
DEFB132	unnamed (-17115)
DEFB133	unnamed (+42676)
DEFB136	unnamed (+6416)
DEGS1	unnamed (+21726)
DEK	unnamed (+6151)
DENND1A	unnamed (+104528), unnamed (+131706), unnamed (+152685), unnamed (+187792), unnamed (+251826), unnamed (+460470), unnamed (+472377), unnamed (+491625)
DENND2A	unnamed (-96), unnamed (+13949), unnamed (+33021), unnamed (+77784)
DENND3	unnamed (-53727), unnamed (+40837), unnamed (+56185)
DENND4A	unnamed (+108)
DENND4B	unnamed (+17594)
DENND4C	unnamed (-394)
DENND5A	unnamed (-23255)
DENND5B	unnamed (-10), unnamed (+72268)
DEPDC1	unnamed (-384845)
DEPDC5	unnamed (+136593)
DEPDC7	unnamed (-122523)
DEPTOR	unnamed (+109240)
DERA	unnamed (+98)
DERL1	unnamed (+47903), unnamed (+253200), unnamed (+254570), unnamed (+259577)
DESI2	unnamed (-147390)
DFFB	unnamed (+6169)
DFNA5	unnamed (-119950)
DFNB31	unnamed (+44022), unnamed (+88050), unnamed (+99328)
DGCR2	unnamed (+6916), unnamed (+14500)
DGCR6	unnamed (-253331), unnamed (-7471), unnamed (+23370)
DGKB	unnamed (-235), unnamed (+63848), unnamed (+141602), unnamed (+155342), unnamed (+399014), unnamed (+422986), unnamed (+631545), unnamed (+634163), unnamed (+644712), unnamed (+693271), unnamed (+705915)
DGKD	unnamed (+126064)
DGKG	unnamed (-94796), unnamed (-21644), unnamed (+152048), unnamed (+161295)
DGKI	unnamed (-106906), unnamed (-30476), unnamed (+393190), unnamed (+406214), unnamed (+411794)
DGKZ	unnamed (-81695), unnamed (-80014), unnamed (-28971), unnamed (+5841)
DGUOK	unnamed (+57820), unnamed (+75843)
DHCR24	unnamed (-88352), unnamed (-86096)
DHCR7	unnamed (+39396)
DHDDS	unnamed (-308)
DHH	unnamed (+14839)
DHODH	unnamed (+26)
DHRS12	unnamed (-19956), unnamed (+189529)
DHRS13	unnamed (-37876)
DHRS3	unnamed (+139366)
DHRS7B	unnamed (-51108), unnamed (+68265)
DHRS7C	unnamed (+65525), unnamed (+116235)
DHTKD1	unnamed (-264)
DHX15	unnamed (-80645)
DHX16	unnamed (-24)
DHX29	unnamed (-28)
DHX30	unnamed (+284589)
DHX34	unnamed (+32), unnamed (+30170), unnamed (+30583)
DHX35	unnamed (+864603)
DHX36	unnamed (+74033), unnamed (+142873), unnamed (+192822)
DHX40	unnamed (-209742)
DIABLO	unnamed (+989)
DIAPH1	unnamed (+58173), unnamed (+97439), unnamed (+104850), unnamed (+110057), unnamed (+114685), unnamed (+122880)
DIAPH3	unnamed (+754639), unnamed (+884748), unnamed (+913114)
DICER1	unnamed (+85058), unnamed (+122921)
DIEXF	unnamed (+41524)
DIMT1	unnamed (+71822)
DIO2	unnamed (+132759), unnamed (+390147)
DIP2A	unnamed (-77288), unnamed (+22010), unnamed (+144438)
DIP2B	unnamed (-12), unnamed (+115276), unnamed (+156879)
DIP2C	unnamed (+9328), unnamed (+25581), unnamed (+54061), unnamed (+67498), unnamed (+74656), unnamed (+145764), unnamed (+172216), unnamed (+175482), unnamed (+206558), unnamed (+208176), unnamed (+231702)
DIRAS2	unnamed (+133), unnamed (+617), unnamed (+335785), unnamed (+518002), unnamed (+559452), unnamed (+604304), unnamed (+640239), unnamed (+712824), unnamed (+953547)
DIRAS3	unnamed (-60562)
DIRC2	unnamed (+175400)
DIS3L2	unnamed (+91158), unnamed (+354155)
DISC1	unnamed (+9620), unnamed (+67458), unnamed (+79013), unnamed (+152440), unnamed (+180927), unnamed (+297479), unnamed (+308201), unnamed (+309231), unnamed (+513917), unnamed (+515921), unnamed (+811695)
DISP1	unnamed (+82540)
DKK1	unnamed (-498288)
DKK2	unnamed (-528239)
DKK3	unnamed (+74170)
DLC1	unnamed (-44276), unnamed (+107976)
DLD	unnamed (+69440), unnamed (+91583), unnamed (+103224)
DLEU1	unnamed (-10552), unnamed (-96), unnamed (+42293), unnamed (+43332), unnamed (+72010), unnamed (+140752), unnamed (+258548), unnamed (+304744), unnamed (+319248), unnamed (+461803), unnamed (+603584), unnamed (+684115)
DLG1	unnamed (-222340), unnamed (-211527), unnamed (-63712), unnamed (-56283), unnamed (+114724)
DLG2	unnamed (-938)
DLG5	unnamed (+214946), unnamed (+233533), unnamed (+258680), unnamed (+262745)
DLGAP1	unnamed (-839421), unnamed (-830181), unnamed (-568130), unnamed (-532781), unnamed (-453180), unnamed (-391919), unnamed (-387645), unnamed (-2215), unnamed (+320468), unnamed (+371493), unnamed (+397127), unnamed (+831300), unnamed (+851194), unnamed (+861224), unnamed (+928481)
DLGAP2	unnamed (-14550), unnamed (+194627)
DLGAP4	unnamed (-149498), unnamed (-126577), unnamed (+195563), unnamed (+216322), unnamed (+250232)
DLK1	unnamed (-123305), unnamed (-96870)
DLL1	unnamed (-6905), unnamed (-1572), unnamed (+3756), unnamed (+27749), unnamed (+107540), unnamed (+131153), unnamed (+154389), unnamed (+216986), unnamed (+330823), unnamed (+360314), unnamed (+367653)
DLL3	unnamed (-936), unnamed (-21)
DLL4	unnamed (-22240), unnamed (-3358), unnamed (+471)
DLX2	unnamed (-202327), unnamed (-154187), unnamed (+154)
DLX3	unnamed (+6962)
DLX4	unnamed (+19088)
DMAP1	unnamed (-231), unnamed (+134722)
DMC1	unnamed (-39314)
[truncated: 6,792 more rows]
