# Supplementary material for: ASCL1 regulates neurodevelopmental transcription factors and cell cycle genes in brain tumors of glioma mouse models
Source: Glia. 2020 Jun 23;68(12):2613–30. doi: 10.1002/glia.23873 (PMC7587013; doi:10.1002/glia.23873)
Supplement: Supplementary file 4 — Table S3 Contains list of genes that showed expression correlation with ASCL1 gene expression in TCGA primary tumor samples. Both Pearson and Spearman correlation coefficient were calculated and p‐values are adjusted for multiple hypothesis testing [file GLIA-68-2613-s004.xlsx]

## Sheet: ASCL1 Correlated Genes
Gene	GeneID	Pearson_correlation	p-val	adj.pval	Spearman_correlation	p-val	adj.pval
ASCL1	429	1	0	0	1	0	0
HES6	55502	0.796141	0	0	0.810549	0	0
DLL1	28514	0.699512	0	0	0.799035	0	0
MYCN	4613	0.52453	2.48468e-13	2.58949e-11	0.789573	0	0
HES5	388585	0.541518	2.90878e-14	3.92896e-12	0.761961	0	0
GLCCI1	113263	0.785159	0	0	0.751991	0	0
LOC254559	254559	0.415224	1.98429e-08	3.90225e-07	0.750186	0	0
SOX8	30812	0.470292	1.10712e-10	4.54605e-09	0.727328	0	0
ZDHHC22	283576	0.557528	3.55271e-15	5.97875e-13	0.722729	0	0
SHD	56961	0.451393	7.29802e-10	2.31585e-08	0.713848	0	0
DLL3	10683	0.522204	3.3018e-13	3.25381e-11	0.711141	0	0
TOX3	27324	0.755564	0	0	0.700932	0	0
CRB1	23418	0.641784	0	0	0.692671	0	0
NEU4	129807	0.389063	1.71595e-07	2.42632e-06	0.692581	0	0
SBK1	388228	0.578302	2.22045e-16	5.00967e-14	0.689881	0	0
SALL3	27164	0.578201	2.22045e-16	5.00967e-14	0.688191	0	0
ZNF775	285971	0.578241	2.22045e-16	5.00967e-14	0.687146	0	0
BCL7A	605	0.614534	0	0	0.681689	0	0
TIGD3	220359	0.475764	6.27409e-11	2.81867e-09	0.677826	0	0
BRSK2	9024	0.515208	7.66498e-13	6.47612e-11	0.675006	0	0
LOC150568	150568	0.446144	1.20776e-09	3.56272e-08	0.671568	0	0
GPSM2	29899	0.604255	0	0	0.670539	0	0
GPR123	84435	0.504489	2.68408e-12	1.96109e-10	0.666682	0	0
DSCAM	1826	0.423003	1.00736e-08	2.15214e-07	0.665755	0	0
BCAN	63827	0.432195	4.42109e-09	1.07674e-07	0.664569	0	0
GDPD1	284161	0.559431	2.66454e-15	4.716e-13	0.663701	0	0
CRMP1	1400	0.564584	1.33227e-15	2.53267e-13	0.663184	0	0
C14orf93	60686	0.632929	0	0	0.662593	0	0
GADD45G	10912	0.351862	2.71665e-06	2.52036e-05	0.661926	0	0
C12orf34	84915	0.49729	6.07958e-12	4.0135e-10	0.661175	0	0
ZNF821	55565	0.438409	2.49815e-09	6.55876e-08	0.660111	0	0
SOX2	6657	0.670848	0	0	0.658975	0	0
RFTN2	130132	0.637825	0	0	0.657881	0	0
MFF	56947	0.618234	0	0	0.654609	0	0
GSTA4	2941	0.492353	1.05347e-11	6.26921e-10	0.65457	0	0
ANKRD13B	124930	0.474107	7.45939e-11	3.28645e-09	0.65399	0	0
FLRT1	23769	0.454503	5.39319e-10	1.78881e-08	0.653409	0	0
CNTFR	1271	0.447493	1.06198e-09	3.16913e-08	0.652839	0	0
VIPR2	7434	0.577678	2.22045e-16	5.00967e-14	0.649662	0	0
GPT2	84706	0.504992	2.53308e-12	1.89116e-10	0.649137	0	0
RBM4B	83759	0.404902	4.75237e-08	8.22269e-07	0.648061	0	0
GPC2	221914	0.404125	5.0693e-08	8.68039e-07	0.646291	0	0
PHYHIPL	84457	0.431171	4.85142e-09	1.1636e-07	0.644948	0	0
ZNF238	10472	0.544336	2.02061e-14	2.86104e-12	0.643518	0	0
ASRGL1	80150	0.453242	6.09942e-10	1.97831e-08	0.641617	0	0
SEPHS1	22929	0.527616	1.69864e-13	1.87499e-11	0.641574	0	0
PPM1E	22843	0.52443	2.51577e-13	2.60865e-11	0.63873	0	0
SLITRK2	84631	0.440597	2.03762e-09	5.52635e-08	0.638434	0	0
RALGPS1	9649	0.507061	1.99463e-12	1.5289e-10	0.638086	0	0
FXYD6	53826	0.502833	3.24496e-12	2.32133e-10	0.636552	0	0
GNG4	2786	0.521054	3.79696e-13	3.60905e-11	0.636003	0	0
MARCH9	92979	0.351273	2.83035e-06	2.61051e-05	0.635771	0	0
REPIN1	29803	0.609802	0	0	0.635113	0	0
FAM171A2	284069	0.512548	1.05027e-12	8.59088e-11	0.635085	0	0
CDK5R1	8851	0.477958	4.98233e-11	2.35154e-09	0.635073	0	0
HIRIP3	8479	0.510575	1.3245e-12	1.0706e-10	0.634526	0	0
MARCKSL1	65108	0.499717	4.62475e-12	3.19699e-10	0.633507	0	0
OLIG1	116448	0.413391	2.32223e-08	4.45587e-07	0.633474	0	0
SOX6	55553	0.438021	2.58972e-09	6.73885e-08	0.632912	0	0
TSPAN12	23554	0.411351	2.7634e-08	5.19555e-07	0.632236	0	0
ZSCAN16	80345	0.461854	2.6065e-10	9.52208e-09	0.630593	0	0
KCND2	3751	0.384122	2.52684e-07	3.39964e-06	0.629645	0	0
CHD7	55636	0.66149	0	0	0.629379	0	0
LRRC16B	90668	0.457474	4.02827e-10	1.38302e-08	0.628934	0	0
GATS	352954	0.511828	1.14309e-12	9.31297e-11	0.628641	0	0
FAM181B	220382	0.498232	5.46874e-12	3.69338e-10	0.628405	0	0
FAM66C	440078	0.443107	1.61011e-09	4.51602e-08	0.625257	0	0
MKRN3	7681	0.657988	0	0	0.624755	0	0
LOC100128822	100128822	0.348764	3.36745e-06	3.02982e-05	0.624116	0	0
PTPRS	5802	0.56334	1.55431e-15	2.92767e-13	0.62392	0	0
OLIG2	10215	0.423706	9.46677e-09	2.04592e-07	0.623524	0	0
ARHGAP33	115703	0.441531	1.86698e-09	5.1382e-08	0.62245	0	0
ZNF711	7552	0.570533	4.44089e-16	9.1176e-14	0.620593	0	0
GTF2IP1	2970	0.602897	0	0	0.619271	0	0
THTPA	79178	0.390531	1.5278e-07	2.19659e-06	0.617851	0	0
SOX4	6659	0.547494	1.33227e-14	1.99655e-12	0.617088	0	0
RPS6KL1	83694	0.372346	6.19627e-07	7.27362e-06	0.616953	0	0
NCAM1	4684	0.589975	0	0	0.616931	0	0
NKD1	85407	0.42512	8.35121e-09	1.84563e-07	0.616924	0	0
MAP2	4133	0.470793	1.05145e-10	4.36109e-09	0.616899	0	0
SIAH1	6477	0.601393	0	0	0.616521	0	0
MYCNOS	10408	0.415306	1.9704e-08	3.87865e-07	0.615887	0	0
FAM57B	83723	0.470977	1.03174e-10	4.29668e-09	0.615322	0	0
THRA	7067	0.53523	6.52811e-14	8.02567e-12	0.613632	0	0
LOC154822	154822	0.430919	4.96349e-09	1.18633e-07	0.613473	0	0
C6orf134	79969	0.384502	2.45332e-07	3.31594e-06	0.612327	0	0
BTBD17	388419	0.403086	5.52503e-08	9.32848e-07	0.612182	0	0
RTN3	10313	0.423485	9.65334e-09	2.07749e-07	0.612175	0	0
LRRN1	57633	0.521976	3.39284e-13	3.28578e-11	0.61129	0	0
ZBTB12	221527	0.518726	5.03153e-13	4.5709e-11	0.610994	0	0
RAC3	5881	0.419632	1.35417e-08	2.77747e-07	0.610233	0	0
PKMYT1	9088	0.524942	2.36255e-13	2.50029e-11	0.609878	0	0
DCX	1641	0.426267	7.54015e-09	1.69373e-07	0.609858	0	0
NOTCH1	4851	0.580906	0	0	0.608433	0	0
LRRC4	64101	0.452863	6.32867e-10	2.03658e-08	0.607914	0	0
RNFT2	84900	0.0510688	0.50964	0.63701	0.607401	0	0
CSPG5	10675	0.397136	8.99387e-08	1.39783e-06	0.606733	0	0
CXorf1	9142	0.344218	4.5956e-06	3.93462e-05	0.605343	0	0
ABAT	18	0.486042	2.10076e-11	1.1232e-09	0.604948	0	0
NRXN2	9379	0.406331	4.21855e-08	7.44081e-07	0.604542	0	0
SPIN3	169981	0.527445	1.73639e-13	1.90641e-11	0.603948	0	0
CXXC4	80319	0.582737	0	0	0.603893	0	0
KLHL23	151230	0.555138	4.88498e-15	7.89713e-13	0.603697	0	0
HINFP	25988	0.521762	3.48388e-13	3.3581e-11	0.602655	0	0
PRPSAP2	5636	0.432513	4.29488e-09	1.05178e-07	0.602514	0	0
PLXNB1	5364	0.466431	1.64281e-10	6.44903e-09	0.601325	0	0
SDR39U1	56948	0.423657	9.50789e-09	2.05264e-07	0.600634	0	0
NRARP	441478	0.472927	8.43321e-11	3.6451e-09	0.600587	0	0
GPS1	2873	0.431599	4.66679e-09	1.1259e-07	0.600273	0	0
TMEM145	284339	0.4244	8.90216e-09	1.94644e-07	0.599719	0	0
GPR137C	283554	0.411885	2.64065e-08	4.9968e-07	0.599448	0	0
MAPT	4137	0.520931	3.85469e-13	3.63031e-11	0.596594	0	0
CSMD1	64478	0.556763	3.9968e-15	6.56467e-13	0.596457	0	0
DNAJB5	25822	0.497541	5.91083e-12	3.9401e-10	0.594714	0	0
TNR	7143	0.29841	8.12435e-05	0.000452158	0.594665	0	0
FOXN4	121643	0.370565	7.07494e-07	8.1788e-06	0.594426	0	0
C1orf106	55765	0.365498	1.02726e-06	1.12184e-05	0.594262	0	0
MYST2	11143	0.580829	0	0	0.594018	0	0
SEPT3	55964	0.398213	8.24041e-08	1.30041e-06	0.593581	0	0
MATR3	9782	0.54003	3.53051e-14	4.67644e-12	0.593305	0	0
SPTBN2	6712	0.396449	9.50835e-08	1.46449e-06	0.593195	0	0
DTX3	196403	0.312997	3.42252e-05	0.000216524	0.59317	0	0
CECR6	27439	0.493085	9.71623e-12	5.83286e-10	0.592753	0	0
RASL10B	91608	0.44431	1.43727e-09	4.12131e-08	0.592646	0	0
TOP2B	7155	0.571513	4.44089e-16	9.1176e-14	0.590948	0	0
SCRT2	85508	0.455283	4.99705e-10	1.67364e-08	0.590846	0	0
HNRNPL	3191	0.475625	6.3662e-11	2.84281e-09	0.590622	0	0
ZNF620	253639	0.441431	1.8847e-09	5.18002e-08	0.590475	0	0
PDZD4	57595	0.420332	1.27382e-08	2.63636e-07	0.590363	0	0
C9orf140	89958	0.39723	8.92576e-08	1.3904e-06	0.590137	0	0
LOC81691	81691	0.347626	3.64177e-06	3.24378e-05	0.590092	0	0
GSX1	219409	0.610943	0	0	0.589958	0	0
RHBDL3	162494	0.343465	4.83623e-06	4.11661e-05	0.589349	0	0
APBB2	323	0.412557	2.49377e-08	4.74949e-07	0.589118	0	0
RBM14	10432	0.481115	3.56564e-11	1.75554e-09	0.588782	0	0
MEX3A	92312	0.53449	7.17204e-14	8.71297e-12	0.588618	0	0
SEC61A2	55176	0.345898	4.09906e-06	3.59035e-05	0.588288	0	0
PODXL2	50512	0.47449	7.16733e-11	3.16457e-09	0.587624	0	0
DPF1	8193	0.374194	5.39498e-07	6.49644e-06	0.586918	0	0
MSI1	4440	0.530516	1.1835e-13	1.37279e-11	0.586261	0	0
SMPD3	55512	0.423162	9.93334e-09	2.12882e-07	0.586028	0	0
PRR3	80742	0.438822	2.40412e-09	6.34434e-08	0.585374	0	0
MYST1	84148	0.549108	1.06581e-14	1.633e-12	0.584869	0	0
ARVCF	421	0.386954	2.0257e-07	2.80822e-06	0.584523	0	0
H2AFX	3014	0.367943	8.58757e-07	9.64504e-06	0.584489	0	0
PHF21B	112885	0.44341	1.56479e-09	4.41301e-08	0.584362	0	0
CASC3	22794	0.491033	1.21858e-11	7.12752e-10	0.583952	0	0
RAF1	5894	0.442194	1.75441e-09	4.86753e-08	0.583139	0	0
DBN1	1627	0.467298	1.50424e-10	5.98517e-09	0.582224	0	0
C11orf57	55216	0.594024	0	0	0.581794	0	0
CDHR1	92211	0.420991	1.20235e-08	2.50359e-07	0.581321	0	0
KCTD5	54442	0.475685	6.32618e-11	2.83587e-09	0.581274	0	0
APBA2	321	0.403048	5.54243e-08	9.35017e-07	0.581035	0	0
ZNF300	91975	0.428416	6.22066e-09	1.43987e-07	0.580981	0	0
CBX2	84733	0.494069	8.71103e-12	5.34645e-10	0.580476	0	0
PHGDH	26227	0.398089	8.32429e-08	1.31163e-06	0.579255	0	0
KIAA1549	57670	0.428847	5.9844e-09	1.39462e-07	0.579056	0	0
PCSK2	5126	0.579521	0	0	0.578569	0	0
FRS3	10817	0.404733	4.81987e-08	8.31569e-07	0.577893	0	0
FAM117B	150864	0.520653	3.9857e-13	3.73655e-11	0.577778	0	0
CLASP2	23122	0.397385	8.81387e-08	1.37506e-06	0.577691	0	0
CBX1	10951	0.558843	2.88658e-15	5.06533e-13	0.577584	0	0
EEPD1	80820	0.505562	2.37232e-12	1.79067e-10	0.57618	0	0
PJA1	64219	0.593686	0	0	0.575956	0	0
E2F2	1870	0.524295	2.55795e-13	2.63906e-11	0.575772	0	0
KCNH7	90134	0.695098	0	0	0.575387	0	0
SKA2	348235	0.556467	3.9968e-15	6.56467e-13	0.575324	0	0
ZSWIM5	57643	0.565522	1.11022e-15	2.19173e-13	0.575006	0	0
ZNF3	7551	0.648385	0	0	0.574959	0	0
BRD8	10902	0.481987	3.24885e-11	1.63086e-09	0.574616	0	0
UBXN1	51035	0.417406	1.64347e-08	3.28869e-07	0.574432	0	0
C18orf18	147525	0.367052	9.16833e-07	1.01804e-05	0.574265	0	0
PATZ1	23598	0.479174	4.38187e-11	2.09707e-09	0.573845	0	0
MAGI1	9223	0.627063	0	0	0.573773	0	0
TMEM170B	100113407	0.483799	2.67548e-11	1.38713e-09	0.573723	0	0
ENHO	375704	0.384877	2.38263e-07	3.23744e-06	0.573649	0	0
SPAST	6683	0.557801	3.33067e-15	5.6514e-13	0.573574	0	0
MAST1	22983	0.427245	6.90964e-09	1.57275e-07	0.573418	0	0
KIF3A	11127	0.449471	8.78525e-10	2.70826e-08	0.573375	0	0
SEMA5B	54437	0.457037	4.20578e-10	1.43437e-08	0.573266	0	0
MGC57346	401884	0.471728	9.54723e-11	4.03321e-09	0.572928	0	0
HSDL1	83693	0.52278	3.07754e-13	3.05461e-11	0.572475	0	0
HCN3	57657	0.392204	1.33734e-07	1.97096e-06	0.572122	0	0
PTCHD2	57540	0.507057	1.99574e-12	1.5289e-10	0.572015	0	0
AAAS	8086	0.472824	8.52345e-11	3.67636e-09	0.57164	0	0
DSCAML1	57453	0.447996	1.01207e-09	3.04675e-08	0.571463	0	0
PRSS27	83886	0.455786	4.75636e-10	1.59825e-08	0.571195	0	0
LOC283761	283761	0.291133	0.000122954	0.000646287	0.570772	0	0
ZFYVE20	64145	0.413678	2.26596e-08	4.38065e-07	0.570573	0	0
PDZRN4	29951	0.381663	3.05607e-07	3.98123e-06	0.570357	0	0
STK25	10494	0.434492	3.58487e-09	8.99768e-08	0.570337	0	0
PSAT1	29968	0.353005	2.50834e-06	2.35744e-05	0.570325	0	0
DPYSL4	10570	0.415065	2.01157e-08	3.94834e-07	0.570225	0	0
C12orf65	91574	0.495295	7.60014e-12	4.85575e-10	0.569745	0	0
SNX15	29907	0.396759	9.27274e-08	1.43357e-06	0.569723	0	0
WRAP53	55135	0.41851	1.49331e-08	3.02358e-07	0.569499	0	0
SOX11	6664	0.501889	3.614e-12	2.56744e-10	0.569009	0	0
BEND7	222389	0.480537	3.79177e-11	1.85797e-09	0.568828	0	0
YPEL1	29799	0.359722	1.55944e-06	1.57952e-05	0.568505	0	0
ERAL1	26284	0.354061	2.32938e-06	2.21779e-05	0.568214	0	0
ZNF346	23567	0.468812	1.28873e-10	5.21874e-09	0.567809	0	0
LSAMP	4045	0.35858	1.69196e-06	1.69205e-05	0.567105	0	0
MAZ	4150	0.548309	1.19904e-14	1.81011e-12	0.566938	0	0
RNF165	494470	0.445894	1.23674e-09	3.62737e-08	0.566906	0	0
ZNF34	80778	0.587279	0	0	0.566869	0	0
SATB1	6304	0.526449	1.96287e-13	2.13226e-11	0.566759	0	0
NOVA1	4857	0.417997	1.56134e-08	3.1489e-07	0.566493	0	0
ZNF273	10793	0.438527	2.47094e-09	6.50256e-08	0.566382	0	0
WHSC1	7468	0.509989	1.41842e-12	1.13756e-10	0.566227	0	0
ING3	54556	0.399048	7.69815e-08	1.23188e-06	0.565942	0	0
NKAIN4	128414	0.319678	2.26844e-05	0.00015265	0.565817	0	0
SLC22A17	51310	0.422671	1.03731e-08	2.20466e-07	0.565559	0	0
C9orf37	85026	0.511761	1.15219e-12	9.35004e-11	0.565524	0	0
LRRC37B	114659	0.336971	7.47018e-06	5.94458e-05	0.565303	0	0
MBTD1	54799	0.618689	0	0	0.565303	0	0
ARHGEF9	23229	0.633332	0	0	0.565265	0	0
MYT1	4661	0.31512	3.0065e-05	0.000193986	0.56525	0	0
MYEF2	50804	0.423062	1.00211e-08	2.14316e-07	0.565151	0	0
C3orf39	84892	0.423537	9.60886e-09	2.07159e-07	0.565111	0	0
LOC400940	400940	0.408393	3.54861e-08	6.43609e-07	0.564925	0	0
ZNF48	197407	0.588986	0	0	0.564833	0	0
MANEAL	149175	0.463731	2.15869e-10	8.22263e-09	0.564549	0	0
MCM7	4176	0.628202	0	0	0.564462	0	0
RCOR2	283248	0.431383	4.75916e-09	1.14281e-07	0.56391	0	0
KCNIP3	30818	0.436067	3.10192e-09	7.90142e-08	0.563893	0	0
PURG	29942	0.366307	9.68301e-07	1.06825e-05	0.563856	0	0
KDM4D	55693	0.476276	5.94624e-11	2.71966e-09	0.563781	0	0
C2orf85	285093	0.24848	0.00112396	0.00420711	0.563774	0	0
APBB1	322	0.32733	1.39921e-05	0.000101295	0.563393	0	0
MMD2	221938	0.33575	8.09737e-06	6.36718e-05	0.563132	0	0
FLJ16779	100192386	0.176141	0.0219763	0.0518913	0.562928	0	0
MON1A	84315	0.352623	2.57618e-06	2.40964e-05	0.562508	0	0
TMEM35	59353	0.447672	1.04392e-09	3.12429e-08	0.562046	0	0
FAM192A	80011	0.521086	3.78364e-13	3.60905e-11	0.562013	0	0
FAM76B	143684	0.463465	2.21744e-10	8.4152e-09	0.561951	0	0
DOLPP1	57171	0.403435	5.3678e-08	9.13817e-07	0.561474	0	0
CDC25A	993	0.467584	1.46098e-10	5.84704e-09	0.561454	0	0
ELAVL4	1996	0.450621	7.86386e-10	2.4687e-08	0.561449	0	0
DGKB	1607	0.445073	1.33708e-09	3.86099e-08	0.560539	0	0
KCTD15	79047	0.53911	3.9746e-14	5.16471e-12	0.56027	0	0
VPS26B	112936	0.512876	1.0103e-12	8.36392e-11	0.559982	0	0
HR	55806	0.365058	1.06077e-06	1.15414e-05	0.559512	0	0
GPR173	54328	0.495432	7.48468e-12	4.80212e-10	0.558871	0	0
SP4	6671	0.544935	1.86517e-14	2.69096e-12	0.558722	0	0
C11orf30	56946	0.445722	1.25718e-09	3.66637e-08	0.558687	0	0
B3GALT2	8707	0.72297	0	0	0.558645	0	0
CELF3	11189	0.445084	1.33565e-09	3.86099e-08	0.558615	0	0
TMPO	7112	0.553943	5.77316e-15	9.048e-13	0.558498	0	0
H2AFV	94239	0.41234	2.54033e-08	4.82475e-07	0.557789	0	0
TRIM67	440730	0.352576	2.58474e-06	2.41654e-05	0.55729	0	0
ZHX2	22882	0.555994	4.21885e-15	6.87438e-13	0.557183	0	0
ST7OT1	93653	0.473831	7.67697e-11	3.36068e-09	0.557048	0	0
LRRTM1	347730	0.411338	2.76631e-08	5.19626e-07	0.556762	0	0
GPBP1	65056	0.596032	0	0	0.556626	0	0
STMN1	3925	0.426833	7.16857e-09	1.61994e-07	0.556613	0	0
CELSR3	1951	0.572753	4.44089e-16	9.1176e-14	0.555122	0	0
LIG3	3980	0.54021	3.4639e-14	4.618e-12	0.555107	0	0
NRXN1	9378	0.530783	1.14575e-13	1.33656e-11	0.554759	0	0
DCLK2	166614	0.413447	2.31123e-08	4.44027e-07	0.554736	0	0
MRFAP1L1	114932	0.466456	1.63878e-10	6.44555e-09	0.554251	0	0
OSGEPL1	64172	0.401283	6.4104e-08	1.05374e-06	0.554179	0	0
KDM2B	84678	0.496807	6.41776e-12	4.20968e-10	0.55403	0	0
ZNF195	7748	0.393663	1.19008e-07	1.7757e-06	0.553933	0	0
RUNDC3A	10900	0.329133	1.24626e-05	9.22384e-05	0.553861	0	0
GINS3	64785	0.494148	8.63531e-12	5.34645e-10	0.5536	0	0
AGAP3	116988	0.468565	1.32161e-10	5.33086e-09	0.55358	0	0
PPP2R3B	28227	0.382678	2.82583e-07	3.72861e-06	0.553341	0	0
MRFAP1	93621	0.387135	1.99722e-07	2.77247e-06	0.552934	0	0
BUD13	84811	0.496968	6.30318e-12	4.14778e-10	0.552899	0	0
ACCN2	41	0.350767	2.93175e-06	2.69074e-05	0.552685	0	0
C17orf96	100170841	0.560109	2.44249e-15	4.39884e-13	0.552484	0	0
GNRHR2	114814	0.464706	1.95652e-10	7.52236e-09	0.552205	0	0
C17orf69	147081	0.462445	2.4567e-10	9.17064e-09	0.552175	0	0
USP21	27005	0.48204	3.23068e-11	1.62821e-09	0.552103	0	0
POU3F3	5455	0.47668	5.69946e-11	2.62957e-09	0.551984	0	0
UNK	85451	0.406533	4.14795e-08	7.34151e-07	0.551952	0	0
CHRNB2	1141	0.473687	7.79283e-11	3.40414e-09	0.551815	0	0
TRIM37	4591	0.47358	7.87979e-11	3.43482e-09	0.551723	0	0
GDAP1L1	78997	0.380817	3.26163e-07	4.20896e-06	0.551616	0	0
PHC1	1911	0.436619	2.94799e-09	7.54679e-08	0.551405	0	0
ZNF737	100129842	0.444197	1.45263e-09	4.15954e-08	0.551305	0	0
SENP3	26168	0.472595	8.72777e-11	3.74632e-09	0.551149	0	0
PDE9A	5152	0.493966	8.81206e-12	5.38454e-10	0.551109	0	0
C9orf7	11094	0.409545	3.2202e-08	5.94016e-07	0.551059	0	0
LRRC1	55227	0.440413	2.07287e-09	5.60713e-08	0.550351	0	0
CDCA7	83879	0.541435	2.93099e-14	3.93308e-12	0.550264	0	0
ZNF519	162655	0.370681	7.01396e-07	8.12203e-06	0.550251	0	0
C1orf77	26097	0.428356	6.25421e-09	1.446e-07	0.550025	0	0
CADM2	253559	0.273672	0.000317833	0.00144496	0.548809	0	0
ZNF167	55888	0.314331	3.15529e-05	0.000202252	0.548754	0	0
GRID2IP	392862	0.494112	8.6704e-12	5.34645e-10	0.548459	0	0
MARCKS	4082	0.450013	8.33888e-10	2.59402e-08	0.548444	0	0
TOP2A	7153	0.508744	1.64047e-12	1.29044e-10	0.548339	0	0
GKAP1	80318	0.443664	1.52769e-09	4.33818e-08	0.548031	0	0
FCHSD2	9873	0.395065	1.06329e-07	1.61349e-06	0.548014	0	0
ZSCAN21	7589	0.543954	2.13163e-14	2.97717e-12	0.547762	0	0
ATP1A3	478	0.35752	1.82463e-06	1.80537e-05	0.547417	0	0
MYO10	4651	0.431624	4.65623e-09	1.1259e-07	0.547089	0	0
CBS	875	0.439744	2.20652e-09	5.9064e-08	0.546698	0	0
OMG	4974	0.302954	6.2368e-05	0.000359685	0.54642	0	0
DCAF7	10238	0.487975	1.70295e-11	9.39872e-10	0.546373	0	0
ZNF213	7760	0.448561	9.58699e-10	2.91601e-08	0.546131	0	0
KBTBD6	89890	0.472493	8.82088e-11	3.77295e-09	0.546109	0	0
ZNF853	54753	0.42156	1.14384e-08	2.39634e-07	0.546077	0	0
MYCL1	4610	0.522782	3.07754e-13	3.05461e-11	0.545858	0	0
USP30	84749	0.518081	5.43565e-13	4.91627e-11	0.545714	0	0
HNRPDL	9987	0.547152	1.37668e-14	2.04816e-12	0.545567	0	0
UCK1	83549	0.410922	2.86574e-08	5.35132e-07	0.54551	0	0
PRR14	78994	0.481833	3.30289e-11	1.64992e-09	0.545455	0	0
PLCXD2	257068	0.492848	9.97424e-12	5.9703e-10	0.545373	0	0
LOC645323	645323	0.270837	0.000368668	0.00164011	0.545236	0	0
CDKN1B	1027	0.409014	3.36766e-08	6.15685e-07	0.545149	0	0
DEAF1	10522	0.393172	1.23781e-07	1.84022e-06	0.545072	0	0
PCGF2	7703	0.42956	5.61215e-09	1.31834e-07	0.544819	0	0
AXIN2	8313	0.609635	0	0	0.544595	0	0
DUSP26	78986	0.355735	2.07041e-06	2.00507e-05	0.544438	0	0
CDKAL1	54901	0.35762	1.81169e-06	1.79343e-05	0.544284	0	0
VEZF1	7716	0.54364	2.22045e-14	3.08027e-12	0.544239	0	0
ZNF253	56242	0.491007	1.222e-11	7.12752e-10	0.544212	0	0
ZNF491	126069	0.486579	1.9819e-11	1.0708e-09	0.544133	0	0
GPHN	10243	0.404608	4.87002e-08	8.39516e-07	0.544041	0	0
KLHL25	64410	0.422728	1.03207e-08	2.19579e-07	0.543959	0	0
PDE6D	5147	0.298234	8.20694e-05	0.00045623	0.543735	0	0
SPSB3	90864	0.554427	5.32907e-15	8.41624e-13	0.543668	0	0
PHACTR3	116154	0.519411	4.63185e-13	4.24945e-11	0.543203	0	0
MASP1	5648	0.361832	1.34018e-06	1.39671e-05	0.543093	0	0
HMGB3	3149	0.42545	8.10934e-09	1.80187e-07	0.542934	0	0
COIL	8161	0.516748	6.37712e-13	5.54783e-11	0.542589	0	0
MED24	9862	0.487942	1.70921e-11	9.40799e-10	0.54229	0	0
RALGAPA1	253959	0.423423	9.7069e-09	2.08683e-07	0.542223	0	0
FADS2	9415	0.286902	0.000155655	0.000791693	0.542037	0	0
NOVA2	4858	0.415882	1.87502e-08	3.70154e-07	0.542007	0	0
THAP9	79725	0.605639	0	0	0.542004	0	0
ELFN2	114794	0.314089	3.20225e-05	0.000204687	0.541917	0	0
SARM1	23098	0.489381	1.46074e-11	8.30762e-10	0.54097	0	0
CEP72	55722	0.440972	1.96741e-09	5.35714e-08	0.540925	0	0
LOC93622	93622	0.42677	7.20899e-09	1.62646e-07	0.54062	0	0
MARS2	92935	0.542622	2.53131e-14	3.44174e-12	0.540582	0	0
PAQR4	124222	0.487269	1.83895e-11	1.00414e-09	0.540281	0	0
PGBD1	84547	0.391609	1.40228e-07	2.04766e-06	0.540137	0	0
MOBKL2B	79817	0.45966	3.24419e-10	1.16242e-08	0.539585	0	0
ZFP37	7539	0.460048	3.12147e-10	1.12236e-08	0.539386	0	0
SPSB4	92369	0.343399	4.85809e-06	4.13008e-05	0.539319	0	0
CHRNA4	1137	0.401339	6.38123e-08	1.05028e-06	0.538991	0	0
VANGL2	57216	0.603613	0	0	0.538959	0	0
MKS1	54903	0.534192	7.4607e-14	9.01033e-12	0.538956	0	0
GPSM1	26086	0.417583	1.61854e-08	3.24515e-07	0.538874	0	0
DHX9	1660	0.521543	3.57936e-13	3.43401e-11	0.538837	0	0
ADD2	119	0.458242	3.73398e-10	1.30612e-08	0.5388	0	0
SYCE2	256126	0.494765	8.062e-12	5.07733e-10	0.5388	0	0
ONECUT2	9480	0.495632	7.31992e-12	4.71114e-10	0.538335	0	0
GNAO1	2775	0.371766	6.4702e-07	7.5606e-06	0.538235	0	0
CUEDC1	404093	0.427128	6.98227e-09	1.58238e-07	0.538036	0	0
WDR17	116966	0.482025	3.23563e-11	1.62821e-09	0.537621	0	0
KIF15	56992	0.476082	6.06852e-11	2.74946e-09	0.537549	0	0
BEX1	55859	0.318936	2.3756e-05	0.000158716	0.537345	0	0
POMT1	10585	0.391985	1.36087e-07	1.9973e-06	0.537315	0	0
TRAIP	10293	0.337776	7.082e-06	5.69529e-05	0.537174	0	0
HIP1R	9026	0.36819	8.43302e-07	9.49744e-06	0.536905	0	0
ZNF682	91120	0.500061	4.448e-12	3.09566e-10	0.536557	0	0
FLJ37453	729614	0.494228	8.55893e-12	5.32495e-10	0.53655	0	0
EPB41L5	57669	0.476253	5.96097e-11	2.71966e-09	0.536368	0	0
ACBD7	414149	0.428952	5.92794e-09	1.38334e-07	0.53564	0	0
LRRC4B	94030	0.402225	5.93191e-08	9.9176e-07	0.535344	0	0
LPPR1	54886	0.386122	2.16211e-07	2.98322e-06	0.535272	0	0
RBMX	27316	0.556617	3.9968e-15	6.56467e-13	0.534789	0	0
C17orf100	388327	0.462976	2.32901e-10	8.74167e-09	0.534668	0	0
GFER	2671	0.509106	1.57274e-12	1.25155e-10	0.534653	0	0
KIAA1958	158405	0.483807	2.67319e-11	1.38713e-09	0.534501	0	0
XKR4	114786	0.408306	3.57466e-08	6.4662e-07	0.53427	0	0
LOC400027	400027	0.335108	8.44734e-06	6.58937e-05	0.533934	0	0
C2orf68	388969	0.560852	2.22045e-15	4.07036e-13	0.533894	0	0
TMEM198	130612	0.376321	4.59559e-07	5.64644e-06	0.533208	0	0
PIK3R2	5296	0.453885	5.7288e-10	1.87888e-08	0.533074	0	0
ZNF738	148203	0.396825	9.22361e-08	1.42813e-06	0.532833	0	0
FXR2	9513	0.512704	1.03118e-12	8.50243e-11	0.532686	0	0
WDR85	92715	0.359937	1.53566e-06	1.5616e-05	0.532609	0	0
DPF2	5977	0.347453	3.6851e-06	3.27386e-05	0.532447	0	0
SALL2	6297	0.414104	2.18472e-08	4.23955e-07	0.532092	0	0
C10orf2	56652	0.570051	4.44089e-16	9.1176e-14	0.531915	0	0
NUDT1	4521	0.382958	2.76536e-07	3.66058e-06	0.531846	0	0
TUB	7275	0.362968	1.2346e-06	1.3059e-05	0.531826	0	0
TMEM97	27346	0.419756	1.33961e-08	2.75035e-07	0.53162	0	0
MAPK8IP1	9479	0.341354	5.57657e-06	4.65122e-05	0.531572	0	0
TCF12	6938	0.64168	0	0	0.531157	0	0
SUV420H1	51111	0.474926	6.84914e-11	3.03714e-09	0.530632	0	0
LOC644172	644172	0.33184	1.04594e-05	7.90688e-05	0.530575	0	0
C11orf95	65998	0.345104	4.32692e-06	3.75469e-05	0.530299	0	0
ZCCHC18	644353	0.379033	3.73922e-07	4.72624e-06	0.530297	0	0
ZBTB8B	728116	0.341975	5.34816e-06	4.49644e-05	0.530282	0	0
AASDHPPT	60496	0.621002	0	0	0.530262	0	0
STRADA	92335	0.396392	9.55291e-08	1.46689e-06	0.530095	0	0
ARHGEF7	8874	0.405418	4.55253e-08	7.94797e-07	0.530048	0	0
RND1	27289	0.326645	1.46182e-05	0.000105123	0.529815	0	0
FAM182B	728882	0.359713	1.56048e-06	1.57979e-05	0.529765	0	0
ZNF184	7738	0.423821	9.37075e-09	2.0273e-07	0.529665	0	0
GRK4	2868	0.363565	1.18233e-06	1.26441e-05	0.529553	0	0
CDC34	997	0.516284	6.74127e-13	5.79101e-11	0.528992	0	0
EZH2	2146	0.400947	6.59007e-08	1.07809e-06	0.528919	0	0
RUFY3	22902	0.416467	1.78265e-08	3.53279e-07	0.528902	0	0
PARP2	10038	0.373259	5.78704e-07	6.85992e-06	0.528619	0	0
RGS12	6002	0.429995	5.39621e-09	1.27491e-07	0.528387	0	0
SHISA7	729956	0.240379	0.00164379	0.00577988	0.528012	0	0
SRR	63826	0.417683	1.60451e-08	3.22331e-07	0.527895	0	0
LOC148709	148709	0.162579	0.0346938	0.0761166	0.52789	0	0
NFIX	4784	0.623817	0	0	0.52784	0	0
FUT9	10690	0.489485	1.44413e-11	8.23597e-10	0.527831	0	0
EID2B	126272	0.479304	4.32165e-11	2.08281e-09	0.527823	0	0
SCAMP5	192683	0.379572	3.58825e-07	4.57012e-06	0.527773	0	0
ATXN7L2	127002	0.314398	3.14238e-05	0.00020155	0.527619	0	0
MAMLD1	10046	0.303469	6.0509e-05	0.000349946	0.527602	0	0
SEZ6	124925	0.316497	2.76254e-05	0.000180113	0.527515	0	0
ZNF30	90075	0.473439	7.99592e-11	3.46338e-09	0.527463	0	0
C11orf2	738	0.409339	3.27662e-08	6.00646e-07	0.527386	0	0
KIF2A	3796	0.560185	2.44249e-15	4.39884e-13	0.527023	0	0
DTX4	23220	0.358339	1.72134e-06	1.71557e-05	0.526988	0	0
DHX30	22907	0.45462	5.33193e-10	1.77423e-08	0.52698	0	0
FGFBP3	143282	0.243122	0.00144729	0.00520299	0.526928	0	0
FAM40A	85369	0.410375	3.00183e-08	5.57744e-07	0.526625	0	0
BRD3	8019	0.602525	0	0	0.526548	0	0
MTMR9	66036	0.480381	3.85527e-11	1.88011e-09	0.5265	0	0
COBRA1	25920	0.461992	2.57083e-10	9.42531e-09	0.526262	0	0
SCN3A	6328	0.405037	4.69942e-08	8.15374e-07	0.52619	0	0
SIRT4	23409	0.482115	3.20479e-11	1.62063e-09	0.526075	0	0
CDC7	8317	0.471096	1.01913e-10	4.25279e-09	0.525802	0	0
GDI1	2664	0.346193	4.01723e-06	3.52319e-05	0.525551	0	0
UBQLN4	56893	0.391165	1.45276e-07	2.10938e-06	0.525503	0	0
GPR98	84059	0.384553	2.4435e-07	3.30703e-06	0.525384	0	0
GTF3C5	9328	0.428774	6.02379e-09	1.40112e-07	0.525354	0	0
SUZ12P	440423	0.385608	2.25069e-07	3.07649e-06	0.524912	0	0
ACAD8	27034	0.421988	1.10155e-08	2.32196e-07	0.524865	0	0
SFRS14	10147	0.442226	1.74925e-09	4.85978e-08	0.524372	0	0
KDM1A	23028	0.543965	2.13163e-14	2.97717e-12	0.524365	0	0
C17orf80	55028	0.485038	2.3415e-11	1.23582e-09	0.524362	0	0
KIF5C	3800	0.364141	1.13391e-06	1.22128e-05	0.524059	0	0
DISP2	85455	0.345141	4.31623e-06	3.74859e-05	0.523925	0	0
CTCF	10664	0.504006	2.83706e-12	2.05822e-10	0.523815	0	0
ZNF174	7727	0.514476	8.35998e-13	6.94894e-11	0.523746	0	0
SSRP1	6749	0.409406	3.25814e-08	5.98383e-07	0.523629	0	0
ZNF74	7625	0.416719	1.74427e-08	3.47011e-07	0.523611	0	0
GAL3ST3	89792	0.358084	1.75284e-06	1.74021e-05	0.523577	0	0
LRRC20	55222	0.417622	1.61305e-08	3.2373e-07	0.522888	0	0
APC2	10297	0.45446	5.41623e-10	1.79356e-08	0.522811	0	0
PAAF1	80227	0.329384	1.22622e-05	9.09523e-05	0.522592	0	0
RFC5	5985	0.396837	9.21462e-08	1.42781e-06	0.522525	0	0
C2orf48	348738	0.437539	2.70778e-09	7.01937e-08	0.52249	0	0
PCDHGC4	56098	0.254492	0.000840814	0.00329495	0.522239	0	0
ZNF157	7712	0.34437	4.54844e-06	3.90728e-05	0.522217	0	0
SELV	348303	0.360183	1.50878e-06	1.53884e-05	0.522072	0	0
CCBL1	883	0.430893	4.97549e-09	1.18781e-07	0.521767	0	0
TMEFF1	8577	0.440123	2.12984e-09	5.73102e-08	0.521443	0	0
TSSC1	7260	0.413465	2.30755e-08	4.44027e-07	0.521222	0	0
ZNF454	285676	0.380122	3.44033e-07	4.41734e-06	0.520899	0	0
DCUN1D2	55208	0.432355	4.3571e-09	1.06368e-07	0.520432	0	0
C16orf59	80178	0.472048	9.23657e-11	3.92621e-09	0.520412	0	0
GPM6A	2823	0.359844	1.5459e-06	1.56762e-05	0.520148	0	0
SCML2	10389	0.0522287	0.500061	0.628397	0.520131	0	0
PSMD3	5709	0.448824	9.34859e-10	2.85194e-08	0.519984	0	0
ZNF100	163227	0.454857	5.20957e-10	1.74015e-08	0.519905	0	0
ZNF22	7570	0.35322	2.47093e-06	2.32764e-05	0.519818	0	0
MNX1	3110	0.453482	5.95818e-10	1.94311e-08	0.519773	0	0
PCDH15	65217	0.259886	0.000644248	0.00262338	0.519676	0	0
CPSF7	79869	0.411912	2.63456e-08	4.98986e-07	0.519519	0	0
ARHGAP39	80728	0.38196	2.987e-07	3.90247e-06	0.519397	0	0
BAI3	577	0.363144	1.21901e-06	1.29439e-05	0.519353	0	0
ARL8A	127829	0.379667	3.5625e-07	4.54774e-06	0.519251	0	0
PDIK1L	149420	0.514731	8.10907e-13	6.76778e-11	0.519226	0	0
CASKIN1	57524	0.331601	1.06232e-05	8.01266e-05	0.519179	0	0
ACVR2B	93	0.547028	1.42109e-14	2.09901e-12	0.519149	0	0
ZNF286A	57335	0.441837	1.81426e-09	5.01326e-08	0.519009	0	0
NEURL1B	54492	0.439696	2.2164e-09	5.92513e-08	0.518997	0	0
PHF16	9767	0.485647	2.19247e-11	1.16615e-09	0.518965	0	0
ATP13A5	344905	0.194316	0.0113566	0.0296568	0.518748	0	0
FOXRED1	55572	0.509046	1.58362e-12	1.25534e-10	0.518413	0	0
MTSS1	9788	0.418867	1.44758e-08	2.95137e-07	0.518182	0	0
CTTNBP2	83992	0.427127	6.9828e-09	1.58238e-07	0.518082	0	0
C19orf57	79173	0.517175	6.0596e-13	5.33947e-11	0.51794	0	0
LRRTM4	80059	0.399189	7.61043e-08	1.22166e-06	0.517535	0	0
PTCH1	5727	0.233457	0.00225259	0.00752978	0.517379	0	0
SGTA	6449	0.37751	4.19921e-07	5.21876e-06	0.517359	0	0
CELF5	60680	0.344246	4.58684e-06	3.92876e-05	0.517331	0	0
SCG3	29106	0.353402	2.43955e-06	2.30176e-05	0.517267	0	0
RBM23	55147	0.375033	5.06495e-07	6.13962e-06	0.517207	0	0
WHSC2	7469	0.443413	1.56435e-09	4.41301e-08	0.517195	0	0
MXD3	83463	0.332275	1.01676e-05	7.72295e-05	0.51719	0	0
RAPGEF4	11069	0.269019	0.000405122	0.00176932	0.517117	0	0
RAD21	5885	0.533093	8.57092e-14	1.02308e-11	0.517048	0	0
KDM4B	23030	0.457269	4.1105e-10	1.40655e-08	0.517035	0	0
FAM19A5	25817	0.361424	1.38011e-06	1.4289e-05	0.517011	0	0
BCS1L	617	0.36376	1.16574e-06	1.25111e-05	0.516847	0	0
HDGFRP3	50810	0.409417	3.2552e-08	5.98383e-07	0.516824	0	0
RBM10	8241	0.471475	9.80012e-11	4.12308e-09	0.516742	0	0
PID1	55022	0.400776	6.68319e-08	1.08899e-06	0.516663	0	0
SEZ6L	23544	0.2896	0.000133977	0.000695318	0.516215	0	0
FAM64A	54478	0.28676	0.000156884	0.000796094	0.515782	0	0
LOC144486	144486	0.414669	2.08135e-08	4.06973e-07	0.515703	0	0
C5orf30	90355	0.42408	9.15875e-09	1.98982e-07	0.515487	0	0
LHX4	89884	0.36093	1.43006e-06	1.47097e-05	0.515405	0	0
GPRIN1	114787	0.557773	3.33067e-15	5.6514e-13	0.515385	0	0
NOL4	8715	0.466513	1.62925e-10	6.42038e-09	0.514534	0	0
ZNF764	92595	0.465047	1.89037e-10	7.28165e-09	0.514246	0	0
RNPS1	10921	0.5369	5.28466e-14	6.6564e-12	0.514002	0	0
SPAG9	9043	0.546466	1.5099e-14	2.21427e-12	0.51396	0	0
PDXP	57026	0.29888	7.90686e-05	0.00044161	0.513871	0	0
DGCR9	25787	0.354065	2.32879e-06	2.21779e-05	0.513858	0	0
SPOP	8405	0.481469	3.43363e-11	1.70692e-09	0.513716	0	0
USP22	23326	0.507744	1.84297e-12	1.42785e-10	0.513714	0	0
UHRF1	29128	0.581489	0	0	0.513577	0	0
MAGEF1	64110	0.384167	2.51804e-07	3.39002e-06	0.513537	0	0
NOXO1	124056	0.476583	5.75799e-11	2.64713e-09	0.513532	0	0
PCYT1B	9468	0.376037	4.69534e-07	5.76211e-06	0.513438	0	0
FBXL16	146330	0.249338	0.0010788	0.00407045	0.513043	0	0
ANKRD6	22881	0.348995	3.31422e-06	2.99096e-05	0.512963	0	0
LMNB1	4001	0.522167	3.31735e-13	3.25381e-11	0.512931	0	0
RPAIN	84268	0.297411	8.60552e-05	0.000474946	0.512918	0	0
ZCCHC14	23174	0.491834	1.1156e-11	6.56284e-10	0.512864	0	0
SMAP1	60682	0.373771	5.569e-07	6.67078e-06	0.512829	0	0
GDF9	2661	0.431581	4.67473e-09	1.12649e-07	0.512809	0	0
MRPL10	124995	0.414193	2.16806e-08	4.21121e-07	0.512754	0	0
C1orf61	10485	0.290251	0.00012919	0.000675085	0.512637	0	0
TSPAN7	7102	0.376628	4.48986e-07	5.53642e-06	0.512568	0	0
HNRNPH3	3189	0.469906	1.15187e-10	4.72035e-09	0.512523	0	0
KCNJ10	3766	0.391062	1.46467e-07	2.12366e-06	0.512471	0	0
STK32C	282974	0.361542	1.36843e-06	1.41895e-05	0.512468	0	0
LRRC8D	55144	0.448302	9.82841e-10	2.98061e-08	0.512414	0	0
ST6GAL2	84620	0.594378	0	0	0.512359	0	0
C16orf88	400506	0.475989	6.12825e-11	2.76526e-09	0.512264	0	0
KIF21B	23046	0.411039	2.83754e-08	5.31546e-07	0.512153	0	0
MPPED2	744	0.338505	6.74681e-06	5.46425e-05	0.511919	0	0
DTD1	92675	0.358295	1.72675e-06	1.7193e-05	0.511772	0	0
KIAA1211	57482	0.208188	0.00660393	0.018704	0.511511	0	0
PSPC1	55269	0.517721	5.67546e-13	5.04428e-11	0.511359	0	0
GAB1	2549	0.284192	0.00018069	0.000899548	0.511342	0	0
CBR4	84869	0.417369	1.64878e-08	3.29611e-07	0.511118	0	0
CYFIP2	26999	0.375298	4.96464e-07	6.03844e-06	0.511086	0	0
ACAP3	116983	0.329971	1.18068e-05	8.80197e-05	0.510949	0	0
RPUSD4	84881	0.463116	2.2965e-10	8.66509e-09	0.510748	0	0
VPS45	11311	0.349027	3.30687e-06	2.98746e-05	0.510716	0	0
TMPRSS5	80975	0.26543	0.000487088	0.00207606	0.510661	0	0
C14orf128	84837	0.339038	6.51158e-06	5.30513e-05	0.510631	0	0
FANCC	2176	0.464601	1.97749e-10	7.57459e-09	0.510569	0	0
EFCAB5	374786	0.317243	2.63838e-05	0.000173229	0.510517	0	0
CACNG4	27092	0.310556	3.96796e-05	0.000245233	0.51038	0	0
HNRNPR	10236	0.496448	6.68132e-12	4.34096e-10	0.510295	0	0
EML5	161436	0.491134	1.20512e-11	7.06926e-10	0.510268	0	0
AKD1	221264	0.331081	1.09882e-05	8.25761e-05	0.510261	0	0
FSD1	79187	0.436901	2.87234e-09	7.38996e-08	0.510174	0	0
EHMT2	10919	0.316373	2.78375e-05	0.000181381	0.509751	0	0
KLC4	89953	0.34765	3.63557e-06	3.23966e-05	0.509664	0	0
SRGAP3	9901	0.433878	3.79182e-09	9.43634e-08	0.509465	0	0
EPN2	22905	0.291385	0.000121224	0.000638492	0.509455	0	0
NPPA	4878	0.223269	0.00352413	0.0109877	0.509288	0	0
INPP5K	51763	0.383935	2.56381e-07	3.43812e-06	0.509022	0	0
FOXN2	3344	0.475448	6.48508e-11	2.88818e-09	0.50898	0	0
SFT2D3	84826	0.425524	8.05662e-09	1.7921e-07	0.508898	0	0
SMARCD1	6602	0.353544	2.41537e-06	2.2821e-05	0.508819	0	0
CLIP3	25999	0.432467	4.31269e-09	1.05409e-07	0.508809	0	0
STX1B	112755	0.265128	0.000494641	0.00210171	0.508478	0	0
CADM4	199731	0.350907	2.90328e-06	2.66579e-05	0.508374	0	0
NCAPH	23397	0.32687	1.441e-05	0.000103808	0.508259	0	0
EME1	146956	0.402242	5.92392e-08	9.9123e-07	0.50812	0	0
TADA2A	6871	0.384723	2.41149e-07	3.27017e-06	0.508058	0	0
MXD4	10608	0.382406	2.88584e-07	3.79793e-06	0.507993	0	0
NCKAP5	344148	0.574426	4.44089e-16	9.1176e-14	0.507983	0	0
ZFP2	80108	0.443035	1.621e-09	4.54035e-08	0.507876	0	0
PRTFDC1	56952	0.294516	0.000101549	0.000548228	0.507874	0	0
EPM2A	7957	0.48116	3.54845e-11	1.75128e-09	0.507851	0	0
ANAPC2	29882	0.466285	1.66736e-10	6.49574e-09	0.507593	0	0
RMND5B	64777	0.381333	3.13475e-07	4.06567e-06	0.507593	0	0
FBXO11	80204	0.479311	4.31846e-11	2.08281e-09	0.507317	0	0
NARFL	64428	0.433756	3.83438e-09	9.53071e-08	0.507275	0	0
LOC100129387	100129387	0.494619	8.19478e-12	5.12948e-10	0.50719	0	0
LOC100133985	100133985	0.34463	4.4689e-06	3.85346e-05	0.507111	0	0
ZNF566	84924	0.491986	1.09708e-11	6.50986e-10	0.507106	0	0
ZNF84	7637	0.524157	2.60236e-13	2.67146e-11	0.506785	0	0
SLC26A10	65012	0.257799	0.000714645	0.00286794	0.50678	0	0
MAGI2	9863	0.470706	1.06092e-10	4.3915e-09	0.50672	0	0
LAMB2L	22973	0.531733	1.01696e-13	1.1931e-11	0.506643	0	0
CDK5RAP1	51654	0.336124	7.90035e-06	6.23614e-05	0.50635	0	0
PIP4K2B	8396	0.384025	2.54581e-07	3.42292e-06	0.506191	0	0
ZNF493	284443	0.483657	2.71672e-11	1.39792e-09	0.506183	0	0
E4F1	1877	0.421077	1.19333e-08	2.48734e-07	0.506002	0	0
PEA15	8682	0.28896	0.000138851	0.000718254	0.505833	0	0
ZNF510	22869	0.494092	8.68861e-12	5.34645e-10	0.505656	0	0
THOP1	7064	0.380625	3.31026e-07	4.26635e-06	0.505586	0	0
NF1	4763	0.459503	3.29524e-10	1.17865e-08	0.505539	0	0
FAM69B	138311	0.479274	4.33547e-11	2.08458e-09	0.50546	0	0
LOC100128239	100128239	0.655101	0	0	0.505442	0	0
FUS	2521	0.517935	5.53335e-13	4.93936e-11	0.50541	0	0
DTX1	1840	0.593771	0	0	0.505393	0	0
LOC728743	728743	0.462141	2.53271e-10	9.35324e-09	0.505378	0	0
GRHL1	29841	0.69152	0	0	0.505283	0	0
ZNF664	144348	0.454243	5.5321e-10	1.82604e-08	0.505238	0	0
GRIK4	2900	0.426537	7.36108e-09	1.65713e-07	0.505052	0	0
ZNF285	26974	0.459163	3.40838e-10	1.21068e-08	0.504965	0	0
POGK	57645	0.482755	2.99254e-11	1.53217e-09	0.504928	0	0
MLST8	64223	0.413666	2.26815e-08	4.38075e-07	0.504905	0	0
TRAP1	10131	0.385811	2.21534e-07	3.04246e-06	0.504903	0	0
CCDC101	112869	0.389957	1.59892e-07	2.28763e-06	0.504873	0	0
GPR56	9289	0.488101	1.67981e-11	9.32114e-10	0.504868	0	0
EBF4	57593	0.383545	2.64239e-07	3.5205e-06	0.5045	0	0
TIGD1	200765	0.529536	1.33671e-13	1.53318e-11	0.504465	0	0
LOC730101	730101	0.435638	3.22694e-09	8.19954e-08	0.50446	0	0
ZBTB5	9925	0.564426	1.33227e-15	2.53267e-13	0.504381	0	0
AARSD1	80755	0.404898	4.75395e-08	8.22269e-07	0.504269	0	0
SAMD1	90378	0.399242	7.57722e-08	1.21823e-06	0.504234	0	0
KLHL7	55975	0.367802	8.67728e-07	9.74047e-06	0.503953	0	0
NDRG2	57447	0.331483	1.07049e-05	8.06247e-05	0.503881	0	0
KLF12	11278	0.544867	1.88738e-14	2.69096e-12	0.503809	0	0
CASK	8573	0.422889	1.01757e-08	2.17169e-07	0.503777	0	0
GLYR1	84656	0.449399	8.84638e-10	2.71894e-08	0.503732	0	0
PPP2R5B	5526	0.321563	2.0163e-05	0.000138491	0.503518	0	0
CKB	1152	0.393954	1.1626e-07	1.74739e-06	0.503431	0	0
ARMCX1	51309	0.335144	8.42727e-06	6.57872e-05	0.503396	0	0
ORC6L	23594	0.444414	1.42313e-09	4.08648e-08	0.503376	0	0
UPK2	7379	0.412444	2.5178e-08	4.78638e-07	0.503324	0	0
GIT1	28964	0.447205	1.09154e-09	3.2479e-08	0.503307	0	0
ZNF572	137209	0.537076	5.15143e-14	6.55679e-12	0.503244	0	0
DMAP1	55929	0.429014	5.89496e-09	1.38004e-07	0.502971	0	0
DNER	92737	0.247708	0.00116605	0.00434092	0.502931	0	0
SYP	6855	0.206062	0.00719171	0.0200916	0.502896	0	0
STARD7	56910	0.396668	9.3419e-08	1.44142e-06	0.502869	0	0
CKAP2	26586	0.431438	4.73558e-09	1.13848e-07	0.502819	0	0
CLIP2	7461	0.361636	1.35925e-06	1.41229e-05	0.502601	0	0
C11orf82	220042	0.470576	1.07518e-10	4.44153e-09	0.502553	0	0
INSM1	3642	0.379899	3.49979e-07	4.4763e-06	0.502451	0	0
NARS2	79731	0.502055	3.5465e-12	2.52823e-10	0.502424	0	0
SMARCAD1	56916	0.481059	3.58702e-11	1.76184e-09	0.502387	0	0
BRD7	29117	0.482157	3.19051e-11	1.61739e-09	0.502384	0	0
MAPK8IP2	23542	0.234222	0.00217646	0.007311	0.502347	0	0
PFN2	5217	0.326137	1.50998e-05	0.000108207	0.502342	0	0
IL17D	53342	0.418727	1.46538e-08	2.97452e-07	0.50232	0	0
DHFR	1719	0.361175	1.40506e-06	1.44888e-05	0.50222	0	0
ZNF696	79943	0.595234	0	0	0.502193	0	0
TRIM24	8805	0.347294	3.72561e-06	3.30269e-05	0.502148	0	0
IGSF9	57549	0.498789	5.13611e-12	3.50331e-10	0.502009	0	0
MYO16	23026	0.411361	2.76102e-08	5.19555e-07	0.501822	0	0
LOC284900	284900	0.373882	5.52283e-07	6.62321e-06	0.50176	0	0
NFIB	4781	0.573432	4.44089e-16	9.1176e-14	0.501755	0	0
DUS3L	56931	0.415674	1.90895e-08	3.7649e-07	0.501651	0	0
SOX3	6658	0.0668378	0.387913	0.523034	0.501633	0	0
ENDOG	2021	0.314482	3.12633e-05	0.000200709	0.501619	0	0
BSN	8927	0.270158	0.000381919	0.00168809	0.501499	0	0
ZFP1	162239	0.51967	4.48974e-13	4.17099e-11	0.501335	0	0
FAM86A	196483	0.333396	9.45045e-06	7.23982e-05	0.50133	0	0
IP6K2	51447	0.424726	8.64833e-09	1.9031e-07	0.501328	0	0
C15orf59	388135	0.260293	0.000631302	0.00257935	0.50129	0	0
CD2BP2	10421	0.464223	2.05444e-10	7.85469e-09	0.501109	0	0
C16orf80	29105	0.354188	2.3088e-06	2.20602e-05	0.500994	0	0
PHF6	84295	0.470298	1.10637e-10	4.54605e-09	0.500905	0	0
CLNS1A	1207	0.416601	1.76214e-08	3.50227e-07	0.500761	0	0
ATCAY	85300	0.31984	2.24563e-05	0.000151462	0.500599	0	0
ILKAP	80895	0.456143	4.59231e-10	1.55074e-08	0.500535	0	0
HMGB2	3148	0.427427	6.79805e-09	1.55424e-07	0.500415	0	0
PPM1D	8493	0.478782	4.56715e-11	2.16651e-09	0.500298	0	0
BRMS1L	84312	0.388887	1.74005e-07	2.45517e-06	0.500057	0	0
FLJ22536	401237	0.504626	2.64189e-12	1.94411e-10	0.500002	0	0
VPS52	6293	0.340765	5.80135e-06	4.8066e-05	0.49998	0	0
SNRNP35	11066	0.352813	2.54223e-06	2.38114e-05	0.499948	0	0
C2orf67	151050	0.462004	2.5676e-10	9.42531e-09	0.499893	0	0
CCT3	7203	0.300289	7.28652e-05	0.00041178	0.499819	0	0
DYRK1B	9149	0.489008	1.52143e-11	8.58144e-10	0.499565	0	0
GATAD2B	57459	0.516782	6.35048e-13	5.54783e-11	0.499528	0	0
SS18L1	26039	0.434834	3.47397e-09	8.75142e-08	0.499475	0	0
RBM22	55696	0.403254	5.44889e-08	9.2303e-07	0.499431	0	0
CKAP5	9793	0.391035	1.46786e-07	2.12679e-06	0.499339	0	0
RBM4	5936	0.336271	7.8238e-06	6.18523e-05	0.499162	0	0
POLA2	23649	0.36228	1.29755e-06	1.36126e-05	0.499023	0	0
NLGN2	57555	0.39376	1.18084e-07	1.7669e-06	0.498936	0	0
AP3B2	8120	0.367587	8.81553e-07	9.85793e-06	0.498782	0	0
ACTR1A	10121	0.345712	4.15132e-06	3.62582e-05	0.498588	0	0
SERP2	387923	0.243964	0.00139137	0.00503904	0.498508	4.95006e-14	1.38838e-12
ZNF91	7644	0.476064	6.07985e-11	2.74946e-09	0.498466	7.73189e-14	2.16272e-12
KLHDC3	116138	0.331854	1.045e-05	7.90688e-05	0.498451	8.71798e-14	2.43522e-12
ILF3	3609	0.484803	2.40146e-11	1.26421e-09	0.498307	1.83659e-13	5.12323e-12
THAP2	83591	0.418721	1.46618e-08	2.97452e-07	0.49825	2.22503e-13	6.18999e-12
HNRNPD	3184	0.477586	5.18163e-11	2.42333e-09	0.49813	3.04653e-13	8.46392e-12
ASPRV1	151516	0.385939	2.19321e-07	3.02003e-06	0.49812	3.11566e-13	8.64427e-12
LOC80154	80154	0.298503	8.08082e-05	0.000449979	0.498118	3.13296e-13	8.68053e-12
CMTM5	116173	0.273441	0.000321713	0.00145975	0.498091	3.32365e-13	9.19649e-12
SPPL3	121665	0.395639	1.01517e-07	1.54732e-06	0.497934	4.43096e-13	1.22439e-11
FAM108B1	51104	0.415089	2.00749e-08	3.9441e-07	0.497857	4.98538e-13	1.37574e-11
KDM3B	51780	0.56254	1.77636e-15	3.31549e-13	0.497782	5.52798e-13	1.52342e-11
EFCAB7	84455	0.418452	1.50086e-08	3.03588e-07	0.497688	6.22394e-13	1.71292e-11
GEMIN8P4	492303	0.381292	3.14484e-07	4.07618e-06	0.497218	9.83254e-13	2.69522e-11
SNN	8303	0.295827	9.42343e-05	0.000513871	0.497191	1.00503e-12	2.75123e-11
FAM155B	27112	0.566313	8.88178e-16	1.78776e-13	0.497056	1.11318e-12	3.04323e-11
KAT5	10524	0.324886	1.63505e-05	0.000115438	0.497004	1.15581e-12	3.15557e-11
APBA1	320	0.443929	1.4899e-09	4.23952e-08	0.496997	1.16192e-12	3.16806e-11
ADD1	118	0.369631	7.58199e-07	8.70614e-06	0.496987	1.17009e-12	3.18609e-11
LOC100128288	100128288	0.489641	1.41962e-11	8.11872e-10	0.496912	1.2317e-12	3.34941e-11
ZNF212	7988	0.554616	5.10703e-15	8.19159e-13	0.496877	1.26068e-12	3.41916e-11
KIAA1967	57805	0.498028	5.59597e-12	3.7546e-10	0.496621	1.47838e-12	3.99903e-11
LOC339674	339674	0.283468	0.000187991	0.000928466	0.496621	1.47838e-12	3.99903e-11
KIAA0195	9772	0.431602	4.66552e-09	1.1259e-07	0.496609	1.48915e-12	4.02287e-11
GAD1	2571	0.204617	0.00761753	0.0210691	0.496581	1.51292e-12	4.0817e-11
STRBP	55342	0.442484	1.70727e-09	4.76318e-08	0.496169	1.88298e-12	5.0663e-11
RIC3	79608	0.303993	5.86728e-05	0.000341289	0.496166	1.88527e-12	5.0663e-11
PTOV1	53635	0.356804	1.9197e-06	1.88491e-05	0.496161	1.88987e-12	5.072e-11
ZBTB49	166793	0.519582	4.53859e-13	4.19738e-11	0.496129	1.9198e-12	5.14561e-11
POLR3B	55703	0.442273	1.74143e-09	4.8512e-08	0.496099	1.94755e-12	5.21318e-11
ZNF76	7629	0.32772	1.36471e-05	9.91464e-05	0.496082	1.96379e-12	5.24981e-11
CCDC15	80071	0.663657	0	0	0.496002	2.03854e-12	5.44255e-11
PAFAH1B3	5050	0.369268	7.78815e-07	8.89089e-06	0.49599	2.05029e-12	5.46683e-11
ZFP62	643836	0.581844	0	0	0.495985	2.055e-12	5.47227e-11
PNMA1	9240	0.325999	1.52329e-05	0.000109009	0.49598	2.05971e-12	5.47771e-11
VPS37D	155382	0.30901	4.35464e-05	0.000265218	0.49597	2.06914e-12	5.49568e-11
ZNF250	58500	0.514928	7.92255e-13	6.66631e-11	0.495686	2.34352e-12	6.21639e-11
PKIA	5569	0.408325	3.5691e-08	6.4662e-07	0.495679	2.35089e-12	6.22788e-11
PUS3	83480	0.602618	0	0	0.495309	2.72651e-12	7.20438e-11
REV3L	5980	0.30745	4.78027e-05	0.000286802	0.495229	2.80971e-12	7.41467e-11
FBXO21	23014	0.463082	2.30439e-10	8.66509e-09	0.495062	2.98686e-12	7.86194e-11
PRKRIR	5612	0.417004	1.70181e-08	3.39221e-07	0.495062	2.98686e-12	7.86194e-11
CPSF6	11052	0.246207	0.00125202	0.00461245	0.49502	3.03245e-12	7.97173e-11
PHLPP1	23239	0.337169	7.37266e-06	5.88294e-05	0.49498	3.0756e-12	8.07483e-11
PLIN5	440503	0.495249	7.63922e-12	4.85575e-10	0.494955	3.10269e-12	8.13554e-11
PHF2	5253	0.475927	6.16773e-11	2.77697e-09	0.494936	3.12442e-12	8.18208e-11
TMEM169	92691	0.59072	0	0	0.494931	3.12987e-12	8.1859e-11
ZNF202	7753	0.470345	1.10112e-10	4.53957e-09	0.494898	3.16534e-12	8.26813e-11
CEP57	9702	0.3342	8.96617e-06	6.91787e-05	0.494878	3.18724e-12	8.31477e-11
LRRC37B2	147172	0.409598	3.20584e-08	5.92431e-07	0.494687	3.40112e-12	8.86148e-11
KIFC1	3833	0.376473	4.54293e-07	5.59178e-06	0.494565	3.54014e-12	9.20032e-11
LOC388152	388152	0.310702	3.93307e-05	0.000243442	0.494478	3.64083e-12	9.45006e-11
DCXR	51181	0.240953	0.00160075	0.00565467	0.494354	3.78674e-12	9.81636e-11
FAM69C	125704	0.248576	0.00111881	0.00419394	0.494267	3.89033e-12	1.00722e-10
KIF18B	146909	0.340351	5.96454e-06	4.92789e-05	0.49419	3.98309e-12	1.02993e-10
GOLM1	51280	0.507658	1.8614e-12	1.43671e-10	0.493939	4.29199e-12	1.10841e-10
CDCA5	113130	0.372662	6.05168e-07	7.13653e-06	0.493899	4.34187e-12	1.11989e-10
PCCB	5096	0.359263	1.61149e-06	1.62122e-05	0.493548	4.79299e-12	1.23469e-10
ZBED5	58486	0.397098	9.02201e-08	1.40114e-06	0.493374	5.02478e-12	1.29278e-10
LOC202781	202781	0.500979	4.00813e-12	2.82786e-10	0.4933	5.12575e-12	1.31711e-10
REEP1	65055	0.349834	3.12755e-06	2.84753e-05	0.493275	5.15962e-12	1.32415e-10
PASK	23178	0.411019	2.84244e-08	5.3198e-07	0.493235	5.21405e-12	1.33645e-10
ALKBH4	54784	0.373476	5.69367e-07	6.78056e-06	0.492855	5.74897e-12	1.46989e-10
MKRN1	23608	0.535463	6.35048e-14	7.85431e-12	0.492469	6.31833e-12	1.61145e-10
LLGL1	3996	0.365515	1.026e-06	1.12166e-05	0.49238	6.45465e-12	1.64417e-10
ATP2B2	491	0.372237	6.2469e-07	7.32887e-06	0.492183	6.75931e-12	1.71965e-10
MCRS1	10445	0.234235	0.00217518	0.00730791	0.492171	6.77885e-12	1.72248e-10
RAB39B	116442	0.35744	1.83497e-06	1.81124e-05	0.491987	7.07169e-12	1.79467e-10
NDUFV1	4723	0.329749	1.1977e-05	8.90944e-05	0.491952	7.12786e-12	1.80669e-10
KCNB1	3745	0.293974	0.000104726	0.00056198	0.49191	7.19641e-12	1.82182e-10
PLK4	10733	0.420408	1.26544e-08	2.62202e-07	0.49189	7.22879e-12	1.82776e-10
CDH20	28316	0.461507	2.69863e-10	9.84114e-09	0.491873	7.25719e-12	1.83269e-10
USP49	25862	0.371343	6.67712e-07	7.76702e-06	0.491863	7.27345e-12	1.83454e-10
C3orf50	93556	0.402167	5.96046e-08	9.95283e-07	0.491554	7.78771e-12	1.95809e-10
PIK3C2B	5287	0.12625	0.101919	0.184622	0.491552	7.79194e-12	1.95809e-10
RFXAP	5994	0.45004	8.3172e-10	2.59402e-08	0.491442	7.97932e-12	2.00244e-10
STMN4	81551	0.328625	1.28762e-05	9.45835e-05	0.491438	7.9879e-12	2.00244e-10
GPR179	440435	0.370195	7.27145e-07	8.38237e-06	0.491239	8.33547e-12	2.08702e-10
PTBP2	58155	0.325365	1.58601e-05	0.000112634	0.490846	9.04778e-12	2.26261e-10
DUSP8	1850	0.328407	1.3058e-05	9.56296e-05	0.490818	9.09868e-12	2.27257e-10
NECAB2	54550	0.169597	0.0274963	0.0625793	0.490667	9.38408e-12	2.341e-10
HNF1A	6927	0.352048	2.68178e-06	2.49477e-05	0.490627	9.45983e-12	2.35704e-10
ZNF397	84307	0.411372	2.7585e-08	5.19555e-07	0.490455	9.79079e-12	2.43654e-10
SLC8A3	6547	0.284732	0.000175419	0.000878101	0.490401	9.8978e-12	2.46019e-10
C6orf174	387104	0.45716	4.155e-10	1.41941e-08	0.490391	9.91733e-12	2.46206e-10
ANAPC7	51434	0.343457	4.83896e-06	4.11723e-05	0.490319	1.00597e-11	2.49137e-10
SLIT1	6585	0.411364	2.76019e-08	5.19555e-07	0.490254	1.01883e-11	2.5202e-10
C4orf21	55345	0.36336	1.20005e-06	1.27858e-05	0.490237	1.02232e-11	2.52274e-10
ATAD5	79915	0.450015	8.33704e-10	2.59402e-08	0.49005	1.06009e-11	2.61281e-10
HMP19	51617	0.329675	1.20344e-05	8.94243e-05	0.489998	1.07082e-11	2.6361e-10
RTKN2	219790	0.299615	7.57743e-05	0.000425409	0.489971	1.07647e-11	2.64683e-10
MMP15	4324	0.216639	0.00466819	0.0139733	0.489928	1.08524e-11	2.6652e-10
USP43	124739	0.402021	6.0325e-08	1.0053e-06	0.489899	1.09146e-11	2.67726e-10
PRIM1	5557	0.339832	6.17531e-06	5.07344e-05	0.489861	1.09926e-11	2.69318e-10
WDR18	57418	0.359188	1.62018e-06	1.62899e-05	0.48969	1.13561e-11	2.77561e-10
TMEM196	256130	0.378283	3.95944e-07	4.97194e-06	0.48964	1.14629e-11	2.79838e-10
MED17	9440	0.487285	1.83575e-11	1.00414e-09	0.489618	1.15111e-11	2.80683e-10
INCENP	3619	0.367628	8.78863e-07	9.83857e-06	0.489575	1.16026e-11	2.82579e-10
SDC3	9672	0.499175	4.91718e-12	3.38774e-10	0.489513	1.17381e-11	2.85539e-10
HNRNPA0	10949	0.458637	3.59058e-10	1.26444e-08	0.489292	1.22286e-11	2.96768e-10
SECISBP2	79048	0.57373	4.44089e-16	9.1176e-14	0.489086	1.26981e-11	3.07072e-10
SLC25A41	284427	0.326382	1.48661e-05	0.000106756	0.489028	1.28302e-11	3.09902e-10
SMARCC2	6601	0.329767	1.19634e-05	8.90579e-05	0.488991	1.29169e-11	3.11629e-10
NUSAP1	51203	0.283504	0.00018762	0.000927082	0.488929	1.30622e-11	3.14766e-10
FAM100A	124402	0.432974	4.11814e-09	1.01136e-07	0.488872	1.31969e-11	3.17638e-10
RHOBTB3	22836	0.512615	1.04183e-12	8.55595e-11	0.488646	1.37388e-11	3.30295e-10
C22orf39	128977	0.297615	8.50495e-05	0.00047028	0.488621	1.37993e-11	3.3136e-10
CASKIN2	57513	0.359843	1.54602e-06	1.56762e-05	0.488591	1.3872e-11	3.3233e-10
ADAM22	53616	0.56516	1.33227e-15	2.53267e-13	0.488576	1.39085e-11	3.32816e-10
MTA2	9219	0.390348	1.55012e-07	2.2209e-06	0.488568	1.39268e-11	3.32865e-10
NEURL4	84461	0.442483	1.70752e-09	4.76318e-08	0.488541	1.39939e-11	3.3408e-10
DEPDC1B	55789	0.362749	1.25436e-06	1.32407e-05	0.488504	1.40858e-11	3.35494e-10
LOC100128164	100128164	0.426381	7.46403e-09	1.67847e-07	0.488474	1.41596e-11	3.3686e-10
UBE2QL1	134111	0.24313	0.00144672	0.00520195	0.488419	1.42956e-11	3.39702e-10
YTHDC1	91746	0.596336	0	0	0.488412	1.43142e-11	3.39751e-10
NCALD	83988	0.30594	5.22947e-05	0.00030977	0.488372	1.44137e-11	3.41718e-10
MLLT6	4302	0.50878	1.63358e-12	1.28996e-10	0.488362	1.44387e-11	3.41915e-10
BRD9	65980	0.391191	1.44973e-07	2.10647e-06	0.488235	1.47595e-11	3.4911e-10
UBE2D2	7322	0.353528	2.41815e-06	2.28368e-05	0.488101	1.51045e-11	3.56859e-10
NELF	26012	0.353295	2.45787e-06	2.31692e-05	0.487952	1.54943e-11	3.65537e-10
LMTK3	114783	0.401057	6.53058e-08	1.07092e-06	0.487947	1.55074e-11	3.65537e-10
LOC646762	646762	0.38142	3.11385e-07	4.0488e-06	0.487925	1.55665e-11	3.66399e-10
PFAS	5198	0.34988	3.11759e-06	2.84224e-05	0.48792	1.55797e-11	3.66399e-10
C7orf26	79034	0.369258	7.7936e-07	8.89089e-06	0.48784	1.57912e-11	3.70948e-10
CSNK1E	1454	0.451191	7.44211e-10	2.3543e-08	0.487823	1.58377e-11	3.71616e-10
SRPK3	26576	0.240371	0.00164442	0.00578108	0.487775	1.59645e-11	3.74164e-10
BAT4	7918	0.440316	2.09175e-09	5.65074e-08	0.487671	1.62473e-11	3.79924e-10
TDRKH	11022	0.462829	2.36382e-10	8.85611e-09	0.487417	1.69487e-11	3.94977e-10
SLC25A10	1468	0.235118	0.00209027	0.00707643	0.487241	1.74494e-11	4.06184e-10
QSOX2	169714	0.506854	2.04325e-12	1.55948e-10	0.487151	1.77073e-11	4.11719e-10
TPRN	286262	0.328438	1.3032e-05	9.55502e-05	0.487074	1.79315e-11	4.16461e-10
C10orf25	220979	0.302976	6.22859e-05	0.000359312	0.487062	1.79678e-11	4.16833e-10
QKI	9444	0.408509	3.51427e-08	6.39075e-07	0.48688	1.85046e-11	4.28801e-10
UBTF	7343	0.515244	7.62945e-13	6.47274e-11	0.486773	1.88261e-11	4.3576e-10
SMYD5	10322	0.394928	1.07505e-07	1.62892e-06	0.486711	1.90149e-11	4.39633e-10
CTU2	348180	0.314652	3.09393e-05	0.000199002	0.486691	1.90756e-11	4.4054e-10
ZNF10	7556	0.523867	2.69562e-13	2.73979e-11	0.486669	1.9144e-11	4.41624e-10
MEN1	4221	0.40503	4.70217e-08	8.15374e-07	0.486644	1.92203e-11	4.42886e-10
DNAJC18	202052	0.44955	8.71898e-10	2.69187e-08	0.486037	2.11506e-11	4.85731e-10
POLDIP2	26073	0.367517	8.86111e-07	9.89859e-06	0.48599	2.13067e-11	4.88768e-10
RPUSD1	113000	0.433915	3.77914e-09	9.41621e-08	0.485764	2.20659e-11	5.05619e-10
H1FX	8971	0.385548	2.26126e-07	3.08888e-06	0.485747	2.21251e-11	5.06411e-10
C3orf70	285382	0.224792	0.00330008	0.0103774	0.485558	2.27757e-11	5.20722e-10
FBRSL1	57666	0.433972	3.75955e-09	9.37878e-08	0.485481	2.30452e-11	5.26297e-10
FANCD2	2177	0.364795	1.08125e-06	1.17145e-05	0.485369	2.34406e-11	5.34731e-10
PRMT3	10196	0.387697	1.91093e-07	2.66893e-06	0.485008	2.47493e-11	5.6396e-10
NAP1L3	4675	0.283426	0.000188423	0.000929933	0.484956	2.49433e-11	5.67751e-10
CNTN1	1272	0.265255	0.00049147	0.00209213	0.484797	2.55417e-11	5.80086e-10
KIAA1143	57456	0.498151	5.51847e-12	3.71475e-10	0.484765	2.56646e-11	5.8159e-10
SCRT1	83482	0.353785	2.37495e-06	2.25637e-05	0.484722	2.5826e-11	5.84601e-10
ACACA	31	0.418773	1.45947e-08	2.96742e-07	0.484454	2.68693e-11	6.07548e-10
TNFRSF13C	115650	0.238427	0.00179815	0.00624243	0.484431	2.69577e-11	6.08876e-10
MN1	4330	0.0479451	0.535906	0.660465	0.484367	2.72142e-11	6.13321e-10
WASF1	8936	0.221432	0.00381266	0.0117517	0.48428	2.75626e-11	6.2049e-10
MTSS1L	92154	0.457894	3.86461e-10	1.33866e-08	0.484203	2.78739e-11	6.26127e-10
TECTA	7007	0.45862	3.59668e-10	1.26444e-08	0.48415	2.80864e-11	6.3021e-10
HNRNPH1	3187	0.510444	1.34492e-12	1.08285e-10	0.484141	2.8127e-11	6.30432e-10
SNRK	54861	0.645429	0	0	0.484103	2.82797e-11	6.33164e-10
ZNF434	54925	0.457273	4.10909e-10	1.40655e-08	0.484093	2.83206e-11	6.33387e-10
EHMT1	79813	0.502972	3.19345e-12	2.29247e-10	0.484051	2.84946e-11	6.36581e-10
CHEK1	1111	0.536033	5.90639e-14	7.39415e-12	0.484044	2.85254e-11	6.36581e-10
ZNF326	284695	0.441673	1.84235e-09	5.07721e-08	0.483949	2.89177e-11	6.43936e-10
ZNF207	7756	0.387889	1.88226e-07	2.63427e-06	0.483576	3.05074e-11	6.786e-10
SF1	7536	0.407043	3.9745e-08	7.10187e-07	0.483549	3.06266e-11	6.80514e-10
DYNLL2	140735	0.426634	7.29729e-09	1.64457e-07	0.483512	3.07898e-11	6.834e-10
PIK3R3	8503	0.378714	3.83147e-07	4.82898e-06	0.483502	3.08334e-11	6.83629e-10
MCART6	401612	0.427395	6.81758e-09	1.55524e-07	0.483454	3.10412e-11	6.87494e-10
ZNF501	115560	0.304214	5.79145e-05	0.0003377	0.483357	3.14713e-11	6.96268e-10
LOC100128191	100128191	0.378225	3.97708e-07	4.98799e-06	0.483228	3.2052e-11	7.08352e-10
FYN	2534	0.305642	5.3226e-05	0.000314662	0.483201	3.21759e-11	7.10326e-10
TNK2	10188	0.358109	1.74979e-06	1.73802e-05	0.483166	3.23341e-11	7.13052e-10
NCAPD3	23310	0.425674	7.94952e-09	1.77019e-07	0.483141	3.24475e-11	7.14786e-10
ASPSCR1	79058	0.367661	8.76757e-07	9.82571e-06	0.483091	3.26753e-11	7.19031e-10
HNRNPA2B1	3181	0.471245	1.00357e-10	4.20147e-09	0.483002	3.30884e-11	7.27343e-10
CASP9	842	0.639661	0	0	0.482987	3.31577e-11	7.28086e-10
DSEL	92126	0.368216	8.4167e-07	9.48426e-06	0.482967	3.32502e-11	7.29066e-10
GABRQ	55879	0.0985834	0.202245	0.320566	0.482962	3.32733e-11	7.29066e-10
ARMC5	79798	0.377689	4.14245e-07	5.16385e-06	0.482887	3.36223e-11	7.35927e-10
DIP2B	57609	0.301239	6.89469e-05	0.000391793	0.482855	3.37744e-11	7.38469e-10
MGC42105	167359	0.351807	2.72713e-06	2.52894e-05	0.482783	3.41157e-11	7.45137e-10
TSEN2	80746	0.463584	2.19093e-10	8.32999e-09	0.482353	3.62089e-11	7.90017e-10
KCNH8	131096	0.400217	6.99654e-08	1.13914e-06	0.482246	3.67448e-11	8.00857e-10
COL20A1	57642	0.215128	0.00497147	0.0147138	0.48197	3.81574e-11	8.30763e-10
SART1	9092	0.367301	9.0028e-07	1.00346e-05	0.481898	3.85336e-11	8.38064e-10
AURKB	9212	0.345879	4.10452e-06	3.5936e-05	0.481771	3.92023e-11	8.51707e-10
CCDC94	55702	0.37943	3.62747e-07	4.60863e-06	0.481687	3.96533e-11	8.60595e-10
MSL1	339287	0.477886	5.02054e-11	2.35873e-09	0.481669	3.97467e-11	8.6171e-10
SF3B2	10992	0.373285	5.77567e-07	6.85039e-06	0.481615	4.00413e-11	8.67182e-10
CCDC12	151903	0.379289	3.66682e-07	4.65e-06	0.481592	4.01624e-11	8.68887e-10
GDAP1	54332	0.4883	1.64369e-11	9.22036e-10	0.481336	4.15687e-11	8.98365e-10
FGF9	2254	0.33669	7.6101e-06	6.04188e-05	0.481304	4.1749e-11	9.01313e-10
TERF2	7014	0.452946	6.27779e-10	2.02975e-08	0.481252	4.20416e-11	9.06677e-10
MTMR1	8776	0.426828	7.17221e-09	1.61994e-07	0.481229	4.21675e-11	9.08438e-10
NRF1	4899	0.396383	9.55966e-08	1.46689e-06	0.481199	4.23359e-11	9.11109e-10
TFAP4	7023	0.528151	1.58984e-13	1.76931e-11	0.480911	4.39917e-11	9.44763e-10
FOXM1	2305	0.349339	3.23637e-06	2.9336e-05	0.480844	4.43846e-11	9.52205e-10
MYB	4602	0.408234	3.59645e-08	6.49988e-07	0.480807	4.46041e-11	9.55915e-10
HTRA2	27429	0.402093	5.99688e-08	1.00018e-06	0.480531	4.62562e-11	9.90289e-10
BCOR	54880	0.528235	1.57208e-13	1.76373e-11	0.480451	4.67417e-11	9.9964e-10
SNF8	11267	0.362977	1.2338e-06	1.30573e-05	0.480406	4.70167e-11	1.00447e-09
EIF2B1	1967	0.406686	4.0953e-08	7.2734e-07	0.479999	4.95835e-11	1.05553e-09
PUF60	22827	0.37351	5.67947e-07	6.7715e-06	0.479989	4.96475e-11	1.05553e-09
RMND5A	64795	0.435306	3.32687e-09	8.42787e-08	0.479986	4.96636e-11	1.05553e-09
SMARCB1	6598	0.323787	1.75287e-05	0.000122617	0.479936	4.99848e-11	1.06126e-09
RPRM	56475	0.494403	8.39417e-12	5.23832e-10	0.479847	5.05673e-11	1.07252e-09
ZNF232	7775	0.376524	4.52543e-07	5.57693e-06	0.47979	5.09424e-11	1.07936e-09
LINGO3	645191	0.490886	1.23834e-11	7.20238e-10	0.47975	5.12047e-11	1.0838e-09
PSD2	84249	0.51768	5.70211e-13	5.04612e-11	0.479723	5.13857e-11	1.08651e-09
C6orf168	84553	0.394805	1.08577e-07	1.64395e-06	0.479551	5.25331e-11	1.10963e-09
WDR47	22911	0.519405	4.63629e-13	4.24945e-11	0.479526	5.27012e-11	1.11203e-09
LRIT2	340745	0.332392	1.00905e-05	7.67003e-05	0.479501	5.28697e-11	1.11444e-09
PBX1	5087	0.533683	7.9492e-14	9.54415e-12	0.479424	5.33948e-11	1.12436e-09
RIMKLB	57494	0.435081	3.39609e-09	8.57628e-08	0.47933	5.40445e-11	1.13687e-09
ARL6IP1	23204	0.349345	3.23513e-06	2.9336e-05	0.479166	5.51886e-11	1.15975e-09
RADIL	55698	0.361449	1.37768e-06	1.4271e-05	0.479036	5.61042e-11	1.1777e-09
KIF26A	26153	0.201583	0.00858473	0.0233119	0.479029	5.61574e-11	1.1777e-09
LOC646999	646999	0.460961	2.84983e-10	1.03245e-08	0.479007	5.63172e-11	1.17985e-09
FAM133B	257415	0.109307	0.15716	0.262457	0.478765	5.80647e-11	1.21398e-09
ZNF219	51222	0.319107	2.35046e-05	0.000157292	0.478731	5.83206e-11	1.21809e-09
NKIRAS2	28511	0.408794	3.43096e-08	6.25587e-07	0.478502	6.0026e-11	1.25116e-09
SLITRK1	114798	0.378408	3.92191e-07	4.93085e-06	0.478492	6.01011e-11	1.25146e-09
WDR62	284403	0.360067	1.52136e-06	1.54859e-05	0.478457	6.03645e-11	1.25567e-09
SOX12	6666	0.389346	1.67803e-07	2.3809e-06	0.47832	6.14089e-11	1.27481e-09
RGS8	85397	0.391018	1.46975e-07	2.12803e-06	0.478144	6.27796e-11	1.29932e-09
HMGN5	79366	0.493878	8.89777e-12	5.42078e-10	0.478131	6.28771e-11	1.30003e-09
ORMDL3	94103	0.437518	2.71316e-09	7.02132e-08	0.478092	6.319e-11	1.30518e-09
EFS	10278	0.422225	1.07882e-08	2.27872e-07	0.478062	6.34255e-11	1.30873e-09
HN1	51155	0.281728	0.000206657	0.00100566	0.478	6.39185e-11	1.31758e-09
CNIH2	254263	0.265837	0.000477076	0.00204102	0.477893	6.4774e-11	1.33388e-09
ODC1	4953	0.40282	5.64782e-08	9.50454e-07	0.477853	6.50948e-11	1.33914e-09
VPS37B	79720	0.337061	7.42563e-06	5.91831e-05	0.477768	6.5781e-11	1.3519e-09
ZNF785	146540	0.471889	9.3896e-11	3.98301e-09	0.477714	6.62283e-11	1.35973e-09
ATP6V0E2	155066	0.322926	1.85079e-05	0.000128634	0.477647	6.67808e-11	1.36971e-09
SFRS13B	135295	0.357413	1.83848e-06	1.81383e-05	0.477622	6.69864e-11	1.37255e-09
KIF1A	547	0.263293	0.000542922	0.00227299	0.477604	6.71306e-11	1.37414e-09
TNRC6C	57690	0.434698	3.51754e-09	8.85033e-08	0.477266	6.99859e-11	1.42973e-09
ZNF138	7697	0.402432	5.83147e-08	9.78953e-07	0.477189	7.0651e-11	1.44133e-09
RACGAP1	29127	0.321103	2.07533e-05	0.000142029	0.477184	7.06941e-11	1.44133e-09
KCNIP2	30819	0.246889	0.00121224	0.00448766	0.477097	7.14519e-11	1.45534e-09
ZNF589	51385	0.48174	3.33578e-11	1.6623e-09	0.476993	7.23704e-11	1.47235e-09
TSPAN3	10099	0.300143	7.34883e-05	0.00041473	0.47698	7.24805e-11	1.47235e-09
EFNA2	1943	0.395672	1.01248e-07	1.54499e-06	0.476978	7.25025e-11	1.47235e-09
KIAA0427	9811	0.399622	7.34577e-08	1.18652e-06	0.476958	7.26789e-11	1.47448e-09
CENPH	64946	0.454084	5.61843e-10	1.85156e-08	0.476926	7.29662e-11	1.47884e-09
SOX5	6660	0.539253	3.90799e-14	5.1105e-12	0.476811	7.3991e-11	1.49666e-09
C17orf70	80233	0.339029	6.51551e-06	5.30622e-05	0.476794	7.4148e-11	1.49836e-09
TRAPPC9	83696	0.438855	2.39669e-09	6.34104e-08	0.476471	7.71162e-11	1.55681e-09
FHL1	2273	0.352309	2.63337e-06	2.45418e-05	0.476441	7.73953e-11	1.56091e-09
MOAP1	64112	0.283835	0.000184253	0.000913965	0.476423	7.75584e-11	1.56266e-09
ESPL1	9700	0.375692	4.81943e-07	5.88685e-06	0.476326	7.8473e-11	1.57954e-09
PTGES2	80142	0.337226	7.34489e-06	5.86762e-05	0.476302	7.8709e-11	1.58274e-09
SMC2	10592	0.429874	5.45554e-09	1.28302e-07	0.476292	7.88036e-11	1.58309e-09
THAP11	57215	0.391839	1.37686e-07	2.01772e-06	0.476267	7.90405e-11	1.5863e-09
RAB33A	9363	0.222682	0.00361417	0.0112207	0.47613	8.03542e-11	1.61084e-09
AKAP1	8165	0.539012	4.04121e-14	5.21825e-12	0.476118	8.04745e-11	1.61084e-09
THOC4	10189	0.392393	1.31735e-07	1.94719e-06	0.476115	8.04986e-11	1.61084e-09
ZKSCAN2	342357	0.509653	1.47526e-12	1.17855e-10	0.476103	8.06191e-11	1.61168e-09
POLD3	10714	0.476229	5.97589e-11	2.72042e-09	0.476048	8.11514e-11	1.62074e-09
C16orf87	388272	0.380478	3.34762e-07	4.30909e-06	0.475971	8.19065e-11	1.63423e-09
C17orf28	283987	0.362253	1.30009e-06	1.36324e-05	0.475946	8.21513e-11	1.63752e-09
TSPYL4	23270	0.335709	8.11924e-06	6.37949e-05	0.475896	8.2643e-11	1.64573e-09
AGAP2	116986	0.517984	5.49782e-13	4.92908e-11	0.475861	8.29886e-11	1.65101e-09
PSIP1	11168	0.41462	2.09005e-08	4.08285e-07	0.475849	8.31124e-11	1.65187e-09
TRMT5	57570	0.403894	5.16739e-08	8.84098e-07	0.475804	8.35592e-11	1.65914e-09
ACTR5	79913	0.385797	2.21763e-07	3.04346e-06	0.475774	8.38582e-11	1.66347e-09
LBXCOR1	390598	0.437997	2.59539e-09	6.74505e-08	0.475605	8.55702e-11	1.69579e-09
GSG1L	146395	0.36863	8.16404e-07	9.25032e-06	0.475543	8.62072e-11	1.70677e-09
CDH24	64403	0.337699	7.11793e-06	5.71233e-05	0.475449	8.71833e-11	1.72277e-09
SAMD10	140700	0.337031	7.44041e-06	5.92779e-05	0.475434	8.73383e-11	1.72354e-09
SNRNP200	23020	0.342259	5.24703e-06	4.42592e-05	0.475237	8.94013e-11	1.76152e-09
ICA1L	130026	0.409321	3.28161e-08	6.01023e-07	0.475175	9.0063e-11	1.77285e-09
LOC100128977	100128977	0.218608	0.00429782	0.0130184	0.474976	9.22088e-11	1.81162e-09
C2orf44	80304	0.476871	5.58671e-11	2.58335e-09	0.474852	9.35724e-11	1.83665e-09
DGKI	9162	0.303454	6.05639e-05	0.000350165	0.474755	9.46482e-11	1.85476e-09
EWSR1	2130	0.401987	6.04983e-08	1.00737e-06	0.474753	9.46759e-11	1.85476e-09
TAF4	6874	0.437473	2.7245e-09	7.03605e-08	0.474733	9.4898e-11	1.85734e-09
ING5	84289	0.488141	1.67257e-11	9.30612e-10	0.474693	9.53434e-11	1.86428e-09
SCAI	286205	0.443265	1.5862e-09	4.46114e-08	0.474598	9.64087e-11	1.88332e-09
HSF2	3298	0.443997	1.48032e-09	4.22732e-08	0.474556	9.68886e-11	1.89089e-09
RBBP4	5928	0.391281	1.43938e-07	2.09588e-06	0.474397	9.87142e-11	1.92469e-09
ATP6V1G2	534	0.168231	0.0287877	0.065028	0.474313	9.96962e-11	1.94199e-09
CNNM3	26505	0.458151	3.76756e-10	1.31105e-08	0.473925	1.04312e-10	2.02806e-09
HNRNPK	3190	0.522097	3.34399e-13	3.25381e-11	0.473882	1.04826e-10	2.03613e-09
WDR6	11180	0.46816	1.37756e-10	5.53477e-09	0.473863	1.05069e-10	2.03892e-09
HMGN2	3151	0.334684	8.68569e-06	6.73436e-05	0.47382	1.05586e-10	2.04702e-09
NSMCE4A	54780	0.347518	3.6687e-06	3.26211e-05	0.473795	1.05892e-10	2.05101e-09
LSM14B	149986	0.424337	8.95198e-09	1.95317e-07	0.473771	1.06198e-10	2.055e-09
TRO	7216	0.260891	0.000612666	0.00251825	0.473703	1.07029e-10	2.06912e-09
MAGEH1	28986	0.404393	4.95778e-08	8.51072e-07	0.473477	1.0987e-10	2.12206e-09
C6orf129	154467	0.208924	0.00641052	0.0182317	0.473298	1.12165e-10	2.16435e-09
LRRC24	441381	0.386787	2.05241e-07	2.84333e-06	0.473283	1.12358e-10	2.16604e-09
SNX32	254122	0.346674	3.88741e-06	3.42985e-05	0.473261	1.12649e-10	2.1696e-09
CEP78	84131	0.419958	1.31622e-08	2.71047e-07	0.473226	1.13101e-10	2.17628e-09
SFRS2	6427	0.333851	9.17365e-06	7.05849e-05	0.473204	1.13393e-10	2.17985e-09
KCNA2	3737	0.38198	2.98239e-07	3.90009e-06	0.473119	1.14502e-10	2.19911e-09
MSH2	4436	0.528131	1.59428e-13	1.76931e-11	0.473047	1.15456e-10	2.21535e-09
ZNF559	84527	0.467371	1.49297e-10	5.95188e-09	0.472719	1.19884e-10	2.29818e-09
PCBP4	57060	0.334922	8.55103e-06	6.65761e-05	0.472647	1.20877e-10	2.31505e-09
SETD5	55209	0.400929	6.5997e-08	1.07881e-06	0.472614	1.21325e-10	2.32145e-09
NAP1L5	266812	0.261141	0.000605065	0.00249049	0.472428	1.23935e-10	2.36918e-09
NUP35	129401	0.363729	1.16838e-06	1.25264e-05	0.472363	1.24851e-10	2.38207e-09
ROBO2	6092	0.384686	2.4183e-07	3.27508e-06	0.472361	1.24886e-10	2.38207e-09
MCM10	55388	0.420406	1.26561e-08	2.62202e-07	0.472356	1.24957e-10	2.38207e-09
MIF4GD	57409	0.348179	3.50586e-06	3.1336e-05	0.472339	1.25205e-10	2.38458e-09
MYBL1	4603	0.378533	3.88475e-07	4.88712e-06	0.472182	1.27456e-10	2.4252e-09
CTBP1	1487	0.40236	5.86657e-08	9.82436e-07	0.471953	1.30807e-10	2.48437e-09
ZNF512	84450	0.571423	4.44089e-16	9.1176e-14	0.471712	1.34425e-10	2.54837e-09
SART3	9733	0.516467	6.59472e-13	5.71292e-11	0.471642	1.35486e-10	2.56611e-09
HIPK2	28996	0.390595	1.52004e-07	2.19003e-06	0.471603	1.36096e-10	2.57528e-09
EVI5L	115704	0.30943	4.24605e-05	0.000259761	0.471563	1.36707e-10	2.58448e-09
PPM1B	5495	0.406577	4.13268e-08	7.3208e-07	0.47154	1.37053e-10	2.58862e-09
ZNF286B	729288	0.471561	9.71361e-11	4.09507e-09	0.471488	1.37862e-10	2.6015e-09
CDH10	1008	0.39806	8.34344e-08	1.31364e-06	0.471269	1.41297e-10	2.659e-09
SETDB1	9869	0.491929	1.10396e-11	6.52511e-10	0.471222	1.42048e-10	2.67048e-09
SMARCE1	6605	0.500513	4.22595e-12	2.95112e-10	0.471215	1.42167e-10	2.67048e-09
XPO5	57510	0.271037	0.000364853	0.00162631	0.471133	1.43482e-10	2.69272e-09
ASF1A	25842	0.325645	1.55805e-05	0.000110994	0.471078	1.44365e-10	2.70681e-09
ZNF610	162963	0.400133	7.04483e-08	1.1461e-06	0.470981	1.45942e-10	2.73138e-09
AP2B1	163	0.337022	7.44506e-06	5.92919e-05	0.470859	1.47944e-10	2.76634e-09
ZBTB17	7709	0.406978	3.99632e-08	7.13464e-07	0.470797	1.48975e-10	2.78288e-09
KHDRBS1	10657	0.515876	7.07878e-13	6.0556e-11	0.47079	1.491e-10	2.78288e-09
CNTNAP5	129684	0.297934	8.35009e-05	0.000462964	0.470762	1.49556e-10	2.78885e-09
LRFN4	78999	0.336223	7.8485e-06	6.20237e-05	0.47068	1.50931e-10	2.81195e-09
LEAP2	116842	0.362371	1.28906e-06	1.35379e-05	0.470665	1.51183e-10	2.81408e-09
DDX51	317781	0.477928	4.99814e-11	2.35359e-09	0.470511	1.53802e-10	2.86024e-09
MRPL28	10573	0.344462	4.52014e-06	3.88785e-05	0.4703	1.57459e-10	2.9256e-09
RBBP6	5930	0.524735	2.42251e-13	2.55059e-11	0.47023	1.58681e-10	2.94563e-09
ZNF107	51427	0.482711	3.00682e-11	1.53542e-09	0.470213	1.58987e-10	2.94866e-09
NUPL2	11097	0.413039	2.3932e-08	4.57721e-07	0.4702	1.59207e-10	2.95007e-09
LYRM7	90624	0.445385	1.29803e-09	3.77477e-08	0.470031	1.62218e-10	2.99774e-09
NFIA	4774	0.436748	2.91325e-09	7.48586e-08	0.469745	1.67427e-10	3.09122e-09
PAK7	57144	0.481881	3.28571e-11	1.64534e-09	0.469716	1.67979e-10	3.09862e-09
TSTD2	158427	0.448235	9.89171e-10	2.99065e-08	0.469698	1.68301e-10	3.10179e-09
FLJ42875	440556	0.352913	2.52459e-06	2.36786e-05	0.469457	1.72832e-10	3.17959e-09
LOC401127	401127	0.490409	1.305e-11	7.54731e-10	0.469405	1.73827e-10	3.19503e-09
ZNF704	619279	0.344488	4.51221e-06	3.88428e-05	0.469318	1.75498e-10	3.22285e-09
CTNND2	1501	0.319085	2.35376e-05	0.000157462	0.469268	1.76459e-10	3.2376e-09
EDNRB	1910	0.280935	0.000215737	0.0010444	0.469243	1.76941e-10	3.24065e-09
GPATCH3	63906	0.45339	6.01195e-10	1.95612e-08	0.469099	1.79761e-10	3.28937e-09
GFOD2	81577	0.402515	5.79202e-08	9.73125e-07	0.468997	1.81779e-10	3.32334e-09
VPS72	6944	0.336057	7.9353e-06	6.26132e-05	0.468743	1.86888e-10	3.41371e-09
EPHA10	284656	0.327285	1.40319e-05	0.000101476	0.468617	1.89491e-10	3.45511e-09
FADS1	3992	0.301988	6.59961e-05	0.000377287	0.468617	1.89491e-10	3.45511e-09
METTL3	56339	0.357103	1.87934e-06	1.8497e-05	0.468567	1.90521e-10	3.4708e-09
LOC145837	145837	0.222422	0.00365472	0.0113278	0.468537	1.91141e-10	3.47901e-09
TMEM206	55248	0.264663	0.000506495	0.00214409	0.468525	1.914e-10	3.48064e-09
ADCK1	57143	0.324844	1.63938e-05	0.000115703	0.46851	1.91712e-10	3.48321e-09
CECR2	27443	0.401173	6.46877e-08	1.06233e-06	0.468465	1.92648e-10	3.49688e-09
C5orf13	9315	0.404975	4.72375e-08	8.18424e-07	0.468216	1.97925e-10	3.58659e-09
GUSBL2	375513	0.354239	2.30041e-06	2.1998e-05	0.468167	1.98996e-10	3.60281e-09
DPP6	1804	0.486622	1.97269e-11	1.06864e-09	0.468137	1.99641e-10	3.61131e-09
SMARCA4	6597	0.417765	1.59316e-08	3.20707e-07	0.468087	2.00721e-10	3.62764e-09
THAP10	56906	0.366094	9.83492e-07	1.08385e-05	0.468037	2.01805e-10	3.64404e-09
ASXL3	80816	0.506456	2.13962e-12	1.62098e-10	0.467891	2.05036e-10	3.69587e-09
PAK3	5063	0.449441	8.81042e-10	2.71194e-08	0.467431	2.15473e-10	3.8806e-09
CIAO1	9391	0.371648	6.52712e-07	7.61411e-06	0.467391	2.16398e-10	3.89384e-09
MGC16142	84849	0.0494615	0.523071	0.649088	0.467257	2.19547e-10	3.94704e-09
DCAF11	80344	0.36192	1.33171e-06	1.38859e-05	0.46704	2.24707e-10	4.03627e-09
IGSF11	152404	0.392823	1.27285e-07	1.88959e-06	0.466911	2.27843e-10	4.08546e-09
NKAIN1	79570	0.390733	1.50349e-07	2.17076e-06	0.466809	2.30344e-10	4.11951e-09
LAPTM4B	55353	0.353568	2.41141e-06	2.27976e-05	0.466772	2.31265e-10	4.13239e-09
USP42	84132	0.558201	3.10862e-15	5.36329e-13	0.46674	2.32067e-10	4.14309e-09
ZNF311	282890	0.369556	7.624e-07	8.73972e-06	0.4667	2.33056e-10	4.15714e-09
NXPH3	11248	0.319733	2.26069e-05	0.000152278	0.466588	2.3586e-10	4.2035e-09
UNC13A	23025	0.349838	3.12674e-06	2.84753e-05	0.466503	2.37998e-10	4.23793e-09
DCAF16	54876	0.466017	1.71334e-10	6.66223e-09	0.466484	2.38504e-10	4.24326e-09
NLE1	54475	0.368591	8.18756e-07	9.26675e-06	0.466247	2.44585e-10	4.34768e-09
NAT15	79903	0.339465	6.32855e-06	5.17449e-05	0.466208	2.45623e-10	4.35337e-09
SFPQ	6421	0.503828	2.89546e-12	2.09319e-10	0.466205	2.45688e-10	4.35337e-09
USP20	10868	0.470816	1.04893e-10	4.35943e-09	0.466203	2.45753e-10	4.35337e-09
BSDC1	55108	0.397392	8.80928e-08	1.37506e-06	0.466126	2.47776e-10	4.38543e-09
PHF14	9678	0.476912	5.56253e-11	2.57797e-09	0.466031	2.50277e-10	4.41827e-09
RNF112	7732	0.349604	3.17754e-06	2.88664e-05	0.465683	2.59692e-10	4.58054e-09
ZC4H2	55906	0.311762	3.68907e-05	0.000230704	0.465618	2.61476e-10	4.60378e-09
NLGN3	54413	0.235914	0.00201624	0.00686376	0.465616	2.61545e-10	4.60378e-09
IGDCC3	9543	0.0231397	0.765227	0.842903	0.465611	2.61683e-10	4.60378e-09
LOC338799	338799	0.229258	0.00271512	0.0088105	0.465504	2.64659e-10	4.65216e-09
GEFT	115557	0.263277	0.000543369	0.00227439	0.465482	2.65286e-10	4.65521e-09
NONO	4841	0.424965	8.46678e-09	1.86715e-07	0.465482	2.65286e-10	4.65521e-09
STAU2	27067	0.375031	5.06576e-07	6.13962e-06	0.465156	2.74567e-10	4.80574e-09
MGC21881	389741	0.407559	3.80612e-08	6.83535e-07	0.465037	2.78041e-10	4.86241e-09
SLC16A9	220963	0.319359	2.3139e-05	0.0001552	0.464925	2.81335e-10	4.91582e-09
TAOK3	51347	0.364895	1.07341e-06	1.16543e-05	0.464853	2.83477e-10	4.94903e-09
ZNF131	7690	0.465807	1.7502e-10	6.79051e-09	0.464763	2.86156e-10	4.99156e-09
CEP68	23177	0.454852	5.21255e-10	1.74015e-08	0.464679	2.88707e-10	5.03179e-09
LINGO1	84894	0.267516	0.000437766	0.00188978	0.464634	2.90067e-10	5.05119e-09
C11orf71	54494	0.448388	9.74745e-10	2.96043e-08	0.464529	2.93261e-10	5.10216e-09
CAMKV	79012	0.261292	0.000600499	0.00247369	0.464278	3.01076e-10	5.22077e-09
LOC643763	643763	0.310994	3.86451e-05	0.000239705	0.464266	3.01468e-10	5.22315e-09
FMR1	2332	0.430761	5.03502e-09	1.20063e-07	0.464184	3.04065e-10	5.26372e-09
RASL10A	10633	0.283024	0.000192597	0.000946435	0.464104	3.06604e-10	5.30319e-09
TXNDC16	57544	0.340783	5.79434e-06	4.80273e-05	0.46405	3.0836e-10	5.32908e-09
HMGCR	3156	0.260362	0.000629099	0.0025724	0.463997	3.10046e-10	5.3537e-09
RXRB	6257	0.298265	8.19258e-05	0.000455584	0.46396	3.11255e-10	5.37006e-09
RHOT1	55288	0.408979	3.37777e-08	6.16446e-07	0.463858	3.14581e-10	5.42289e-09
FAM125B	89853	0.352104	2.6712e-06	2.48606e-05	0.463699	3.19839e-10	5.50891e-09
NTM	50863	0.33184	1.04598e-05	7.90688e-05	0.463667	3.20917e-10	5.52284e-09
RGS9	8787	0.392759	1.2794e-07	1.89793e-06	0.463637	3.21915e-10	5.53538e-09
TSEN54	283989	0.257767	0.000715798	0.00287144	0.463468	3.27624e-10	5.62413e-09
C1orf66	51093	0.348506	3.4279e-06	3.07329e-05	0.463348	3.3171e-10	5.68951e-09
NCOA5	57727	0.45258	6.50468e-10	2.08995e-08	0.463261	3.34719e-10	5.73154e-09
TUT1	64852	0.362655	1.26286e-06	1.33031e-05	0.463246	3.35238e-10	5.73564e-09
NTHL1	4913	0.324042	1.72481e-05	0.000121026	0.463122	3.39586e-10	5.80519e-09
OPHN1	4983	0.408533	3.50703e-08	6.38323e-07	0.463072	3.4134e-10	5.82547e-09
FRMPD1	22844	0.397892	8.45856e-08	1.3277e-06	0.463045	3.42308e-10	5.83714e-09
ACSL6	23305	0.314738	3.07771e-05	0.000198021	0.462971	3.44961e-10	5.87751e-09
MIMT1	100073347	0.350156	3.05854e-06	2.79461e-05	0.462739	3.53307e-10	6.01472e-09
ADCY8	114	0.320812	2.11337e-05	0.00014396	0.462697	3.54853e-10	6.03602e-09
C2orf72	257407	0.329476	1.21895e-05	9.04458e-05	0.462617	3.57779e-10	6.07383e-09
ANKFN1	162282	0.587317	0	0	0.462613	3.57963e-10	6.07383e-09
ZNF205	7755	0.438164	2.5555e-09	6.68368e-08	0.46256	3.59896e-10	6.09466e-09
SAPS3	55291	0.345705	4.15339e-06	3.62582e-05	0.462558	3.59988e-10	6.09466e-09
ZNF786	136051	0.441264	1.91433e-09	5.2474e-08	0.462555	3.60081e-10	6.09466e-09
C9orf142	286257	0.306467	5.06852e-05	0.000301105	0.462339	3.68198e-10	6.22497e-09
WSB2	55884	0.286986	0.000154934	0.000789427	0.462334	3.68386e-10	6.22497e-09
GPR45	11250	0.308918	4.37866e-05	0.000266523	0.46219	3.73894e-10	6.31284e-09
TMEM203	94107	0.377181	4.3056e-07	5.32519e-06	0.46218	3.74276e-10	6.31411e-09
WDR48	57599	0.482526	3.06684e-11	1.55854e-09	0.462167	3.74755e-10	6.31699e-09
COQ7	10229	0.523382	2.85993e-13	2.8783e-11	0.462013	3.80739e-10	6.41259e-09
NXPH1	30010	0.317512	2.5948e-05	0.00017064	0.461971	3.82395e-10	6.43521e-09
PINX1	54984	0.360291	1.49719e-06	1.53006e-05	0.461901	3.85137e-10	6.47605e-09
CHTF18	63922	0.393744	1.1823e-07	1.7669e-06	0.461742	3.91474e-10	6.57721e-09
SUV39H2	79723	0.383964	2.55798e-07	3.43479e-06	0.46173	3.91973e-10	6.58021e-09
RRN3	54700	0.46668	1.60176e-10	6.32417e-09	0.46171	3.92773e-10	6.58825e-09
TRIM27	5987	0.365989	9.9111e-07	1.09107e-05	0.461558	3.98921e-10	6.68591e-09
C12orf43	64897	0.348332	3.46908e-06	3.10343e-05	0.461521	4.00446e-10	6.706e-09
SFRS1	6426	0.433662	3.86756e-09	9.60156e-08	0.461444	4.03616e-10	6.75357e-09
ARID1A	8289	0.616571	0	0	0.461369	4.06705e-10	6.79972e-09
CCDC45	90799	0.407237	3.91041e-08	6.99954e-07	0.461141	4.16316e-10	6.95475e-09
CBX8	57332	0.424605	8.74233e-09	1.91557e-07	0.460952	4.24414e-10	7.08427e-09
MEX3B	84206	0.310134	4.07006e-05	0.000250562	0.46085	4.28844e-10	7.15239e-09
DCAKD	79877	0.401624	6.23338e-08	1.03041e-06	0.46082	4.30148e-10	7.1625e-09
LOC400657	400657	0.33206	1.03109e-05	7.81446e-05	0.46073	4.34083e-10	7.21633e-09
DBF4B	80174	0.346745	3.86844e-06	3.41457e-05	0.460651	4.37609e-10	7.26906e-09
BDNFOS	497258	0.303247	6.13042e-05	0.000354047	0.460631	4.38495e-10	7.272e-09
LOC100170939	100170939	0.500605	4.18199e-12	2.93039e-10	0.460564	4.41496e-10	7.31587e-09
FDXACB1	91893	0.385001	2.35974e-07	3.21272e-06	0.460479	4.45303e-10	7.36892e-09
DCLRE1A	9937	0.425305	8.21473e-09	1.82135e-07	0.460477	4.45416e-10	7.36892e-09
TMEM151B	441151	0.205212	0.0074394	0.0206626	0.460457	4.46316e-10	7.37787e-09
C17orf76	388341	0.349404	3.22188e-06	2.92304e-05	0.460318	4.52666e-10	7.4708e-09
SRPK2	6733	0.518778	4.99822e-13	4.56082e-11	0.460298	4.53579e-10	7.47764e-09
ABCA3	21	0.369222	7.81441e-07	8.90825e-06	0.460293	4.53808e-10	7.47764e-09
BAP1	8314	0.356311	1.98778e-06	1.93785e-05	0.460069	4.64213e-10	7.64295e-09
TLE3	7090	0.476574	5.76332e-11	2.64713e-09	0.460047	4.65266e-10	7.65415e-09
SCLT1	132320	0.367726	8.72583e-07	9.78427e-06	0.460002	4.67378e-10	7.67659e-09
ARHGEF10L	55160	0.389531	1.65366e-07	2.3512e-06	0.459965	4.69145e-10	7.69523e-09
BEST3	144453	0.150014	0.0515655	0.105102	0.459935	4.70562e-10	7.71039e-09
XRCC2	7516	0.554398	5.32907e-15	8.41624e-13	0.459803	4.76872e-10	7.80329e-09
GLOD4	51031	0.356334	1.98455e-06	1.93562e-05	0.459801	4.76992e-10	7.80329e-09
APEX1	328	0.357455	1.83304e-06	1.81107e-05	0.459781	4.77951e-10	7.81276e-09
MUM1	84939	0.377537	4.19079e-07	5.21461e-06	0.459771	4.78432e-10	7.81439e-09
C19orf73	55150	0.413542	2.29249e-08	4.4236e-07	0.459214	5.06063e-10	8.23294e-09
CTPS2	56474	0.389014	1.7227e-07	2.43418e-06	0.459157	5.08982e-10	8.26734e-09
DRP2	1821	0.379527	3.60076e-07	4.58037e-06	0.459099	5.11918e-10	8.30188e-09
TUFM	7284	0.347555	3.6594e-06	3.25666e-05	0.459017	5.16157e-10	8.36402e-09
C15orf42	90381	0.35472	2.22391e-06	2.1356e-05	0.458652	5.3544e-10	8.66965e-09
ELMO1	9844	0.430451	5.17819e-09	1.23048e-07	0.45853	5.42016e-10	8.7623e-09
DLX6	1750	0.497384	6.01585e-12	3.99714e-10	0.458428	5.47575e-10	8.84522e-09
CNRIP1	25927	0.32006	2.21505e-05	0.000149695	0.458378	5.50307e-10	8.88235e-09
TACC2	10579	0.365058	1.06075e-06	1.15414e-05	0.458192	5.60663e-10	9.03979e-09
CUL3	8452	0.466325	1.66066e-10	6.48994e-09	0.458187	5.60941e-10	9.03979e-09
NGDN	25983	0.329555	1.21278e-05	9.00203e-05	0.45815	5.63035e-10	9.06641e-09
JPH3	57338	0.322453	1.90674e-05	0.000131942	0.45814	5.63595e-10	9.06831e-09
BTBD12	84464	0.420729	1.23037e-08	2.55675e-07	0.458122	5.64575e-10	9.07698e-09
BAT1	7919	0.344464	4.51962e-06	3.88785e-05	0.458105	5.65558e-10	9.08565e-09
RMI1	80010	0.453888	5.72729e-10	1.87888e-08	0.457953	5.74184e-10	9.21702e-09
UNC5A	90249	0.287082	0.000154115	0.000785924	0.457834	5.81058e-10	9.31213e-09
LRRC49	54839	0.388966	1.72919e-07	2.44167e-06	0.457832	5.81202e-10	9.31213e-09
GTDC1	79712	0.467464	1.47889e-10	5.90721e-09	0.457822	5.81779e-10	9.31213e-09
ARPP21	10777	0.291402	0.000121106	0.000638035	0.457687	5.89613e-10	9.42784e-09
OSBPL7	114881	0.36198	1.32592e-06	1.38376e-05	0.457653	5.9166e-10	9.45321e-09
ZFP14	57677	0.443922	1.49088e-09	4.23952e-08	0.45763	5.9298e-10	9.4666e-09
ARFGAP2	84364	0.299871	7.46567e-05	0.000420054	0.457623	5.9342e-10	9.4666e-09
NUBP2	10101	0.315849	2.87493e-05	0.000186671	0.457553	5.97546e-10	9.52501e-09
WDR45L	56270	0.328165	1.32628e-05	9.68342e-05	0.457538	5.98433e-10	9.53176e-09
RNF214	257160	0.508266	1.73417e-12	1.35377e-10	0.457469	6.02592e-10	9.59055e-09
RIMS1	22999	0.321591	2.0128e-05	0.000138303	0.457429	6.0498e-10	9.6211e-09
C12orf76	400073	0.268936	0.000406876	0.00177471	0.457394	6.07077e-10	9.64698e-09
ZNF248	57209	0.33664	7.63557e-06	6.05742e-05	0.45723	6.17054e-10	9.78281e-09
MCF2L	23263	0.344788	4.42104e-06	3.81861e-05	0.457188	6.19649e-10	9.81637e-09
B3GAT2	135152	0.280112	0.000225538	0.00108342	0.457098	6.25177e-10	9.89631e-09
ZNF43	7594	0.440475	2.06104e-09	5.58248e-08	0.457041	6.28733e-10	9.94493e-09
LOC220930	220930	0.417486	1.6322e-08	3.26934e-07	0.457028	6.29509e-10	9.94953e-09
DHX57	90957	0.450119	8.25419e-10	2.5794e-08	0.456944	6.34806e-10	1.00255e-08
APPBP2	10513	0.413463	2.30804e-08	4.44027e-07	0.456927	6.35902e-10	1.00351e-08
TMCC2	9911	0.319511	2.29212e-05	0.000154087	0.456583	6.5787e-10	1.03579e-08
LNP1	348801	0.418922	1.44069e-08	2.94024e-07	0.456569	6.58841e-10	1.03653e-08
FAM110B	90362	0.346401	3.96048e-06	3.48085e-05	0.456484	6.6437e-10	1.04442e-08
PLA2G6	8398	0.396303	9.62124e-08	1.47392e-06	0.456464	6.65677e-10	1.04568e-08
RBMXL1	494115	0.48966	1.41678e-11	8.11872e-10	0.456432	6.67806e-10	1.04822e-08
FAM84B	157638	0.467924	1.4112e-10	5.65885e-09	0.456268	6.78713e-10	1.06453e-08
KIF1B	23095	0.474069	7.48859e-11	3.29225e-09	0.456168	6.85405e-10	1.07338e-08
HP1BP3	50809	0.388548	1.78714e-07	2.51313e-06	0.456081	6.91311e-10	1.08181e-08
ZNF362	149076	0.261925	0.000581706	0.00241176	0.456044	6.93857e-10	1.08414e-08
EVL	51466	0.334524	8.77732e-06	6.79258e-05	0.456027	6.95048e-10	1.08517e-08
YWHAQ	10971	0.391736	1.38823e-07	2.03004e-06	0.456004	6.96582e-10	1.08674e-08
TSHR	7253	0.210627	0.00598257	0.0172366	0.455915	7.0275e-10	1.09441e-08
MARS	4141	0.305708	5.30199e-05	0.000313884	0.45591	7.03094e-10	1.09441e-08
CCDC136	64753	0.429041	5.88079e-09	1.37829e-07	0.455848	7.0741e-10	1.10029e-08
SGOL1	151648	0.353737	2.38293e-06	2.26186e-05	0.4558	7.10706e-10	1.10458e-08
ATP6V0A2	23545	0.342657	5.10774e-06	4.31729e-05	0.455557	7.27938e-10	1.12965e-08
CIAPIN1	57019	0.341658	5.46358e-06	4.57288e-05	0.455499	7.32039e-10	1.13516e-08
PEMT	10400	0.327534	1.38104e-05	0.000100156	0.455472	7.34007e-10	1.13735e-08
C11orf54	28970	0.410811	2.89293e-08	5.38971e-07	0.455447	7.35802e-10	1.13927e-08
ZNF2	7549	0.3659	9.97543e-07	1.09639e-05	0.4554	7.39222e-10	1.1437e-08
C9orf86	55684	0.379028	3.74075e-07	4.72624e-06	0.455281	7.47929e-10	1.1563e-08
KATNB1	10300	0.33638	7.76756e-06	6.14313e-05	0.455196	7.54155e-10	1.16505e-08
EPX	8288	0.449799	8.51205e-10	2.64389e-08	0.455109	7.60614e-10	1.17415e-08
ZNF571	51276	0.351095	2.86568e-06	2.63836e-05	0.454992	7.6937e-10	1.18677e-08
SLC25A23	79085	0.325628	1.55968e-05	0.000111071	0.454918	7.75008e-10	1.19457e-08
LOC399959	399959	0.401815	6.13599e-08	1.01842e-06	0.454895	7.76707e-10	1.19629e-08
KCNK2	3776	0.35151	2.78413e-06	2.5725e-05	0.454856	7.79736e-10	1.20006e-08
PRIM2	5558	0.335397	8.28808e-06	6.48733e-05	0.454689	7.92542e-10	1.21885e-08
SNX4	8723	0.401028	6.54612e-08	1.07261e-06	0.454652	7.95436e-10	1.22236e-08
DBF4	10926	0.445915	1.23429e-09	3.62536e-08	0.454644	7.96015e-10	1.22236e-08
UPF3A	65110	0.430022	5.38304e-09	1.27326e-07	0.454562	8.02421e-10	1.23128e-08
LRRC47	57470	0.497834	5.71898e-12	3.82464e-10	0.454527	8.05153e-10	1.23331e-08
CENPO	79172	0.379596	3.58174e-07	4.56467e-06	0.454525	8.05349e-10	1.23331e-08
C14orf80	283643	0.302443	6.42631e-05	0.000369055	0.454478	8.09072e-10	1.23778e-08
CAMK2N2	94032	0.281965	0.000204024	0.000994733	0.454386	8.16368e-10	1.24802e-08
B3GAT1	27087	0.289477	0.0001349	0.00069958	0.454368	8.17755e-10	1.24921e-08
SP2	6668	0.364782	1.08233e-06	1.17201e-05	0.454269	8.25725e-10	1.26044e-08
SURF2	6835	0.340863	5.76331e-06	4.78087e-05	0.454217	8.29938e-10	1.26593e-08
SYT11	23208	0.33045	1.14466e-05	8.57074e-05	0.45412	8.37816e-10	1.27605e-08
METTL9	51108	0.340688	5.83124e-06	4.82553e-05	0.454053	8.43312e-10	1.28283e-08
TTBK1	84630	0.320526	2.1516e-05	0.000146128	0.45405	8.43516e-10	1.28283e-08
EED	8726	0.449354	8.88456e-10	2.72659e-08	0.453936	8.52959e-10	1.29527e-08
MLLT4	4301	0.408439	3.53507e-08	6.42287e-07	0.453846	8.60418e-10	1.30564e-08
KCNJ11	3767	0.348523	3.42371e-06	3.07087e-05	0.453804	8.63962e-10	1.31004e-08
ESCO2	157570	0.338426	6.7824e-06	5.48875e-05	0.45364	8.7785e-10	1.32914e-08
ZNF500	26048	0.492639	1.02078e-11	6.09236e-10	0.453607	8.80611e-10	1.33232e-08
NASP	4678	0.532436	9.30367e-14	1.10413e-11	0.4536	8.81249e-10	1.33232e-08
VHL	7428	0.42877	6.02597e-09	1.40112e-07	0.453555	8.85087e-10	1.33648e-08
GPR63	81491	0.537065	5.17364e-14	6.55679e-12	0.453553	8.853e-10	1.33648e-08
RAB6B	51560	0.277287	0.000262431	0.00122957	0.453523	8.87868e-10	1.33937e-08
EPHB1	2047	0.253077	0.000900818	0.00349748	0.453473	8.92164e-10	1.34486e-08
ATAD2	29028	0.484576	2.46092e-11	1.2922e-09	0.453458	8.93456e-10	1.34582e-08
UNC80	285175	0.314378	3.14624e-05	0.000201734	0.453304	9.06915e-10	1.36509e-08
LARS	51520	0.465126	1.87534e-10	7.23731e-09	0.45324	9.12616e-10	1.37267e-08
CBX5	23468	0.455893	4.70669e-10	1.58675e-08	0.453138	9.21674e-10	1.38426e-08
HFM1	164045	0.460678	2.9315e-10	1.05776e-08	0.453053	9.2925e-10	1.39462e-08
CCDC85C	317762	0.403347	5.40702e-08	9.1821e-07	0.452929	9.40497e-10	1.41047e-08
GCDH	2639	0.358467	1.70571e-06	1.70248e-05	0.45274	9.57839e-10	1.43438e-08
ATP8A1	10396	0.401632	6.22897e-08	1.03041e-06	0.452668	9.64536e-10	1.44231e-08
AMOTL2	51421	0.366047	9.86881e-07	1.087e-05	0.452623	9.68714e-10	1.44714e-08
MGC2889	84789	0.176688	0.0215615	0.0511296	0.452618	9.69179e-10	1.44714e-08
ALKBH2	121642	0.381388	3.12152e-07	4.05364e-06	0.452553	9.75248e-10	1.45515e-08
RABGAP1	23637	0.406796	4.05775e-08	7.21921e-07	0.452399	9.89864e-10	1.47443e-08
PRPSAP1	5635	0.14855	0.0539139	0.109055	0.452397	9.90101e-10	1.47443e-08
TRAFD1	10906	0.336007	7.9615e-06	6.27475e-05	0.452389	9.90814e-10	1.47443e-08
ZNF92	168374	0.48827	1.64908e-11	9.22542e-10	0.452384	9.91289e-10	1.47443e-08
TMEM186	25880	0.441149	1.93515e-09	5.29037e-08	0.452379	9.91765e-10	1.47443e-08
CDK4	1019	0.282266	0.000200706	0.000982022	0.452315	9.97966e-10	1.48044e-08
VPS25	84313	0.363709	1.1701e-06	1.25318e-05	0.452215	1.00758e-09	1.49362e-08
LOC147727	147727	0.296309	9.1673e-05	0.000501235	0.452141	1.01484e-09	1.5033e-08
LOC256880	256880	0.364798	1.08107e-06	1.17145e-05	0.452126	1.0163e-09	1.50438e-08
ZNF428	126299	0.350707	2.94382e-06	2.70061e-05	0.452106	1.01825e-09	1.50618e-08
MED20	9477	0.139713	0.0700344	0.1357	0.452098	1.01898e-09	1.50618e-08
CCDC112	153733	0.46933	1.22203e-10	4.9682e-09	0.452034	1.02535e-09	1.51449e-08
NOG	9241	0.262218	0.000573165	0.0023826	0.452016	1.02707e-09	1.51594e-08
SNCAIP	9627	0.560465	2.22045e-15	4.07036e-13	0.451986	1.03002e-09	1.51811e-08
ZNF675	171392	0.404471	4.92585e-08	8.47718e-07	0.451984	1.03027e-09	1.51811e-08
ENOPH1	58478	0.276465	0.000274176	0.00127557	0.451979	1.03076e-09	1.51811e-08
GPR61	83873	0.280496	0.000220916	0.0010647	0.451581	1.07094e-09	1.57503e-08
PRRT1	80863	0.155525	0.043474	0.0916259	0.451417	1.08794e-09	1.59889e-08
RGS7	6000	0.247607	0.00117165	0.00436017	0.451315	1.09863e-09	1.61345e-08
ICK	22858	0.306978	4.91681e-05	0.00029328	0.451233	1.10731e-09	1.62464e-08
PALM	5064	0.373013	5.89471e-07	6.95903e-06	0.451228	1.10783e-09	1.62464e-08
PRPF19	27339	0.324121	1.71617e-05	0.000120584	0.451126	1.11871e-09	1.63824e-08
GUSBP1	728411	0.330216	1.16214e-05	8.67945e-05	0.450875	1.14593e-09	1.67691e-08
PDCL	5082	0.403032	5.54977e-08	9.35487e-07	0.45084	1.14975e-09	1.6813e-08
DDB1	1642	0.379074	3.72768e-07	4.71843e-06	0.450825	1.15139e-09	1.6825e-08
NEUROD4	58158	0.399215	7.59384e-08	1.21995e-06	0.450776	1.15688e-09	1.68932e-08
KIF21A	55605	0.482905	2.94502e-11	1.51161e-09	0.450706	1.1646e-09	1.69818e-08
UBE2E3	10477	0.430297	5.25117e-09	1.24494e-07	0.450696	1.16571e-09	1.69859e-08
IWS1	55677	0.447745	1.03668e-09	3.11169e-08	0.450627	1.17349e-09	1.70872e-08
PCMTD2	55251	0.192121	0.0123358	0.0317935	0.450467	1.19146e-09	1.73324e-08
SASS6	163786	0.324666	1.65795e-05	0.00011693	0.450462	1.19202e-09	1.73324e-08
DGCR5	26220	0.281659	0.000207434	0.00100896	0.450306	1.20997e-09	1.7581e-08
INSM2	84684	0.360364	1.48938e-06	1.52283e-05	0.450276	1.21342e-09	1.76186e-08
USP10	9100	0.397623	8.6451e-08	1.3526e-06	0.450099	1.23401e-09	1.79049e-08
NAE1	8883	0.447773	1.03387e-09	3.10783e-08	0.450037	1.24134e-09	1.79901e-08
BTF3L4	91408	0.33159	1.06314e-05	8.01591e-05	0.449985	1.24752e-09	1.80543e-08
MLF1IP	79682	0.428572	6.13425e-09	1.42308e-07	0.449868	1.26148e-09	1.8239e-08
LRCH2	57631	0.378011	4.04223e-07	5.05453e-06	0.449853	1.26327e-09	1.82392e-08
PTPRD	5789	0.307127	4.87336e-05	0.000291366	0.449823	1.26686e-09	1.82782e-08
C11orf84	144097	0.28596	0.000163969	0.000828155	0.449756	1.27498e-09	1.83824e-08
TOM1L2	146691	0.353566	2.41179e-06	2.27976e-05	0.44956	1.299e-09	1.87026e-08
TCF7L1	83439	0.2457	0.00128235	0.00470143	0.449475	1.30948e-09	1.88269e-08
ABHD10	55347	0.27666	0.000271346	0.00126499	0.449383	1.32096e-09	1.89788e-08
RAB11B	9230	0.334779	8.63172e-06	6.70585e-05	0.449373	1.32221e-09	1.89834e-08
CNKSR1	10256	0.30928	4.28459e-05	0.000261807	0.449319	1.32909e-09	1.90689e-08
GOLGA1	2800	0.40446	4.93019e-08	8.47753e-07	0.449301	1.33129e-09	1.90871e-08
DUSP19	142679	0.44138	1.89373e-09	5.19789e-08	0.449254	1.33727e-09	1.91594e-08
ZNF193	7746	0.333263	9.5332e-06	7.2869e-05	0.449224	1.34106e-09	1.92003e-08
ETV1	2115	0.45079	7.73642e-10	2.43241e-08	0.449078	1.35984e-09	1.94421e-08
CDT1	81620	0.335422	8.27421e-06	6.47894e-05	0.449045	1.36401e-09	1.94882e-08
ADNP	23394	0.463099	2.30046e-10	8.66509e-09	0.449013	1.36819e-09	1.95344e-08
TMPRSS9	360200	0.448935	9.24951e-10	2.82592e-08	0.449003	1.36948e-09	1.95392e-08
AFF3	3899	0.351112	2.86226e-06	2.63757e-05	0.448948	1.3766e-09	1.9627e-08
PSIMCT-1	100101490	0.344248	4.58629e-06	3.92876e-05	0.448923	1.37984e-09	1.96597e-08
CREBZF	58487	0.483737	2.69349e-11	1.39295e-09	0.448829	1.39224e-09	1.98225e-08
INTS7	25896	0.389243	1.69171e-07	2.397e-06	0.448737	1.40441e-09	1.9959e-08
FERMT1	55612	0.293184	0.000109525	0.000583652	0.448735	1.40474e-09	1.9959e-08
INO80E	283899	0.276701	0.000270764	0.00126256	0.448735	1.40474e-09	1.9959e-08
NAA40	79829	0.360372	1.48847e-06	1.52266e-05	0.448613	1.42102e-09	2.01533e-08
C7orf51	222950	0.474945	6.83551e-11	3.03714e-09	0.44857	1.42671e-09	2.02152e-08
KIF22	3835	0.382155	2.94242e-07	3.86011e-06	0.448386	1.45173e-09	2.05555e-08
SFRS8	6433	0.381262	3.152e-07	4.08289e-06	0.448354	1.45617e-09	2.06042e-08
TIMELESS	8914	0.367781	8.69045e-07	9.74992e-06	0.448247	1.47094e-09	2.07988e-08
E2F1	1869	0.37734	4.25392e-07	5.27399e-06	0.44818	1.48029e-09	2.09166e-08
VARS2	57176	0.296256	9.19499e-05	0.000502482	0.448016	1.50337e-09	2.12282e-08
TAF6L	10629	0.302047	6.57706e-05	0.000376138	0.447912	1.51824e-09	2.14234e-08
NCAPD2	9918	0.482689	3.01386e-11	1.53542e-09	0.447852	1.5268e-09	2.15294e-08
DVL3	1857	0.427232	6.91744e-09	1.57278e-07	0.447842	1.52823e-09	2.15348e-08
ELAVL3	1995	0.378974	3.75631e-07	4.74298e-06	0.447822	1.5311e-09	2.15603e-08
TTYH2	94015	0.271914	0.000348537	0.00156206	0.447815	1.53217e-09	2.15607e-08
MEGF11	84465	0.286896	0.000155709	0.000791693	0.44776	1.54009e-09	2.16572e-08
EXOSC2	23404	0.43958	2.24034e-09	5.9658e-08	0.447683	1.5513e-09	2.18e-08
UBE2O	63893	0.411866	2.64487e-08	5.00017e-07	0.447442	1.58689e-09	2.22849e-08
TTYH1	57348	0.297086	8.76745e-05	0.000482327	0.447293	1.60929e-09	2.25686e-08
KBTBD7	84078	0.504391	2.71472e-12	1.97645e-10	0.447186	1.62553e-09	2.27652e-08
USP19	10869	0.431884	4.5476e-09	1.10102e-07	0.447168	1.62819e-09	2.27869e-08
DHPS	1725	0.329354	1.2286e-05	9.10956e-05	0.446974	1.65809e-09	2.31738e-08
PRRT4	401399	0.30994	4.11791e-05	0.000252918	0.446907	1.66856e-09	2.33042e-08
FAM193A	8603	0.452892	6.3105e-10	2.03562e-08	0.446803	1.68497e-09	2.35015e-08
USP5	8078	0.321546	2.01852e-05	0.000138556	0.446701	1.70114e-09	2.37109e-08
ZNF833	401898	0.336462	7.72568e-06	6.12417e-05	0.446599	1.71746e-09	2.39221e-08
C7orf60	154743	0.493442	9.33875e-12	5.63923e-10	0.446567	1.72266e-09	2.39783e-08
MUS81	80198	0.320975	2.09198e-05	0.000142883	0.446286	1.76854e-09	2.46002e-08
LRFN2	57497	0.29412	0.00010386	0.000558351	0.446228	1.77802e-09	2.46985e-08
POLG2	11232	0.396393	9.55153e-08	1.46689e-06	0.446094	1.80046e-09	2.49934e-08
PPP2R5D	5528	0.295316	9.70244e-05	0.000526989	0.446049	1.808e-09	2.50811e-08
TJAP1	93643	0.27765	0.00025739	0.00121092	0.445952	1.82444e-09	2.52921e-08
GSG2	83903	0.310717	3.92972e-05	0.000243308	0.445923	1.82953e-09	2.53455e-08
CEP170	9859	0.278946	0.000240138	0.00114101	0.445838	1.84401e-09	2.55289e-08
PGAM5	192111	0.329753	1.19741e-05	8.90944e-05	0.445801	1.85044e-09	2.56006e-08
LIN54	132660	0.456264	4.53845e-10	1.53761e-08	0.445726	1.86335e-09	2.5762e-08
RSBN1L	222194	0.451047	7.54682e-10	2.38375e-08	0.445674	1.87244e-09	2.58702e-08
C13orf23	80209	0.530183	1.23457e-13	1.42398e-11	0.445654	1.87592e-09	2.59008e-08
TADA1	117143	0.370997	6.85136e-07	7.95168e-06	0.445612	1.88332e-09	2.59856e-08
BEND3	57673	0.716224	0	0	0.4455	1.90306e-09	2.62226e-08
PAFAH1B1	5048	0.42386	9.33858e-09	2.02247e-07	0.445222	1.95302e-09	2.6893e-08
H2BFXP	767811	0.342024	5.33077e-06	4.48434e-05	0.445095	1.97619e-09	2.71938e-08
MPP2	4355	0.364651	1.09266e-06	1.18184e-05	0.445	1.99362e-09	2.74152e-08
C6orf124	653483	0.309225	4.29869e-05	0.000262512	0.444968	1.99961e-09	2.74793e-08
INTS4	92105	0.373033	5.8858e-07	6.9529e-06	0.444893	2.01351e-09	2.76518e-08
TMEM63C	57156	0.399068	7.68577e-08	1.23188e-06	0.444749	2.04065e-09	2.80058e-08
VPS4A	27183	0.340652	5.84548e-06	4.83536e-05	0.444692	2.05151e-09	2.8136e-08
HAGH	3029	0.257556	0.00072328	0.00289806	0.444565	2.07578e-09	2.84309e-08
LIPE	3991	0.241776	0.00154081	0.00548162	0.44453	2.08249e-09	2.84979e-08
TRA2B	6434	0.342518	5.15607e-06	4.35456e-05	0.444525	2.08345e-09	2.84979e-08
SLC7A3	84889	0.260325	0.000630263	0.00257562	0.444428	2.10226e-09	2.87361e-08
OTUD7A	161725	0.316957	2.68528e-05	0.000175943	0.444329	2.12172e-09	2.89635e-08
ARL6IP6	151188	0.355008	2.17932e-06	2.09671e-05	0.444259	2.13545e-09	2.90995e-08
KIAA0556	23247	0.423529	9.61584e-09	2.07159e-07	0.444257	2.13594e-09	2.90995e-08
THSD1P1	374500	0.382745	2.81132e-07	3.71185e-06	0.444175	2.15223e-09	2.92826e-08
ZC3H18	124245	0.44518	1.32349e-09	3.83253e-08	0.444147	2.15768e-09	2.93373e-08
PARP1	142	0.454595	5.34526e-10	1.77579e-08	0.444098	2.16763e-09	2.94531e-08
ZNF513	130557	0.363914	1.15284e-06	1.23856e-05	0.444083	2.17063e-09	2.94548e-08
HIP1	3092	0.456695	4.34994e-10	1.47862e-08	0.443924	2.20281e-09	2.98196e-08
ACTL6B	51412	0.308233	4.5619e-05	0.000275553	0.443876	2.21245e-09	2.99235e-08
FGF17	8822	0.232587	0.00234207	0.00778327	0.443794	2.22929e-09	3.01116e-08
ANO8	57719	0.427397	6.81641e-09	1.55524e-07	0.44377	2.23442e-09	3.0161e-08
SENP2	59343	0.471369	9.90847e-11	4.16014e-09	0.443752	2.23802e-09	3.01897e-08
CACNG7	59284	0.338575	6.71556e-06	5.44754e-05	0.443665	2.25608e-09	3.04074e-08
RANBP3	8498	0.316112	2.82882e-05	0.000183977	0.44366	2.25712e-09	3.04074e-08
CALCOCO1	57658	0.388422	1.805e-07	2.53652e-06	0.443603	2.26907e-09	3.05483e-08
SPAG5	10615	0.351253	2.83431e-06	2.61298e-05	0.443496	2.29157e-09	3.08311e-08
TIGD7	91151	0.495909	7.09699e-12	4.58202e-10	0.443489	2.29315e-09	3.08321e-08
ACSS1	84532	0.30546	5.3802e-05	0.000317143	0.443461	2.29894e-09	3.08898e-08
TCHP	84260	0.348825	3.35315e-06	3.02078e-05	0.443436	2.30422e-09	3.09405e-08
RAP2A	5911	0.320675	2.13163e-05	0.00014506	0.443394	2.31322e-09	3.1041e-08
ZNF24	7572	0.347093	3.77724e-06	3.34702e-05	0.443377	2.31694e-09	3.10706e-08
ZIM2	23619	0.359262	1.61167e-06	1.62122e-05	0.443344	2.32386e-09	3.1143e-08
PELP1	27043	0.392443	1.31205e-07	1.94076e-06	0.44328	2.33775e-09	3.13088e-08
CAMSAP1L1	23271	0.469664	1.18089e-10	4.82005e-09	0.443116	2.37337e-09	3.17651e-08
ZNF19	7567	0.414258	2.15606e-08	4.19187e-07	0.442999	2.39905e-09	3.20879e-08
QRICH1	54870	0.390792	1.49646e-07	2.16213e-06	0.442862	2.42944e-09	3.24732e-08
KCTD16	57528	0.337972	6.99039e-06	5.63485e-05	0.442773	2.44953e-09	3.27205e-08
FAM161A	84140	0.56831	8.88178e-16	1.78776e-13	0.44272	2.46132e-09	3.28566e-08
AMZ1	155185	0.238573	0.00178619	0.00620829	0.442676	2.47147e-09	3.29706e-08
ABLIM2	84448	0.235698	0.00203609	0.00691643	0.442308	2.55645e-09	3.40678e-08
ZNF830	91603	0.518035	5.46674e-13	4.9227e-11	0.442273	2.56463e-09	3.41469e-08
TBC1D14	57533	0.42895	5.92928e-09	1.38334e-07	0.442253	2.56932e-09	3.41871e-08
FAM5C	339479	0.225282	0.00323083	0.0101908	0.442233	2.57401e-09	3.4213e-08
ZNF341	84905	0.35351	2.42122e-06	2.28552e-05	0.442231	2.5746e-09	3.4213e-08
CDH1	999	0.227411	0.00294467	0.00941699	0.442216	2.57813e-09	3.42377e-08
ZBTB47	92999	0.255787	0.000789178	0.00312129	0.442173	2.58815e-09	3.43486e-08
MYH7	4625	0.433002	4.1076e-09	1.00998e-07	0.442111	2.60295e-09	3.45227e-08
DGCR14	8220	0.327373	1.39538e-05	0.000101125	0.441574	2.73421e-09	3.62168e-08
RIC8B	55188	0.490047	1.35789e-11	7.80921e-10	0.441457	2.7636e-09	3.65589e-08
TAPT1	202018	0.295489	9.60735e-05	0.00052287	0.441313	2.80027e-09	3.70202e-08
RAP1GAP	5909	0.204656	0.00760563	0.0210475	0.441301	2.80346e-09	3.70385e-08
DHTKD1	55526	0.445041	1.34114e-09	3.86728e-08	0.441129	2.84774e-09	3.75923e-08
POMT2	29954	0.311415	3.76741e-05	0.000234526	0.441124	2.84904e-09	3.75923e-08
DENND5B	160518	0.421636	1.13617e-08	2.38271e-07	0.441117	2.85098e-09	3.75937e-08
RNF220	55182	0.453987	5.67209e-10	1.86625e-08	0.441094	2.85681e-09	3.76465e-08
RNF38	152006	0.472583	8.73936e-11	3.74632e-09	0.440871	2.91576e-09	3.83986e-08
KIAA1731	85459	0.407651	3.77684e-08	6.79005e-07	0.440836	2.92503e-09	3.8496e-08
MAP1D	254042	0.433517	3.91899e-09	9.67077e-08	0.440804	2.93367e-09	3.8569e-08
C6orf130	221443	0.327607	1.37456e-05	9.97919e-05	0.440801	2.93433e-09	3.8569e-08
CHST10	9486	0.5258	2.12719e-13	2.26286e-11	0.440736	2.95168e-09	3.87226e-08
MICAL3	57553	0.295692	9.49665e-05	0.000517589	0.440724	2.95503e-09	3.87418e-08
PSME3	10197	0.403512	5.33376e-08	9.08775e-07	0.440667	2.97047e-09	3.89194e-08
C1orf183	55924	0.379545	3.59571e-07	4.57679e-06	0.440647	2.97586e-09	3.89652e-08
H2AFY	9555	0.403316	5.42097e-08	9.19058e-07	0.44062	2.98329e-09	3.90375e-08
ZNF260	339324	0.367137	9.11138e-07	1.01226e-05	0.44057	2.99684e-09	3.91843e-08
ZNF302	55900	0.419931	1.31931e-08	2.71409e-07	0.44056	2.99955e-09	3.91843e-08
USP11	8237	0.36053	1.47172e-06	1.50627e-05	0.440557	3.00023e-09	3.91843e-08
LOC150622	150622	0.340322	5.97612e-06	4.9315e-05	0.440436	3.03371e-09	3.95712e-08
C6orf136	221545	0.241037	0.00159451	0.00563555	0.440373	3.05093e-09	3.97705e-08
ACCN3	9311	0.42605	7.68753e-09	1.72306e-07	0.440294	3.0731e-09	4.00342e-08
DPYSL5	56896	0.375182	5.00823e-07	6.08426e-06	0.440286	3.07519e-09	4.00359e-08
SOX1	6656	0.209705	0.00621106	0.0177628	0.440229	3.09123e-09	4.01938e-08
TMUB2	79089	0.308942	4.37236e-05	0.000266219	0.440187	3.10314e-09	4.03231e-08
PRPF38A	84950	0.385127	2.33672e-07	3.1835e-06	0.440112	3.12426e-09	4.05719e-08
CRKL	1399	0.310354	4.01648e-05	0.000247709	0.440088	3.13133e-09	4.0638e-08
EXOC1	55763	0.114916	0.136815	0.234391	0.440068	3.137e-09	4.06859e-08
DLX6AS	285987	0.336401	7.75693e-06	6.14183e-05	0.439941	3.17336e-09	4.11315e-08
SLC25A44	9673	0.358483	1.70372e-06	1.70132e-05	0.439931	3.17623e-09	4.11427e-08
NKX2-2	4821	0.285641	0.000166876	0.000840358	0.439856	3.19783e-09	4.13442e-08
DCTN2	10540	0.310806	3.90854e-05	0.000242143	0.439767	3.22393e-09	4.16555e-08
GLIS2	84662	0.334283	8.9174e-06	6.88801e-05	0.439749	3.22903e-09	4.16951e-08
TRAK1	22906	0.318001	2.51757e-05	0.000166307	0.43971	3.24071e-09	4.18197e-08
MAF1	84232	0.458977	3.47171e-10	1.22806e-08	0.43965	3.25831e-09	4.20204e-08
INTS9	55756	0.39432	1.12889e-07	1.70421e-06	0.439568	3.28266e-09	4.23078e-08
SKA3	221150	0.396664	9.34457e-08	1.44142e-06	0.439491	3.30569e-09	4.25779e-08
GNG2	54331	0.351896	2.71029e-06	2.51673e-05	0.43927	3.37268e-09	4.34134e-08
TUBGCP3	10426	0.434335	3.63669e-09	9.10548e-08	0.43918	3.40014e-09	4.37395e-08
USP28	57646	0.524023	2.64455e-13	2.70126e-11	0.439168	3.40397e-09	4.37614e-08
SH3BP4	23677	0.468639	1.31167e-10	5.30117e-09	0.439138	3.41318e-09	4.38523e-08
ZBTB33	10009	0.522138	3.32845e-13	3.25381e-11	0.439093	3.42704e-09	4.39952e-08
ZBED1	9189	0.458035	3.81129e-10	1.32402e-08	0.439053	3.43941e-09	4.41065e-08
TBKBP1	9755	0.295078	9.83487e-05	0.000533333	0.438956	3.46973e-09	4.44675e-08
GPS2	2874	0.378011	4.04244e-07	5.05453e-06	0.438919	3.48145e-09	4.459e-08
ECSIT	51295	0.348625	3.39976e-06	3.05339e-05	0.438847	3.50424e-09	4.48538e-08
TAF5	6877	0.30013	7.35445e-05	0.000414933	0.438747	3.5359e-09	4.52309e-08
KIAA1543	57662	0.393611	1.19503e-07	1.78178e-06	0.438698	3.55183e-09	4.53781e-08
NUP93	9688	0.394248	1.13551e-07	1.71043e-06	0.438698	3.55183e-09	4.53781e-08
ZNF85	7639	0.408418	3.54123e-08	6.42839e-07	0.438688	3.55502e-09	4.53829e-08
C12orf24	29902	0.403714	5.24496e-08	8.95131e-07	0.438603	3.58229e-09	4.5682e-08
HMBS	3145	0.387448	1.94867e-07	2.71254e-06	0.438566	3.59438e-09	4.58077e-08
ZNF554	115196	0.429926	5.42986e-09	1.27991e-07	0.438414	3.64396e-09	4.64107e-08
TMEM55B	90809	0.324762	1.6479e-05	0.000116265	0.438345	3.66693e-09	4.66455e-08
JMY	133746	0.458207	3.74703e-10	1.30612e-08	0.438121	3.74172e-09	4.75673e-08
DPH1	1801	0.341753	5.42881e-06	4.55395e-05	0.438101	3.74844e-09	4.76233e-08
DUSP28	285193	0.259676	0.00065103	0.00264522	0.438036	3.77035e-09	4.7872e-08
HNRNPM	4670	0.428976	5.91564e-09	1.3833e-07	0.437927	3.80771e-09	4.83165e-08
ZMYND11	10771	0.31873	2.40621e-05	0.000160283	0.437917	3.81113e-09	4.833e-08
G2E3	55632	0.31178	3.68504e-05	0.000230523	0.4379	3.81711e-09	4.83759e-08
EXD3	54932	0.334303	8.90564e-06	6.88151e-05	0.437825	3.84284e-09	4.86421e-08
LOC100130148	100130148	0.258979	0.000674005	0.0027256	0.437825	3.84284e-09	4.86421e-08
PRKD1	5587	0.294563	0.000101281	0.000547209	0.437818	3.84543e-09	4.86448e-08
LOC401431	401431	0.425909	7.78524e-09	1.74306e-07	0.437614	3.91667e-09	4.95154e-08
LANCL1	10314	0.294593	0.000101106	0.00054641	0.437601	3.92105e-09	4.95404e-08
SCRN3	79634	0.427456	6.78006e-09	1.55185e-07	0.437507	3.95453e-09	4.99019e-08
CNOT6	57472	0.449769	8.53677e-10	2.64756e-08	0.437467	3.9687e-09	5.005e-08
ZNF197	10168	0.417133	1.68291e-08	3.3578e-07	0.43741	3.98917e-09	5.02772e-08
ZNF187	7741	0.261472	0.000595099	0.00245686	0.437375	4.00167e-09	5.04039e-08
RIMS3	9783	0.292721	0.000112429	0.000597224	0.437338	4.01511e-09	5.05422e-08
SIM2	6493	0.357035	1.88843e-06	1.85687e-05	0.437328	4.0187e-09	5.05564e-08
PBK	55872	0.277275	0.000262599	0.0012298	0.437278	4.03671e-09	5.07517e-08
COL9A1	1297	0.27064	0.000372478	0.0016517	0.437134	4.08935e-09	5.13193e-08
OR4N2	390429	0.248456	0.00112523	0.00421035	0.437119	4.09483e-09	5.13568e-08
CPLX1	10815	0.244445	0.00136037	0.00493984	0.437109	4.09849e-09	5.13713e-08
PLEKHJ1	55111	0.332701	9.88915e-06	7.52986e-05	0.436803	4.21256e-09	5.27366e-08
CCND2	894	0.268793	0.000409884	0.00178556	0.436751	4.23233e-09	5.29518e-08
NAA16	79612	0.371165	6.76606e-07	7.86157e-06	0.436681	4.25883e-09	5.3251e-08
PIGM	93183	0.380014	3.46889e-07	4.44291e-06	0.436634	4.27691e-09	5.34445e-08
MEIS3	56917	0.338799	6.61617e-06	5.37754e-05	0.436614	4.28454e-09	5.35073e-08
ZNF607	84775	0.340614	5.86055e-06	4.84587e-05	0.436565	4.30368e-09	5.37136e-08
DDX52	11056	0.322714	1.87567e-05	0.0001301	0.436515	4.3229e-09	5.3888e-08
TRMT61B	55006	0.394478	1.11471e-07	1.68529e-06	0.436475	4.33834e-09	5.40476e-08
TCAP	8557	0.304127	5.8212e-05	0.000339204	0.436428	4.35673e-09	5.42438e-08
ELAVL2	1993	0.456156	4.58664e-10	1.55074e-08	0.436216	4.43996e-09	5.52465e-08
TMCC1	23023	0.311356	3.78087e-05	0.000235085	0.436164	4.46075e-09	5.54716e-08
FOXK2	3607	0.39848	8.06353e-08	1.27741e-06	0.436144	4.4687e-09	5.55155e-08
ARID4A	5926	0.412268	2.55595e-08	4.84994e-07	0.436142	4.46969e-09	5.55155e-08
MED22	6837	0.345021	4.35166e-06	3.76979e-05	0.436132	4.47367e-09	5.55314e-08
TAB1	10454	0.325693	1.55329e-05	0.000110732	0.43602	4.51866e-09	5.6056e-08
FEZ1	9638	0.274231	0.000308607	0.00141051	0.435988	4.53174e-09	5.61843e-08
TSEN15	116461	0.253456	0.000884382	0.00344083	0.435948	4.54789e-09	5.63505e-08
AP3M1	26985	0.359693	1.56276e-06	1.58132e-05	0.435831	4.59564e-09	5.69078e-08
KCNC1	3746	0.280078	0.000225952	0.0010849	0.435789	4.61303e-09	5.70887e-08
HTATSF1	27336	0.48397	2.6269e-11	1.36885e-09	0.435762	4.62431e-09	5.71938e-08
USP47	55031	0.549196	1.06581e-14	1.633e-12	0.435697	4.65109e-09	5.74558e-08
SYNPO2L	79933	0.205613	0.00732174	0.0203993	0.435672	4.66143e-09	5.75489e-08
VAMP2	6844	0.278651	0.000243973	0.00115682	0.43561	4.68738e-09	5.78344e-08
ZKSCAN5	23660	0.445369	1.30003e-09	3.77525e-08	0.43558	4.69988e-09	5.79539e-08
LYSMD1	388695	0.340846	5.76997e-06	4.78446e-05	0.435466	4.7481e-09	5.85133e-08
MYO7B	4648	0.138101	0.0733609	0.140869	0.435331	4.80531e-09	5.91828e-08
CIT	11113	0.379304	3.66277e-07	4.64773e-06	0.435297	4.82025e-09	5.93312e-08
C5orf54	63920	0.384705	2.4147e-07	3.27236e-06	0.435244	4.84274e-09	5.95367e-08
ST8SIA3	51046	0.375931	4.73325e-07	5.79477e-06	0.435244	4.84274e-09	5.95367e-08
ZNF879	345462	0.357481	1.82966e-06	1.80861e-05	0.435048	4.92826e-09	6.05518e-08
SUV420H2	84787	0.453637	5.86909e-10	1.92182e-08	0.434991	4.95342e-09	6.08152e-08
HDAC4	9759	0.535974	5.9508e-14	7.40459e-12	0.434936	4.97761e-09	6.10122e-08
SETD6	79918	0.375637	4.83927e-07	5.89644e-06	0.434929	4.98092e-09	6.10163e-08
FAM200A	221786	0.463395	2.23305e-10	8.45881e-09	0.434921	4.98423e-09	6.10204e-08
RNF208	727800	0.320849	2.10854e-05	0.000143726	0.434871	5.00634e-09	6.12181e-08
PEX5	5830	0.362217	1.30347e-06	1.36469e-05	0.434812	5.03301e-09	6.15075e-08
FBXW11	23291	0.390547	1.52581e-07	2.19526e-06	0.434787	5.04415e-09	6.16071e-08
LRRC14	9684	0.4145	2.11179e-08	4.12141e-07	0.434722	5.07325e-09	6.18889e-08
ZNF740	283337	0.527342	1.75637e-13	1.91809e-11	0.4347	5.08336e-09	6.19754e-08
C14orf132	56967	0.363259	1.20883e-06	1.2866e-05	0.434678	5.09349e-09	6.2062e-08
CYP27C1	339761	0.229054	0.00273962	0.008868	0.434628	5.11607e-09	6.23002e-08
SRRM4	84530	0.0344195	0.656852	0.762428	0.434526	5.16266e-09	6.2793e-08
SCHIP1	29970	0.113036	0.143396	0.243552	0.434516	5.16722e-09	6.28113e-08
POU6F1	5463	0.309765	4.16159e-05	0.000255278	0.434464	5.19126e-09	6.30661e-08
TROVE2	6738	0.422228	1.07856e-08	2.27872e-07	0.434357	5.24082e-09	6.36305e-08
PRCC	5546	0.363739	1.16755e-06	1.2524e-05	0.434322	5.25705e-09	6.37899e-08
DLGAP3	58512	0.355662	2.08118e-06	2.01455e-05	0.434287	5.27333e-09	6.39306e-08
GSK3B	2932	0.36396	1.14893e-06	1.23501e-05	0.43428	5.27682e-09	6.39306e-08
KIAA0649	9858	0.462565	2.42722e-10	9.07711e-09	0.434277	5.27799e-09	6.39306e-08
PLEKHG3	26030	0.300192	7.32801e-05	0.000413669	0.434225	5.30252e-09	6.41143e-08
C11orf68	83638	0.251651	0.000965265	0.00370012	0.4342	5.31424e-09	6.42181e-08
GEMIN4	50628	0.44317	1.60053e-09	4.49526e-08	0.434136	5.34482e-09	6.45498e-08
?	10357	0.389147	1.70461e-07	2.41195e-06	0.434093	5.36491e-09	6.47163e-08
ZNF423	23090	0.452044	6.85252e-10	2.19155e-08	0.434093	5.36491e-09	6.47163e-08
C16orf45	89927	0.227864	0.00288672	0.00926486	0.433616	5.59689e-09	6.74254e-08
C16orf92	146378	0.414874	2.04489e-08	4.00225e-07	0.433611	5.59935e-09	6.74254e-08
ZNF367	195828	0.354138	2.3169e-06	2.20837e-05	0.433604	5.60305e-09	6.74304e-08
R3HCC1	203069	0.269527	0.000394611	0.00173374	0.433564	5.62283e-09	6.76092e-08
ZNF445	353274	0.39552	1.02493e-07	1.55989e-06	0.433556	5.62655e-09	6.76092e-08
SYNE2	23224	0.351765	2.73519e-06	2.53412e-05	0.433554	5.62779e-09	6.76092e-08
B4GALNT4	338707	0.305632	5.32586e-05	0.000314662	0.433514	5.64765e-09	6.78081e-08
POLE	5426	0.375966	4.72059e-07	5.78618e-06	0.433407	5.70136e-09	6.8413e-08
CDC23	8697	0.333153	9.60182e-06	7.33389e-05	0.43337	5.72022e-09	6.85992e-08
CDKN2C	1031	0.30701	4.9074e-05	0.000292889	0.433347	5.73156e-09	6.8695e-08
BCL11B	64919	0.358317	1.72395e-06	1.71735e-05	0.433283	5.76444e-09	6.90488e-08
TTC9B	148014	0.157921	0.040304	0.086216	0.433238	5.78731e-09	6.92823e-08
TSC2	7249	0.380161	3.43006e-07	4.40691e-06	0.433178	5.81793e-09	6.96084e-08
NFRKB	4798	0.493521	9.25815e-12	5.60705e-10	0.433086	5.86545e-09	7.00952e-08
COPG2	26958	0.545793	1.66533e-14	2.42489e-12	0.433042	5.88871e-09	7.03322e-08
PPOX	5498	0.313818	3.25561e-05	0.00020771	0.432907	5.95899e-09	7.11303e-08
ABI2	10152	0.392371	1.31965e-07	1.94919e-06	0.432825	6.00234e-09	7.15645e-08
CCDC62	84660	0.325977	1.52545e-05	0.000109087	0.432726	6.05529e-09	7.21539e-08
TERF1	7013	0.317114	2.6594e-05	0.000174442	0.432607	6.11941e-09	7.27913e-08
CKMT1B	1159	0.201862	0.00849122	0.0231181	0.432574	6.13689e-09	7.29569e-08
PABPN1	8106	0.354462	2.26464e-06	2.17065e-05	0.432492	6.18148e-09	7.34444e-08
POLR2E	5434	0.298921	7.88796e-05	0.000440914	0.432447	6.20593e-09	7.36923e-08
GABBR1	2550	0.228087	0.00285872	0.00918648	0.432428	6.21683e-09	7.3779e-08
ST7	7982	0.391984	1.36098e-07	1.9973e-06	0.432313	6.27983e-09	7.44837e-08
RALYL	138046	0.305137	5.48419e-05	0.000321795	0.432211	6.33651e-09	7.51125e-08
LOC283174	283174	0.333847	9.17593e-06	7.05849e-05	0.432199	6.34346e-09	7.51515e-08
LOC100240726	100240726	0.335959	7.98669e-06	6.28738e-05	0.432164	6.36294e-09	7.53388e-08
PRMT6	55170	0.523488	2.82441e-13	2.85655e-11	0.432079	6.4105e-09	7.58477e-08
SCN3B	55800	0.370381	7.17195e-07	8.27697e-06	0.432074	6.41331e-09	7.58477e-08
KLHL28	54813	0.331856	1.04486e-05	7.90688e-05	0.431873	6.52803e-09	7.71601e-08
C8orf44	56260	0.361755	1.34763e-06	1.40234e-05	0.431856	6.53804e-09	7.72339e-08
BCHE	590	0.312657	3.494e-05	0.000219979	0.431846	6.54376e-09	7.72571e-08
SPC24	147841	0.28762	0.000149594	0.000766104	0.431811	6.56384e-09	7.74495e-08
TMEM199	147007	0.312936	3.43531e-05	0.000217083	0.431684	6.63746e-09	7.82732e-08
RTKN	6242	0.218512	0.00431517	0.0130652	0.431647	6.65927e-09	7.84853e-08
NPAS3	64067	0.378805	3.80501e-07	4.79856e-06	0.431475	6.76045e-09	7.96321e-08
CKAP2L	150468	0.369394	7.71586e-07	8.83023e-06	0.431413	6.79747e-09	7.99765e-08
MND1	84057	0.270345	0.000378233	0.00167396	0.431396	6.80788e-09	8.0053e-08
MARK3	4140	0.327066	1.42302e-05	0.000102801	0.431386	6.81383e-09	8.00771e-08
TUBB2B	347733	0.341006	5.70827e-06	4.73713e-05	0.431266	6.88562e-09	8.08283e-08
ZCCHC3	85364	0.224437	0.00335122	0.0105044	0.431197	6.92784e-09	8.12774e-08
GRIK2	2898	0.374376	5.32155e-07	6.41555e-06	0.43114	6.9627e-09	8.15931e-08
RSRC2	65117	0.401957	6.06473e-08	1.00903e-06	0.431097	6.98857e-09	8.18496e-08
FAM104B	90736	0.296651	8.98946e-05	0.000492906	0.431025	7.03292e-09	8.23221e-08
ELMO2	63916	0.377465	4.21372e-07	5.23363e-06	0.430958	7.07446e-09	8.27611e-08
SNRPA	6626	0.345472	4.21985e-06	3.66954e-05	0.430911	7.10383e-09	8.30101e-08
CCNE2	9134	0.173058	0.0244454	0.0567746	0.430899	7.11158e-09	8.30533e-08
CAPN10	11132	0.300242	7.30638e-05	0.000412675	0.430866	7.13176e-09	8.32125e-08
C7orf70	84792	0.404473	4.92496e-08	8.47718e-07	0.430864	7.13331e-09	8.32125e-08
ANKS3	124401	0.373467	5.69752e-07	6.7812e-06	0.430807	7.16917e-09	8.35833e-08
RGR	5995	0.173495	0.0240812	0.0560558	0.430662	7.26034e-09	8.45686e-08
FANCI	55215	0.433151	4.05231e-09	9.97577e-08	0.43066	7.26192e-09	8.45686e-08
ECT2	1894	0.351952	2.69971e-06	2.50805e-05	0.430618	7.28886e-09	8.48342e-08
CCDC41	51134	0.483664	2.71463e-11	1.39792e-09	0.430558	7.32705e-09	8.52304e-08
METTL2A	339175	0.352514	2.59599e-06	2.42375e-05	0.430513	7.35582e-09	8.54683e-08
PPME1	51400	0.36581	1.00414e-06	1.10305e-05	0.430498	7.36544e-09	8.55018e-08
SIRT2	22933	0.181557	0.0181574	0.0441431	0.430496	7.36704e-09	8.55018e-08
PIK3R1	5295	0.665653	0	0	0.430439	7.40402e-09	8.58824e-08
SOX13	9580	0.0843407	0.275609	0.406767	0.430386	7.43793e-09	8.62271e-08
DHX35	60625	0.405218	4.62904e-08	8.04051e-07	0.430357	7.45738e-09	8.64037e-08
TERF2IP	54386	0.337182	7.36647e-06	5.88029e-05	0.430312	7.48664e-09	8.66938e-08
FAAH	2166	0.202656	0.00823081	0.0225166	0.430212	7.55206e-09	8.73528e-08
BMP7	655	0.263997	0.000523906	0.00220552	0.430051	7.65953e-09	8.85461e-08
ATG4B	23192	0.350371	3.01338e-06	2.7558e-05	0.429944	7.73143e-09	8.9327e-08
TNPO2	30000	0.467094	1.53575e-10	6.08697e-09	0.429899	7.76172e-09	8.96265e-08
ACD	65057	0.382	2.97778e-07	3.89654e-06	0.429815	7.81925e-09	9.024e-08
BUB3	9184	0.308277	4.55006e-05	0.00027508	0.429785	7.83965e-09	9.03739e-08
TTF1	7270	0.48414	2.57927e-11	1.34746e-09	0.429772	7.84817e-09	9.04213e-08
PANK1	53354	0.401722	6.18333e-08	1.02478e-06	0.429688	7.9063e-09	9.0938e-08
SAP130	79595	0.345026	4.35018e-06	3.76979e-05	0.429688	7.9063e-09	9.0938e-08
HRH3	11255	0.2073	0.00684408	0.0192857	0.429665	7.92176e-09	9.10648e-08
ILF2	3608	0.279095	0.000238219	0.0011332	0.429613	7.95795e-09	9.14295e-08
FLJ10038	55056	0.520992	3.82583e-13	3.61973e-11	0.429345	8.14654e-09	9.34917e-08
PQBP1	10084	0.26677	0.000454841	0.00195486	0.42931	8.1713e-09	9.37235e-08
C6orf167	253714	0.357323	1.85023e-06	1.82455e-05	0.42919	8.25674e-09	9.45977e-08
ZNF687	57592	0.451605	7.15008e-10	2.27594e-08	0.429089	8.33039e-09	9.53351e-08
LRRN2	10446	0.0331097	0.669125	0.772134	0.429041	8.36474e-09	9.56749e-08
P2RX7	5027	0.249444	0.00107334	0.00405312	0.428917	8.45577e-09	9.66622e-08
LGR5	8549	0.117766	0.127282	0.221329	0.428885	8.47959e-09	9.68806e-08
FBXL20	84961	0.376819	4.42544e-07	5.46026e-06	0.428832	8.51821e-09	9.72677e-08
ZNF606	80095	0.357896	1.77642e-06	1.76191e-05	0.428825	8.52374e-09	9.72768e-08
PPM1K	152926	0.361525	1.37016e-06	1.42003e-05	0.428775	8.5607e-09	9.76443e-08
ATRIP	84126	0.359119	1.62812e-06	1.6356e-05	0.428671	8.63882e-09	9.82292e-08
PAX6	5080	0.312767	3.4709e-05	0.000218861	0.428668	8.64069e-09	9.82292e-08
ZNF429	353088	0.380722	3.28566e-07	4.2373e-06	0.428668	8.64069e-09	9.82292e-08
CDC25C	995	0.366982	9.21557e-07	1.02218e-05	0.428626	8.67251e-09	9.84819e-08
TPX2	22974	0.378141	4.00257e-07	5.0169e-06	0.428626	8.67251e-09	9.84819e-08
MCM2	4171	0.436665	2.93545e-09	7.52407e-08	0.428611	8.68376e-09	9.85552e-08
ELF2	1998	0.476105	6.05433e-11	2.74946e-09	0.42834	8.89072e-09	1.00793e-07
FTO	79068	0.433528	3.91515e-09	9.67077e-08	0.42829	8.92921e-09	1.01173e-07
FAM111B	374393	0.251065	0.000992946	0.00379066	0.428261	8.95237e-09	1.0138e-07
MIDN	90007	0.396265	9.65151e-08	1.47657e-06	0.428198	9.00082e-09	1.0186e-07
ASPM	259266	0.395667	1.01289e-07	1.54499e-06	0.428194	9.00471e-09	1.0186e-07
NPAT	4863	0.501439	3.80362e-12	2.69283e-10	0.428049	9.11813e-09	1.03029e-07
GTF2IRD2	84163	0.357062	1.88484e-06	1.85423e-05	0.428039	9.126e-09	1.03062e-07
CAMSAP1	157922	0.44565	1.26581e-09	3.68628e-08	0.428002	9.15558e-09	1.03339e-07
TBC1D24	57465	0.393544	1.2015e-07	1.79012e-06	0.42799	9.16546e-09	1.03393e-07
C3orf31	132001	0.296958	8.83217e-05	0.000485627	0.427972	9.17931e-09	1.03493e-07
TCEA2	6919	0.279207	0.000236795	0.00112747	0.427898	9.23889e-09	1.04107e-07
WIPI2	26100	0.446766	1.13827e-09	3.37227e-08	0.427855	9.27282e-09	1.04375e-07
USF1	7391	0.363263	1.20852e-06	1.2866e-05	0.42784	9.28482e-09	1.04453e-07
CSE1L	1434	0.279909	0.000228012	0.00109249	0.427806	9.31288e-09	1.04597e-07
MLL5	55904	0.55283	6.66134e-15	1.03609e-12	0.427806	9.31288e-09	1.04597e-07
CCDC144C	348254	0.508108	1.76636e-12	1.37368e-10	0.427788	9.32695e-09	1.04697e-07
CHAF1A	10036	0.373937	5.49999e-07	6.59967e-06	0.427761	9.34909e-09	1.04889e-07
EXO1	9156	0.42185	1.115e-08	2.3431e-07	0.427587	9.49116e-09	1.06424e-07
MUDENG	55745	0.289693	0.000133283	0.000692595	0.427512	9.55268e-09	1.07056e-07
SF4	57794	0.315504	2.93643e-05	0.000189823	0.42742	9.62908e-09	1.07853e-07
NKPD1	284353	0.210728	0.00595811	0.0171782	0.427381	9.6623e-09	1.08107e-07
CUEDC2	79004	0.236285	0.00198259	0.00677487	0.427274	9.75212e-09	1.09053e-07
SGOL2	151246	0.408202	3.60611e-08	6.50589e-07	0.427169	9.84063e-09	1.09983e-07
TAF9B	51616	0.252804	0.000912849	0.0035355	0.427018	9.97054e-09	1.11313e-07
NOP56	10528	0.313198	3.38093e-05	0.000214638	0.42701	9.97697e-09	1.11325e-07
C17orf51	339263	0.281784	0.000206038	0.00100288	0.426958	1.00221e-08	1.11767e-07
KCNJ9	3765	0.237788	0.00185145	0.00639828	0.426844	1.01217e-08	1.12816e-07
ZNF746	155061	0.3912	1.44863e-07	2.10637e-06	0.426824	1.01391e-08	1.12949e-07
VWA5B2	90113	0.151319	0.0495448	0.101659	0.426806	1.01543e-08	1.13058e-07
NCAN	1463	0.257854	0.000712691	0.00286134	0.426704	1.02441e-08	1.13996e-07
DDX12	440081	0.312319	3.56663e-05	0.000223661	0.426645	1.0297e-08	1.14448e-07
ERBB4	2066	0.37535	4.94523e-07	6.01841e-06	0.42664	1.03015e-08	1.14448e-07
ZNF862	643641	0.506462	2.13785e-12	1.62098e-10	0.42656	1.03725e-08	1.15174e-07
CCNF	899	0.36254	1.27339e-06	1.34014e-05	0.426553	1.03791e-08	1.15186e-07
RAB3B	5865	0.477392	5.28884e-11	2.46784e-09	0.426478	1.04462e-08	1.15867e-07
MBIP	51562	-0.00822059	0.915522	0.946931	0.426471	1.04529e-08	1.15879e-07
ZNF680	340252	0.311384	3.77438e-05	0.000234753	0.426448	1.04731e-08	1.1604e-07
FZR1	51343	0.30753	4.75744e-05	0.000285599	0.426436	1.04843e-08	1.16102e-07
DDX6	1656	0.498678	5.20073e-12	3.53563e-10	0.426403	1.05136e-08	1.16351e-07
NEIL3	55247	0.294398	0.000102234	0.000551056	0.426376	1.05384e-08	1.16513e-07
SRRT	51593	0.381067	3.19953e-07	4.13662e-06	0.426118	1.0776e-08	1.18896e-07
ZNF843	283933	0.32749	1.38491e-05	0.000100401	0.426115	1.07783e-08	1.18896e-07
WSCD1	23302	0.258589	0.00068721	0.00277247	0.425944	1.09388e-08	1.2055e-07
HRK	8739	0.31266	3.49349e-05	0.000219979	0.425936	1.09458e-08	1.20563e-07
NAP1L4	4676	0.32633	1.4915e-05	0.00010707	0.425876	1.10022e-08	1.21119e-07
TMEM79	84283	0.349714	3.15362e-06	2.86999e-05	0.425812	1.10636e-08	1.21664e-07
METT10D	79066	0.419968	1.31499e-08	2.71047e-07	0.425782	1.10921e-08	1.21912e-07
ZNF883	169834	0.25381	0.000869281	0.00338914	0.425727	1.11444e-08	1.22422e-07
MYBL2	4605	0.399258	7.56766e-08	1.21765e-06	0.425702	1.11683e-08	1.22618e-07
PRKRA	8575	0.269596	0.000393206	0.00172942	0.42566	1.1209e-08	1.22986e-07
FARSB	10056	0.387988	1.86768e-07	2.61922e-06	0.425655	1.12138e-08	1.22986e-07
PRDM11	56981	0.195069	0.0110366	0.02895	0.425638	1.12306e-08	1.23092e-07
MRPS9	64965	0.230475	0.00257291	0.00841956	0.425633	1.12354e-08	1.23092e-07
HMGCS1	3157	0.20459	0.00762565	0.0210887	0.425494	1.13707e-08	1.24375e-07
ZADH2	284273	0.230095	0.00261655	0.00854197	0.425451	1.14121e-08	1.24762e-07
CCDC21	64793	0.407551	3.8087e-08	6.83535e-07	0.425424	1.1439e-08	1.24989e-07
PRODH	5625	0.283545	0.000187196	0.00092521	0.425364	1.14978e-08	1.25565e-07
TIA1	7072	0.323616	1.77188e-05	0.000123526	0.425295	1.15668e-08	1.26251e-07
PRR22	163154	0.385613	2.24973e-07	3.07649e-06	0.425026	1.18367e-08	1.29059e-07
ARHGAP5	394	0.411518	2.72431e-08	5.14088e-07	0.425016	1.18468e-08	1.29101e-07
MDC1	9656	0.390425	1.54068e-07	2.21046e-06	0.425004	1.18594e-08	1.2917e-07
SLC25A27	9481	0.287576	0.000149957	0.00076777	0.424974	1.18898e-08	1.29433e-07
CCDC28B	79140	0.212309	0.005585	0.0162785	0.424947	1.19178e-08	1.29627e-07
PPFIA3	8541	0.326889	1.43922e-05	0.000103752	0.424944	1.19203e-08	1.29627e-07
U2AF2	11338	0.399953	7.14937e-08	1.16035e-06	0.424897	1.19687e-08	1.30085e-07
MLYCD	23417	0.423145	9.94782e-09	2.12971e-07	0.424785	1.20842e-08	1.3127e-07
ZNF540	163255	0.284755	0.000175197	0.000877308	0.424728	1.21436e-08	1.31845e-07
FHOD3	80206	0.356545	1.95521e-06	1.9136e-05	0.424638	1.22371e-08	1.32791e-07
RAB9B	51209	0.412839	2.4345e-08	4.64523e-07	0.424626	1.22502e-08	1.32849e-07
C16orf68	79091	0.363564	1.18244e-06	1.26441e-05	0.424621	1.22554e-08	1.32849e-07
HDAC5	10014	0.384341	2.48412e-07	3.34875e-06	0.424591	1.22868e-08	1.33119e-07
TMEM74	157753	0.491913	1.106e-11	6.52511e-10	0.424531	1.23498e-08	1.33731e-07
OLFM1	10439	0.2092	0.00633933	0.0180617	0.424442	1.24449e-08	1.34689e-07
EEFSEC	60678	0.314817	3.06282e-05	0.000197301	0.42439	1.25006e-08	1.35179e-07
NCBP1	4686	0.447637	1.04745e-09	3.13031e-08	0.424387	1.25033e-08	1.35179e-07
ALG10B	144245	0.373042	5.88211e-07	6.95254e-06	0.424377	1.2514e-08	1.35223e-07
KIF2C	11004	0.373546	5.66398e-07	6.75899e-06	0.42435	1.25433e-08	1.35469e-07
FBXW7	55294	0.383768	2.59707e-07	3.46913e-06	0.424173	1.27343e-08	1.37387e-07
NICN1	84276	0.260574	0.000622473	0.00255038	0.424104	1.28104e-08	1.38136e-07
ZMYND19	116225	0.363854	1.15781e-06	1.24325e-05	0.424084	1.28322e-08	1.38298e-07
ZNF227	7770	0.357699	1.80147e-06	1.78418e-05	0.424039	1.28815e-08	1.38683e-07
SFRS3	6428	0.26436	0.000514338	0.00217192	0.423994	1.29309e-08	1.39069e-07
AKAP6	9472	0.32225	1.93116e-05	0.000133452	0.423952	1.29777e-08	1.39427e-07
TUBG1	7283	0.328853	1.26894e-05	9.36105e-05	0.423922	1.30108e-08	1.3971e-07
GLUD1	2746	0.261402	0.000597172	0.00246294	0.423895	1.30413e-08	1.39964e-07
C21orf45	54069	0.282218	0.000201235	0.000983469	0.423843	1.30997e-08	1.40517e-07
TECPR1	25851	0.421304	1.16983e-08	2.4433e-07	0.423676	1.32875e-08	1.42383e-07
UBE2I	7329	0.478987	4.46931e-11	2.12899e-09	0.423579	1.3398e-08	1.43492e-07
KIAA1147	57189	0.452008	6.87643e-10	2.19565e-08	0.423554	1.34265e-08	1.43681e-07
BRSK1	84446	0.283077	0.000192045	0.000943948	0.423542	1.34408e-08	1.43681e-07
MAPRE1	22919	0.358514	1.70001e-06	1.69844e-05	0.42346	1.35352e-08	1.44585e-07
CXXC1	30827	0.256256	0.000771196	0.0030673	0.42342	1.35813e-08	1.44926e-07
RAB2B	84932	0.299175	7.77292e-05	0.000435076	0.423373	1.36362e-08	1.45436e-07
VSTM2B	342865	0.264955	0.000499015	0.00211898	0.423365	1.36448e-08	1.45453e-07
NSUN6	221078	0.40089	6.62106e-08	1.08144e-06	0.423343	1.36709e-08	1.45655e-07
SAFB2	9667	0.413033	2.39439e-08	4.57721e-07	0.423318	1.37e-08	1.45889e-07
PRPF6	24148	0.399613	7.35111e-08	1.18652e-06	0.423301	1.37203e-08	1.46016e-07
WDR89	112840	0.34533	4.26092e-06	3.70211e-05	0.423296	1.37261e-08	1.46016e-07
NUF2	83540	0.356402	1.97504e-06	1.92818e-05	0.423266	1.37611e-08	1.46268e-07
EDC4	23644	0.398726	7.9031e-08	1.25782e-06	0.423263	1.37641e-08	1.46268e-07
MIS12	79003	0.343741	4.74677e-06	4.05222e-05	0.423246	1.37845e-08	1.4641e-07
FUBP3	8939	0.404803	4.79178e-08	8.27419e-07	0.423219	1.38167e-08	1.46676e-07
ZFP41	286128	0.49466	8.15747e-12	5.12175e-10	0.423124	1.39285e-08	1.47786e-07
MAD2L1	4085	0.341891	5.3787e-06	4.51678e-05	0.423079	1.39817e-08	1.48274e-07
ERI2	112479	0.325475	1.575e-05	0.000111923	0.423002	1.40739e-08	1.49175e-07
C17orf71	55181	0.441182	1.92917e-09	5.28105e-08	0.422928	1.41637e-08	1.50049e-07
ZNF653	115950	0.325023	1.62089e-05	0.000114674	0.42292	1.41727e-08	1.50067e-07
KIAA1267	284058	0.485187	2.30405e-11	1.22234e-09	0.422888	1.42118e-08	1.50403e-07
GART	2618	0.380877	3.2468e-07	4.19245e-06	0.422791	1.43296e-08	1.51526e-07
RBM17	84991	0.352271	2.64029e-06	2.45952e-05	0.422789	1.43327e-08	1.51526e-07
ERCC3	2071	0.430634	5.09341e-09	1.21291e-07	0.422759	1.43692e-08	1.51756e-07
BUB1	699	0.325967	1.52638e-05	0.000109116	0.422714	1.4424e-08	1.521e-07
CHRM1	1128	0.167843	0.0291637	0.0657616	0.422684	1.44607e-08	1.52409e-07
TSHZ1	10194	0.252052	0.000946731	0.00364063	0.422448	1.47544e-08	1.55344e-07
RFC3	5983	0.393766	1.18022e-07	1.7669e-06	0.422401	1.48138e-08	1.55876e-07
PEG3	5178	0.395429	1.03255e-07	1.56916e-06	0.422396	1.482e-08	1.55876e-07
NUP107	57122	0.0675099	0.383148	0.51879	0.422343	1.4886e-08	1.56283e-07
PHF12	57649	0.401585	6.25351e-08	1.03291e-06	0.422331	1.49017e-08	1.56335e-07
ZNF235	9310	0.360938	1.42927e-06	1.47089e-05	0.422224	1.50378e-08	1.57682e-07
MTA1	9112	0.330986	1.1056e-05	8.30553e-05	0.422152	1.51303e-08	1.58476e-07
SH2B1	25970	0.438515	2.47358e-09	6.50256e-08	0.422147	1.51367e-08	1.58476e-07
POLR3E	55718	0.43359	3.89308e-09	9.6416e-08	0.422005	1.532e-08	1.60314e-07
HOXA2	3199	0.44345	1.55887e-09	4.40844e-08	0.421983	1.53492e-08	1.60537e-07
GRIK3	2899	0.281977	0.00020389	0.000994551	0.421933	1.54141e-08	1.61134e-07
JRK	8629	0.481423	3.45048e-11	1.71116e-09	0.421913	1.54402e-08	1.61181e-07
WASF3	10810	0.386354	2.12316e-07	2.93341e-06	0.421908	1.54467e-08	1.61181e-07
HAUS5	23354	0.398886	7.80066e-08	1.24423e-06	0.421906	1.545e-08	1.61181e-07
TRIM33	51592	0.505241	2.46159e-12	1.84448e-10	0.421898	1.54598e-08	1.61201e-07
TCF4	6925	0.43961	2.23424e-09	5.9598e-08	0.421732	1.56799e-08	1.63414e-07
POC1A	25886	0.256045	0.000779228	0.00309087	0.421516	1.59703e-08	1.66103e-07
ZNF75A	7627	0.427173	6.95397e-09	1.57934e-07	0.421501	1.59905e-08	1.66229e-07
ARNT2	9915	0.397212	8.93859e-08	1.39134e-06	0.421389	1.61429e-08	1.67643e-07
NRSN1	140767	0.30453	5.68426e-05	0.000331921	0.421381	1.61532e-08	1.67665e-07
C2CD2L	9854	0.347456	3.68439e-06	3.27386e-05	0.421324	1.62316e-08	1.68394e-07
NHLH1	4807	0.313803	3.2587e-05	0.000207778	0.421277	1.62967e-08	1.68984e-07
SSBP3	23648	0.423895	9.30926e-09	2.01825e-07	0.421267	1.63105e-08	1.68991e-07
MCPH1	79648	0.400013	7.11458e-08	1.15561e-06	0.421264	1.63139e-08	1.68991e-07
BBS10	79738	0.288859	0.000139634	0.000721394	0.421195	1.64104e-08	1.69855e-07
SGSM2	9905	0.265236	0.000491929	0.00209322	0.421192	1.64139e-08	1.69855e-07
CYTSB	92521	0.44607	1.21624e-09	3.57746e-08	0.42115	1.64727e-08	1.70293e-07
HNRNPA3	220988	0.409509	3.22994e-08	5.95278e-07	0.4211	1.65423e-08	1.70926e-07
PGP	283871	0.272409	0.00033962	0.0015261	0.421021	1.66541e-08	1.71908e-07
AKAP8L	26993	0.308465	4.49895e-05	0.000272713	0.421003	1.66786e-08	1.71988e-07
TUBA1A	7846	0.227677	0.00291049	0.00932219	0.421003	1.66786e-08	1.71988e-07
CHD6	84181	0.46214	2.53295e-10	9.35324e-09	0.420969	1.67278e-08	1.72409e-07
ZNF480	147657	0.416559	1.76844e-08	3.5114e-07	0.420934	1.67772e-08	1.72831e-07
PPP1R1A	5502	0.270602	0.000373211	0.00165402	0.420926	1.67878e-08	1.72854e-07
KCNA6	3742	0.252266	0.000936965	0.00360984	0.420874	1.68621e-08	1.73532e-07
KIAA1324L	222223	0.504523	2.67342e-12	1.96028e-10	0.420867	1.68728e-08	1.73555e-07
HIRA	7290	0.32119	2.06396e-05	0.000141439	0.420822	1.69368e-08	1.74126e-07
FBXW8	26259	0.436401	3.00798e-09	7.68121e-08	0.420683	1.71374e-08	1.761e-07
LOC100270804	100270804	0.504644	2.63656e-12	1.94411e-10	0.420668	1.71591e-08	1.76234e-07
FBXO5	26271	0.368485	8.25171e-07	9.32394e-06	0.420611	1.72422e-08	1.77e-07
ZNF608	57507	0.465246	1.85261e-10	7.16308e-09	0.420506	1.73951e-08	1.7848e-07
C8orf38	137682	0.282759	0.000195401	0.000958607	0.420307	1.76898e-08	1.81323e-07
BCR	613	0.457798	3.90132e-10	1.34619e-08	0.420268	1.77494e-08	1.81843e-07
RAD54L	8438	0.365295	1.04262e-06	1.13741e-05	0.420215	1.78278e-08	1.82555e-07
COG4	25839	0.221812	0.00375129	0.0115851	0.4202	1.78503e-08	1.82694e-07
GNAZ	2781	0.289731	0.000133005	0.000691499	0.420059	1.80651e-08	1.84708e-07
C4orf27	54969	0.257644	0.000720164	0.00288727	0.420051	1.80764e-08	1.84732e-07
LRRC8B	23507	0.317714	2.56261e-05	0.000168956	0.419997	1.816e-08	1.8548e-07
CAND2	23066	0.264858	0.000501483	0.00212726	0.419947	1.82364e-08	1.86021e-07
LIN9	286826	0.354027	2.335e-06	2.22117e-05	0.419944	1.82402e-08	1.86021e-07
OIP5	11339	0.256447	0.000763965	0.00304208	0.419939	1.82479e-08	1.86021e-07
PMS2	5395	0.407518	3.81929e-08	6.84837e-07	0.419862	1.83669e-08	1.86956e-07
ZNF643	65243	0.406648	4.10834e-08	7.29027e-07	0.419653	1.86931e-08	1.90182e-07
SCRIB	23513	0.393886	1.16892e-07	1.7556e-06	0.419624	1.87401e-08	1.90566e-07
EPC2	26122	0.459413	3.32465e-10	1.18598e-08	0.419599	1.87794e-08	1.90871e-07
ZNF639	51193	0.306205	5.14777e-05	0.000305459	0.419455	1.90089e-08	1.93013e-07
CBLL1	79872	0.440283	2.09826e-09	5.66089e-08	0.419313	1.92371e-08	1.95136e-07
SLC9A6	10479	0.310296	4.03057e-05	0.000248354	0.419226	1.93785e-08	1.96377e-07
GUF1	60558	0.337871	7.03719e-06	5.66369e-05	0.419198	1.94231e-08	1.96635e-07
ZNF709	163051	0.36935	7.74088e-07	8.849e-06	0.419084	1.96109e-08	1.98438e-07
KCNH2	3757	0.321601	2.01156e-05	0.000138303	0.418975	1.97921e-08	2.00173e-07
HNRNPA1L2	144983	0.42685	7.15778e-09	1.61994e-07	0.41896	1.98169e-08	2.00326e-07
CWC25	54883	0.385212	2.32126e-07	3.16452e-06	0.418898	1.99207e-08	2.01276e-07
TRIM62	55223	0.264329	0.000515164	0.00217496	0.41886	1.99833e-08	2.01709e-07
CASC5	57082	0.302502	6.40423e-05	0.000367894	0.418714	2.02311e-08	2.03795e-07
DAB2IP	153090	0.333766	9.22453e-06	7.09321e-05	0.418709	2.02395e-08	2.03795e-07
DGCR10	26222	0.263187	0.000545829	0.0022833	0.418532	2.05418e-08	2.06636e-07
DNA2	1763	0.34189	5.37895e-06	4.51678e-05	0.4184	2.07702e-08	2.08831e-07
FLJ43390	646113	0.229103	0.00273374	0.00885414	0.418244	2.10449e-08	2.11283e-07
SNAPC4	6621	0.413443	2.31194e-08	4.44027e-07	0.418219	2.10889e-08	2.1162e-07
SRGAP1	57522	0.318907	2.37988e-05	0.000158899	0.418167	2.11814e-08	2.1243e-07
DOM3Z	1797	0.272263	0.000342232	0.00153716	0.418162	2.11902e-08	2.1243e-07
SAFB	6294	0.447695	1.0416e-09	3.12192e-08	0.418154	2.12035e-08	2.12459e-07
MCM4	4173	0.486949	1.90394e-11	1.03687e-09	0.418139	2.123e-08	2.12621e-07
ZNF177	7730	0.282699	0.000196042	0.000961294	0.418072	2.13498e-08	2.13509e-07
HOXD3	3232	0.37157	6.56517e-07	7.6417e-06	0.418008	2.14658e-08	2.14459e-07
UNKL	64718	0.485099	2.32601e-11	1.2308e-09	0.418008	2.14658e-08	2.14459e-07
SCD5	79966	0.355752	2.06795e-06	2.00364e-05	0.418	2.14792e-08	2.14489e-07
DGCR2	9993	0.303733	5.95761e-05	0.00034572	0.417963	2.15464e-08	2.15056e-07
RNMTL1	55178	0.316273	2.80091e-05	0.000182384	0.41794	2.15869e-08	2.15355e-07
GBX2	2637	0.587552	0	0	0.417821	2.18037e-08	2.17096e-07
MBD3	53615	0.315687	2.90363e-05	0.000188237	0.417821	2.18037e-08	2.17096e-07
ZNF828	283489	0.398807	7.85144e-08	1.25057e-06	0.417737	2.19586e-08	2.18532e-07
C10orf140	387640	0.424165	9.08963e-09	1.97971e-07	0.417697	2.20319e-08	2.19155e-07
AKIRIN2	55122	0.325667	1.55588e-05	0.000110877	0.417679	2.2064e-08	2.19368e-07
TH1L	51497	0.340755	5.80538e-06	4.808e-05	0.417607	2.21975e-08	2.20589e-07
PLK1S1	55857	0.397065	9.0458e-08	1.40377e-06	0.417595	2.22206e-08	2.20605e-07
C15orf23	90417	0.206987	0.00693055	0.0194759	0.41756	2.22855e-08	2.21127e-07
INTS12	57117	0.335315	8.33292e-06	6.51745e-05	0.417555	2.22947e-08	2.21127e-07
CCDC14	64770	0.40692	4.01571e-08	7.15062e-07	0.417503	2.23923e-08	2.21988e-07
PCDHB10	56126	0.33015	1.16707e-05	8.70996e-05	0.417366	2.26499e-08	2.24433e-07
TTLL2	83887	0.302403	6.4412e-05	0.000369604	0.417336	2.27065e-08	2.24885e-07
CDCA3	83461	0.232718	0.00232842	0.00774542	0.417207	2.29532e-08	2.27109e-07
MAGED4B	81557	0.309333	4.27085e-05	0.000261122	0.41712	2.31207e-08	2.28547e-07
NFKBIL2	4796	0.309035	4.34812e-05	0.000264979	0.41703	2.32942e-08	2.30088e-07
KCNAB3	9196	0.377182	4.30505e-07	5.32519e-06	0.417028	2.32991e-08	2.30088e-07
GLRX5	51218	0.25101	0.000995579	0.0037993	0.416958	2.34349e-08	2.31318e-07
ASCC1	51008	0.263314	0.00054234	0.00227194	0.416904	2.35422e-08	2.32266e-07
PVRL1	5818	0.345105	4.32687e-06	3.75469e-05	0.416817	2.37138e-08	2.33847e-07
GRID2	2895	0.32895	1.26101e-05	9.31621e-05	0.416777	2.37927e-08	2.34512e-07
IFT140	9742	0.428553	6.14499e-09	1.42396e-07	0.416717	2.39114e-08	2.35569e-07
IFT81	28981	0.440181	2.11825e-09	5.70732e-08	0.416667	2.40109e-08	2.36435e-07
FIP1L1	81608	0.151541	0.0492081	0.10107	0.4166	2.41457e-08	2.37649e-07
EI24	9538	0.432652	4.24071e-09	1.04021e-07	0.416546	2.42561e-08	2.38328e-07
CHD3	1107	0.309971	4.1103e-05	0.000252585	0.416543	2.42611e-08	2.38328e-07
DET1	55070	0.476272	5.94922e-11	2.71966e-09	0.416543	2.42611e-08	2.38328e-07
SNRNP27	11017	0.313132	3.39472e-05	0.000215137	0.416523	2.43014e-08	2.38609e-07
PXMP2	5827	0.206832	0.00697373	0.0195785	0.416481	2.43872e-08	2.39337e-07
WBP1	23559	0.322852	1.85941e-05	0.000129105	0.416469	2.44124e-08	2.39471e-07
SEMA3D	223117	0.454829	5.22431e-10	1.74124e-08	0.41626	2.48411e-08	2.43442e-07
ZNF282	8427	0.391634	1.39946e-07	2.045e-06	0.4162	2.49648e-08	2.44539e-07
ELAVL1	1994	0.369256	7.79485e-07	8.89089e-06	0.416163	2.50425e-08	2.45116e-07
LDOC1L	84247	0.319658	2.27128e-05	0.000152791	0.41616	2.50477e-08	2.45116e-07
C11orf61	79684	0.270109	0.00038289	0.00169166	0.416078	2.52194e-08	2.46679e-07
DAGLA	747	0.328775	1.27531e-05	9.38811e-05	0.415986	2.54133e-08	2.48442e-07
LHFPL4	375323	0.351293	2.82639e-06	2.60803e-05	0.415981	2.54238e-08	2.48442e-07
TARDBP	23435	0.383505	2.65067e-07	3.52696e-06	0.415974	2.54396e-08	2.48478e-07
AAMP	14	0.395363	1.03805e-07	1.57634e-06	0.415954	2.54817e-08	2.48771e-07
TSC22D1	8848	0.268667	0.000412567	0.00179534	0.415882	2.56351e-08	2.50149e-07
CSMD3	114788	0.356543	1.95545e-06	1.9136e-05	0.415835	2.5736e-08	2.51015e-07
SPIRE2	84501	0.330073	1.1729e-05	8.75028e-05	0.415795	2.58213e-08	2.51608e-07
CDC5L	988	0.346559	3.91804e-06	3.4539e-05	0.415725	2.59713e-08	2.52949e-07
POLR1B	84172	0.364768	1.08344e-06	1.1726e-05	0.415688	2.60519e-08	2.53614e-07
JPH4	84502	0.315902	2.86549e-05	0.000186116	0.415638	2.61599e-08	2.54544e-07
AADAT	51166	0.282018	0.000203435	0.00099285	0.415584	2.62791e-08	2.55583e-07
USP7	7874	0.467223	1.51577e-10	6.01938e-09	0.415357	2.67778e-08	2.60187e-07
HNRNPA1	3178	0.394619	1.10215e-07	1.66751e-06	0.415308	2.68886e-08	2.6114e-07
FLJ37307	283521	0.243301	0.00143521	0.00517043	0.415263	2.69887e-08	2.61988e-07
LOC100129066	100129066	0.33651	7.70122e-06	6.10713e-05	0.415223	2.7078e-08	2.62731e-07
RDH11	51109	0.243235	0.00143967	0.00518378	0.415114	2.7325e-08	2.64986e-07
ACCN4	55515	0.189884	0.0134094	0.034056	0.415109	2.73363e-08	2.64986e-07
ZXDC	79364	0.445799	1.24795e-09	3.6451e-08	0.415079	2.7404e-08	2.65502e-07
PNPT1	87178	0.266962	0.000450393	0.00193858	0.415074	2.74153e-08	2.65502e-07
CEP97	79598	0.405587	4.48886e-08	7.84346e-07	0.415066	2.74323e-08	2.65541e-07
ATL1	51062	0.228394	0.00282038	0.00908461	0.414969	2.76539e-08	2.6756e-07
BAI1	575	0.20906	0.00637539	0.0181544	0.414959	2.76767e-08	2.67654e-07
ZEB1	6935	0.303957	5.87955e-05	0.00034177	0.414927	2.7751e-08	2.68247e-07
SFMBT1	51460	0.463915	2.11906e-10	8.08668e-09	0.41492	2.77682e-08	2.68286e-07
LOC157627	157627	0.213942	0.00522199	0.0153512	0.4149	2.7814e-08	2.68603e-07
ANKRD23	200539	0.232676	0.00233278	0.00775616	0.414828	2.79808e-08	2.70086e-07
MED1	5469	0.49477	8.058e-12	5.07733e-10	0.414805	2.80328e-08	2.70461e-07
CWC27	10283	0.372426	6.1592e-07	7.24252e-06	0.414703	2.82706e-08	2.72628e-07
TARS2	80222	0.335423	8.27387e-06	6.47894e-05	0.414661	2.83698e-08	2.73456e-07
DZIP3	9666	0.302521	6.397e-05	0.000367582	0.414651	2.83932e-08	2.73553e-07
TCF3	6929	0.397269	8.89771e-08	1.38708e-06	0.414599	2.85163e-08	2.7461e-07
B4GALNT1	2583	0.237794	0.00185096	0.00639766	0.414584	2.85516e-08	2.74821e-07
UST	10090	0.243636	0.00141293	0.00510138	0.414567	2.85928e-08	2.74944e-07
NOC4L	79050	0.28968	0.000133382	0.000692933	0.414562	2.86046e-08	2.74944e-07
FLJ45244	400242	0.294421	0.000102099	0.000550469	0.414462	2.88412e-08	2.77088e-07
RIPPLY2	134701	0.276747	0.0002701	0.00126004	0.41438	2.90378e-08	2.78847e-07
TAGLN3	29114	0.207082	0.00690401	0.0194146	0.414365	2.90736e-08	2.78972e-07
ZBTB39	9880	0.369935	7.41293e-07	8.5311e-06	0.414363	2.90796e-08	2.78972e-07
MCM3APAS	114044	0.410361	3.00536e-08	5.57894e-07	0.414308	2.92116e-08	2.79992e-07
C14orf104	55172	0.267949	0.000428113	0.00185317	0.414291	2.92537e-08	2.80265e-07
ROBO3	64221	0.393421	1.2134e-07	1.80655e-06	0.414196	2.94833e-08	2.82333e-07
ZNF768	79724	0.45082	7.71399e-10	2.42908e-08	0.414184	2.95136e-08	2.82492e-07
REC8	9985	0.275766	0.000284552	0.00131699	0.414052	2.98371e-08	2.85322e-07
SLC38A3	10991	0.215213	0.00495402	0.0146748	0.413866	3.03006e-08	2.8935e-07
LRFN1	57622	0.321087	2.07739e-05	0.000142122	0.413843	3.03567e-08	2.89751e-07
SENP7	57337	0.42862	6.10799e-09	1.41859e-07	0.413696	3.07269e-08	2.93148e-07
EPHB3	2049	0.215554	0.00488434	0.0145047	0.413689	3.07458e-08	2.93192e-07
TSSC4	10078	0.30351	6.03642e-05	0.000349404	0.413607	3.09549e-08	2.95048e-07
DIRAS2	54769	0.335929	8.00263e-06	6.29751e-05	0.41344	3.13835e-08	2.98718e-07
BRWD1	54014	0.369652	7.57011e-07	8.69736e-06	0.413401	3.14867e-08	2.99561e-07
PCF11	51585	0.39953	7.40115e-08	1.19366e-06	0.413343	3.16356e-08	3.00839e-07
FEZF2	55079	0.263351	0.000541337	0.0022682	0.413264	3.18439e-08	3.0268e-07
NFKBIL1	4795	0.268205	0.000422517	0.00183204	0.413227	3.1942e-08	3.03456e-07
RAB3C	115827	0.321031	2.08469e-05	0.000142574	0.413033	3.24569e-08	3.08078e-07
ZNF529	57711	0.418269	1.52489e-08	3.08145e-07	0.413008	3.25234e-08	3.08567e-07
RIMS4	140730	0.273918	0.000313751	0.00142988	0.412995	3.25568e-08	3.08724e-07
DCT	1638	0.281959	0.000204082	0.000994777	0.41299	3.25701e-08	3.08724e-07
AKNAD1	254268	0.398319	8.16948e-08	1.2922e-06	0.412958	3.2657e-08	3.09262e-07
C2CD3	26005	0.42466	8.69948e-09	1.9123e-07	0.412876	3.28785e-08	3.11073e-07
ROGDI	79641	0.176926	0.0213834	0.0507922	0.412844	3.29661e-08	3.11759e-07
ZC3H10	84872	0.294629	0.000100897	0.000545568	0.412814	3.30473e-08	3.12382e-07
MYST4	23522	0.448725	9.43792e-10	2.87492e-08	0.412806	3.30676e-08	3.1243e-07
WDR77	79084	0.361128	1.40984e-06	1.45235e-05	0.412697	3.33668e-08	3.14887e-07
C1orf135	79000	0.369587	7.60669e-07	8.72962e-06	0.412675	3.34283e-08	3.15258e-07
LOC645676	645676	0.389164	1.70229e-07	2.41032e-06	0.412652	3.349e-08	3.15694e-07
PARP11	57097	0.324901	1.63341e-05	0.000115401	0.41261	3.36067e-08	3.16649e-07
HDGFRP2	84717	0.383461	2.65967e-07	3.53664e-06	0.412593	3.36548e-08	3.16958e-07
C12orf51	283450	0.336146	7.8889e-06	6.2295e-05	0.412513	3.38759e-08	3.18747e-07
SDCCAG3	10807	0.378237	3.97323e-07	4.98621e-06	0.412503	3.39036e-08	3.18862e-07
USP1	7398	0.401704	6.19242e-08	1.02529e-06	0.412496	3.39245e-08	3.18912e-07
MLF2	8079	0.20804	0.0066434	0.0187976	0.412443	3.40705e-08	3.20138e-07
SRCIN1	80725	0.23396	0.00220226	0.00738918	0.412431	3.41053e-08	3.20319e-07
FAM104A	84923	0.266339	0.000464992	0.00199389	0.412327	3.43995e-08	3.22934e-07
ZNF681	148213	0.317815	2.54666e-05	0.000168012	0.412309	3.44488e-08	3.23249e-07
LOC283856	283856	0.333955	9.11134e-06	7.0207e-05	0.412289	3.45052e-08	3.23614e-07
ZNF77	58492	0.516388	6.6569e-13	5.74255e-11	0.4122	3.476e-08	3.25722e-07
FANCE	2178	0.26926	0.000400109	0.00175312	0.41213	3.49594e-08	3.27442e-07
HNRNPUL1	11100	0.39599	9.86794e-08	1.50855e-06	0.412093	3.50667e-08	3.28147e-07
SP9	100131390	0.192415	0.0122004	0.031516	0.412023	3.52679e-08	3.29879e-07
BPGM	669	0.277515	0.000259253	0.00121857	0.411944	3.54991e-08	3.3174e-07
LOC92249	92249	0.296778	8.92376e-05	0.00049027	0.411842	3.57975e-08	3.34376e-07
AATF	26574	0.418825	1.4529e-08	2.95927e-07	0.411787	3.59586e-08	3.35728e-07
BAHCC1	57597	0.369864	7.45211e-07	8.57138e-06	0.411732	3.61204e-08	3.37085e-07
BRIP1	83990	0.412448	2.51692e-08	4.78638e-07	0.411698	3.62237e-08	3.37896e-07
GTF2IRD2P1	401375	0.306944	4.92677e-05	0.000293789	0.411645	3.63792e-08	3.39193e-07
C8orf41	80185	0.276527	0.000273277	0.00127254	0.411635	3.64089e-08	3.39315e-07
PGBD3	267004	0.389677	1.63472e-07	2.33073e-06	0.411586	3.65578e-08	3.40548e-07
FBXO10	26267	0.3188	2.39572e-05	0.000159684	0.411546	3.66772e-08	3.41506e-07
NTNG2	84628	0.26896	0.00040637	0.00177364	0.411464	3.69249e-08	3.435e-07
TTLL1	25809	0.344024	4.65659e-06	3.9802e-05	0.411439	3.70002e-08	3.44045e-07
SCAMP1	9522	0.326195	1.50436e-05	0.000107842	0.411407	3.70984e-08	3.44646e-07
GPR17	2840	0.167386	0.0296123	0.0665685	0.411399	3.71211e-08	3.44701e-07
SPTAN1	6709	0.318402	2.45573e-05	0.000162851	0.411248	3.75854e-08	3.48854e-07
C8orf42	157695	0.425284	8.23066e-09	1.82291e-07	0.411146	3.79006e-08	3.51303e-07
CCDC99	54908	0.440996	1.96292e-09	5.35202e-08	0.411146	3.79006e-08	3.51303e-07
ANAPC5	51433	0.338094	6.93375e-06	5.59579e-05	0.411133	3.79392e-08	3.51503e-07
LRP4	4038	0.208214	0.00659689	0.0186944	0.411108	3.80165e-08	3.51902e-07
USP39	10713	0.334261	8.93012e-06	6.89523e-05	0.411108	3.80165e-08	3.51902e-07
ERBB3	2065	0.183143	0.0171541	0.0420979	0.411093	3.8063e-08	3.52173e-07
DNAJC28	54943	0.445214	1.31924e-09	3.82561e-08	0.411036	3.82417e-08	3.53667e-07
TTC19	54902	0.344125	4.62485e-06	3.95637e-05	0.410989	3.83899e-08	3.5479e-07
MLL	4297	0.519887	4.37428e-13	4.0822e-11	0.410987	3.83977e-08	3.5479e-07
C22orf36	388886	0.222201	0.00368945	0.0114182	0.410979	3.84211e-08	3.54847e-07
VBP1	7411	0.20138	0.00865308	0.0234592	0.41083	3.88931e-08	3.59044e-07
ZNF517	340385	0.496272	6.81455e-12	4.41355e-10	0.410817	3.89327e-08	3.59248e-07
RNF40	9810	0.387558	1.93192e-07	2.69642e-06	0.41078	3.90517e-08	3.60184e-07
PRKRIP1	79706	0.351886	2.71224e-06	2.51741e-05	0.410711	3.92747e-08	3.6199e-07
ZNF605	100289635	0.42138	1.16205e-08	2.43117e-07	0.410708	3.92827e-08	3.6199e-07
OSBPL2	9885	0.319119	2.34883e-05	0.000157235	0.410663	3.94268e-08	3.62991e-07
PDSS1	23590	0.238725	0.00177372	0.0061733	0.410554	3.9781e-08	3.66089e-07
HES7	84667	0.305968	5.22071e-05	0.000309427	0.410534	3.98458e-08	3.66356e-07
ZNF599	148103	0.383698	2.61124e-07	3.48578e-06	0.410492	3.99837e-08	3.6746e-07
MGC16275	85001	0.311152	3.82778e-05	0.000237632	0.410464	4.00732e-08	3.68117e-07
MVD	4597	0.239728	0.00169383	0.00592741	0.410427	4.01955e-08	3.69076e-07
STOX2	56977	0.384178	2.51582e-07	3.38925e-06	0.410415	4.02363e-08	3.69286e-07
LHX1	3975	0.264632	0.000507291	0.00214702	0.410395	4.03018e-08	3.69721e-07
ZBTB26	57684	0.489086	1.5085e-11	8.53198e-10	0.41036	4.04166e-08	3.70609e-07
GORASP1	64689	0.243486	0.00142284	0.00513219	0.41029	4.06471e-08	3.72556e-07
EFNA3	1944	0.369528	7.63993e-07	8.75309e-06	0.410171	4.10452e-08	3.76037e-07
SLC22A7	10864	0.256198	0.00077339	0.00307484	0.410144	4.11369e-08	3.76709e-07
ASB5	140458	0.228633	0.00279096	0.00901102	0.410134	4.11703e-08	3.76847e-07
KIF5A	3798	0.296114	9.2703e-05	0.000506193	0.410077	4.1363e-08	3.7835e-07
RAB11FIP3	9727	0.389569	1.64875e-07	2.34584e-06	0.410074	4.13714e-08	3.7835e-07
LOC148189	148189	0.314811	3.06398e-05	0.000197301	0.410067	4.13966e-08	3.78412e-07
GRIA2	2891	0.291514	0.000120347	0.000634438	0.410039	4.14891e-08	3.79089e-07
ATP1A4	480	0.215336	0.00492876	0.0146084	0.410032	4.15143e-08	3.79136e-07
ATOH7	220202	0.199785	0.00920797	0.0247673	0.409955	4.17763e-08	3.81204e-07
FRY	10129	0.29067	0.00012619	0.000660829	0.409895	4.19802e-08	3.82894e-07
KLC2	64837	0.252015	0.000948405	0.00364639	0.409659	4.27966e-08	3.89994e-07
HES4	57801	0.26137	0.000598138	0.00246544	0.409612	4.29617e-08	3.91325e-07
UIMC1	51720	0.477129	5.43694e-11	2.5312e-09	0.409545	4.31974e-08	3.93297e-07
DNASE1	1773	0.479176	4.38081e-11	2.09707e-09	0.409532	4.32411e-08	3.93521e-07
FAM168B	130074	0.444474	1.41515e-09	4.07496e-08	0.409515	4.33025e-08	3.93905e-07
AKT3	10000	0.396769	9.26511e-08	1.43347e-06	0.40946	4.34959e-08	3.95489e-07
KIAA0182	23199	0.480499	3.80709e-11	1.86103e-09	0.409438	4.35753e-08	3.96035e-07
CDCA8	55143	0.338306	6.83702e-06	5.52859e-05	0.409413	4.36636e-08	3.96662e-07
GINS2	51659	0.360255	1.50107e-06	1.53326e-05	0.409259	4.42151e-08	4.01495e-07
ZNF502	91392	0.365786	1.00591e-06	1.10381e-05	0.409224	4.43406e-08	4.02457e-07
FNDC8	54752	0.49654	6.61271e-12	4.32374e-10	0.409196	4.44394e-08	4.02997e-07
LOC92973	92973	0.374164	5.40731e-07	6.50487e-06	0.409196	4.44394e-08	4.02997e-07
DLX5	1749	0.362772	1.25226e-06	1.32254e-05	0.409189	4.44664e-08	4.03064e-07
SAC3D1	29901	0.22315	0.00354232	0.0110377	0.409114	4.47371e-08	4.05339e-07
HEATR6	63897	0.378054	4.02915e-07	5.04406e-06	0.409097	4.48005e-08	4.05637e-07
CCNI2	645121	0.214882	0.00502263	0.0148395	0.409095	4.48096e-08	4.05637e-07
JAKMIP1	152789	0.383178	2.7187e-07	3.60578e-06	0.40907	4.49003e-08	4.0628e-07
AZI1	22994	0.343664	4.77177e-06	4.06849e-05	0.409035	4.50277e-08	4.07252e-07
LOC100129637	100129637	0.329656	1.20489e-05	8.94993e-05	0.408985	4.52102e-08	4.08723e-07
JAKMIP2	9832	0.401333	6.38422e-08	1.05028e-06	0.408873	4.56234e-08	4.12277e-07
C1orf96	126731	0.18807	0.0143393	0.0360564	0.408863	4.56603e-08	4.12331e-07
YLPM1	56252	0.436452	2.99369e-09	7.65422e-08	0.408861	4.56695e-08	4.12331e-07
PKN3	29941	0.27583	0.000283586	0.00131311	0.408806	4.58731e-08	4.13987e-07
ADHFE1	137872	0.346476	3.94021e-06	3.46897e-05	0.408771	4.6003e-08	4.14963e-07
ZNF569	148266	0.296337	9.15258e-05	0.000500564	0.408766	4.60216e-08	4.14963e-07
CDH22	64405	0.191471	0.0126395	0.03245	0.408749	4.60868e-08	4.15368e-07
VRK1	7443	0.353168	2.47988e-06	2.33339e-05	0.408349	4.76098e-08	4.28718e-07
ZMIZ2	83637	0.381402	3.11815e-07	4.05181e-06	0.408319	4.77252e-08	4.29569e-07
MAPK8IP3	23162	0.368338	8.34115e-07	9.41463e-06	0.408224	4.80925e-08	4.32685e-07
ANKRD46	157567	0.303278	6.11923e-05	0.0003535	0.408125	4.84821e-08	4.35999e-07
ORAOV1	220064	0.279672	0.000230947	0.00110398	0.40808	4.86584e-08	4.37202e-07
ABCF1	23	0.325025	1.62063e-05	0.000114674	0.408025	4.88747e-08	4.38953e-07
RP1-177G6.2	286411	0.257303	0.000732385	0.0029294	0.407754	4.99601e-08	4.48309e-07
C9orf114	51490	0.347804	3.59731e-06	3.20871e-05	0.407665	5.03236e-08	4.5098e-07
NVL	4931	0.328259	1.31826e-05	9.63862e-05	0.407543	5.08225e-08	4.55252e-07
BIRC5	332	0.233048	0.00229427	0.00765167	0.407431	5.12849e-08	4.58993e-07
MSTN	2660	0.194337	0.0113474	0.0296403	0.407362	5.15746e-08	4.61076e-07
RAB11FIP4	84440	0.298826	7.93127e-05	0.000442852	0.407359	5.15849e-08	4.61076e-07
CCDC124	115098	0.341309	5.59337e-06	4.66197e-05	0.407342	5.16576e-08	4.61524e-07
UBXN2B	137886	0.358193	1.73932e-06	1.72904e-05	0.407212	5.22007e-08	4.66173e-07
ZYG11B	79699	0.423905	9.30142e-09	2.01825e-07	0.407158	5.24321e-08	4.67833e-07
FAM123C	205147	0.345491	4.21438e-06	3.66789e-05	0.407088	5.2728e-08	4.70269e-07
ZNF140	7699	0.397911	8.4452e-08	1.32661e-06	0.407053	5.28766e-08	4.71389e-07
TNFAIP1	7126	0.315028	3.0234e-05	0.000194832	0.406989	5.31536e-08	4.73653e-07
SVOP	55530	0.214222	0.00516184	0.0152005	0.406897	5.35501e-08	4.7698e-07
TTK	7272	0.299646	7.56355e-05	0.000424862	0.406879	5.36255e-08	4.77444e-07
WDR76	79968	0.264618	0.000507662	0.00214815	0.406827	5.38521e-08	4.79254e-07
KRT222	125113	0.214909	0.0050169	0.0148266	0.406787	5.40254e-08	4.80476e-07
UHRF1BP1	54887	0.292996	0.000110695	0.000588778	0.406785	5.40363e-08	4.80476e-07
ZNF418	147686	0.382094	2.95637e-07	3.87595e-06	0.40668	5.44938e-08	4.84125e-07
ZNF782	158431	0.490444	1.29998e-11	7.53953e-10	0.406656	5.46033e-08	4.84888e-07
ITPK1	3705	0.217269	0.00454673	0.0136582	0.406628	5.4724e-08	4.85749e-07
FOXO3B	2310	0.473533	7.9182e-11	3.44377e-09	0.406574	5.49661e-08	4.87688e-07
FAM122C	159091	0.35772	1.79888e-06	1.78247e-05	0.406546	5.50876e-08	4.88554e-07
ZNF534	147658	0.201574	0.00858758	0.0233124	0.406519	5.52093e-08	4.89422e-07
LRRC40	55631	0.320132	2.20519e-05	0.000149274	0.406432	5.55982e-08	4.92657e-07
CCDC138	165055	0.245405	0.00130033	0.00475798	0.406407	5.57099e-08	4.93434e-07
LOC100134229	100134229	0.372593	6.08282e-07	7.16091e-06	0.406387	5.57993e-08	4.94013e-07
LMO1	4004	0.20851	0.0065188	0.0185114	0.40627	5.63276e-08	4.98046e-07
FAM110A	83541	0.354451	2.26645e-06	2.17137e-05	0.406238	5.64746e-08	4.9913e-07
CPLX2	10814	0.158361	0.0397429	0.0852002	0.406096	5.71233e-08	5.04647e-07
CCDC142	84865	0.461388	2.73094e-10	9.9413e-09	0.406009	5.75252e-08	5.07979e-07
ARMC6	93436	0.282361	0.00019968	0.000977358	0.405952	5.77908e-08	5.10105e-07
NCAPG2	54892	0.394403	1.12145e-07	1.69422e-06	0.405867	5.81856e-08	5.13368e-07
PCBP2	5094	0.348205	3.49956e-06	3.12933e-05	0.405857	5.82322e-08	5.13514e-07
[truncated: 18,532 more rows]
