# Supplementary material for: ASCL1 regulates neurodevelopmental transcription factors and cell cycle genes in brain tumors of glioma mouse models
Source: Glia. 2020 Jun 23;68(12):2613–30. doi: 10.1002/glia.23873 (PMC7587013; doi:10.1002/glia.23873)
Supplement: Supplementary file 5 — Table S4 Contains list of ASCL1 putative targets. Top 10% of genes that showed positive correlation (spearman coefficient) with ASCL1 expression in TCGA GBM patient samples and GBM ChIP targets were compared and listed the common genes. [file GLIA-68-2613-s005.xlsx]

## Sheet: ASCL1 Putative Targets
Overlapping Genes: ChIP-seq: 8791 ASCL1 Assoc Genes vs TCGA RNA-seq: 2136 Top 10% ASCL1-positively Correlated Genes
AAAS
AASDHPPT
AATF
ABAT
ABCA3
ABI2
ABLIM2
ACAP3
ACSL6
ACSS1
ADAM22
ADCK1
ADCY8
ADD1
ADD2
ADHFE1
ADNP
AFF3
AGAP2
AGAP3
AKAP1
AKAP6
AKAP8L
AKIRIN2
AKNAD1
AKT3
ALG10B
ALKBH2
ALKBH4
AMOTL2
AMZ1
ANAPC5
ANAPC7
ANKRD13B
ANKRD46
ANKRD6
ANO8
AP3M1
APBA1
APBA2
APBB2
APC2
APPBP2
ARFGAP2
ARHGAP39
ARHGAP5
ARHGEF10L
ARHGEF7
ARID1A
ARL6IP6
ARL8A
ARPP21
ARVCF
ASCC1
ASCL1
ASF1A
ASPSCR1
ASRGL1
ASXL3
ATAD2
ATCAY
ATOH7
ATP13A5
ATP1A3
ATP2B2
ATP6V0A2
ATP6V0E2
AURKB
AXIN2
B3GALT2
B3GAT1
B3GAT2
BAI1
BAI3
BAP1
BCAN
BCHE
BCL11B
BCL7A
BCOR
BCR
BEND7
BEST3
BIRC5
BMP7
BPGM
BPTF
BRD7
BRIP1
BRMS1L
BRSK1
BRSK2
BRWD1
BSN
BTBD17
BUB3
BUD13
C10orf2
C11orf82
C12orf65
C12orf76
C14orf132
C16orf80
C16orf87
C17orf70
C1orf61
C2CD3
C4orf27
C5orf30
C7orf60
CACNG1
CACNG4
CACNG7
CADM2
CADM4
CALCOCO1
CAMSAP1
CAND2
CASC5
CASK
CASKIN2
CASP9
CBLL1
CBR4
CBS
CBX1
CBX4
CBX5
CBX8
CCBL1
CCDC124
CCDC136
CCDC15
CCDC28B
CCDC41
CCDC62
CCND2
CCNE2
CCNF
CCNI2
CCT3
CCT7
CDC23
CDC25A
CDC25C
CDC34
CDC5L
CDC7
CDCA3
CDCA7
CDCA8
CDH1
CDH10
CDH20
CDH22
CDK4
CDK5R1
CDKAL1
CDKN1B
CDYL
CECR2
CELF3
CELSR3
CEP170
CEP72
CEP97
CHD3
CHD6
CHD7
CHKA
CHRM1
CHRNA4
CIT
CKAP2
CKAP2L
CKAP5
CLASP2
CLIP2
CMTM5
CNOT6
CNP
CNTN1
CNTNAP5
COL20A1
COL9A1
CPLX2
CPSF6
CRB1
CRKL
CRMP1
CSE1L
CSMD1
CSMD3
CSNK1E
CSPG5
CTBP1
CTCF
CTNNA2
CTNND2
CTPS2
CTTNBP2
CTU2
CUEDC2
CUL3
CWC27
CXXC4
DAB2IP
DBF4
DCAF16
DCAKD
DCLK2
DCLRE1A
DCT
DCX
DDAH2
DDX51
DDX6
DEK
DENND5B
DGCR2
DGKB
DGKI
DHTKD1
DHX30
DHX35
DIP2B
DIRAS2
DLL1
DLL3
DMAP1
DNAJC18
DNER
DNMT3B
DPF1
DPH1
DPP6
DPYSL4
DPYSL5
DRP2
DSCAM
DSCAML1
DSEL
DTD1
DTX1
DUS3L
DUSP26
DUSP28
DVL3
DYRK1B
E2F1
E2F2
EBF4
EDNRB
EEFSEC
EEPD1
EFCAB7
EFNA2
EHMT1
EI24
EID2B
ELAC2
ELAVL1
ELAVL2
ELAVL3
ELAVL4
ELF2
ELFN2
ELMO1
ELMO2
ENHO
ENOPH1
EPB41L5
EPC2
EPHA10
EPHB1
EPHB3
EPM2A
EPN2
ERAL1
ERBB3
ERBB4
ERI2
ESCO2
ETV1
EVI5L
EVL
EXD3
EXO1
EXOC1
EXOSC2
EZH2
FADS1
FADS2
FAM110A
FAM110B
FAM111B
FAM155B
FAM168B
FAM192A
FAM193A
FAM19A5
FAM5C
FAM64A
FAM69B
FAM69C
FAM76B
FAM84B
FAM86A
FANCC
FANCD2
FBXL20
FBXO10
FBXO11
FBXO5
FBXW11
FBXW7
FBXW8
FCHSD2
FERMT1
FEZ1
FEZF2
FGF9
FGFBP3
FHL1
FHOD3
FLRT1
FMR1
FOXN2
FRMPD1
FRY
FTO
FUBP3
FUT9
FXYD6
FYN
FZR1
G2E3
GAB1
GABRQ
GADD45G
GAL3ST3
GART
GATAD2B
GBX2
GCDH
GDAP1
GDPD1
GET4
GFER
GINS2
GIT1
GLCCI1
GLIS2
GLOD4
GLRX5
GNAO1
GNAZ
GNG2
GOLM1
GPBP1
GPHN
GPKOW
GPM6A
GPR123
GPR17
GPR173
GPR45
GPR56
GPR61
GPR98
GPRIN1
GPSM1
GPSM2
GPT2
GRHL1
GRIA2
GRIA4
GRID2
GRIK2
GRIK3
GRIK4
GSG1L
GSK3B
GSTA4
GSX1
GTDC1
GTF3C5
GUCA1B
H1FX
H2AFY
HCN3
HDAC4
HDAC5
HES4
HES5
HES6
HES7
HIP1
HIP1R
HIPK2
HIRA
HMGB2
HMGCR
HMGN2
HMGN5
HNRNPA0
HNRNPA1L2
HNRNPA2B1
HNRNPA3
HNRNPD
HNRNPH3
HNRNPL
HNRNPM
HNRNPR
HOXD3
HP1BP3
HR
HRK
HSF2
ICK
IDH2
IFT140
IFT81
IGDCC3
IGSF11
IL17D
ILKAP
INA
INCENP
INHBC
INSM1
INTS9
ITPK1
JAKMIP1
JAKMIP2
JMY
JPH3
KCNA2
KCNA6
KCNAB3
KCNB1
KCNC1
KCND2
KCNH2
KCNH7
KCNH8
KCNIP2
KCNIP3
KCNJ10
KCNJ11
KCNK2
KCTD16
KCTD5
KDM1A
KDM3B
KDM4B
KHDRBS1
KHSRP
KIAA0195
KIAA0556
KIAA1324L
KIAA1549
KIAA1731
KIAA1967
KIF18A
KIF18B
KIF1A
KIF1B
KIF21A
KIF21B
KIF26A
KIF2A
KIF3A
KIF5C
KIFC1
KLF12
KLF15
KLHDC3
KLHL25
KLHL7
KY
LAPTM4B
LARS
LCORL
LGR5
LHFPL4
LHX1
LHX4
LIG3
LIN9
LINGO1
LINGO3
LLGL1
LMNB1
LMNB2
LMO1
LMTK3
LRFN2
LRFN4
LRP4
LRRC1
LRRC4
LRRC4B
LRRC8D
LRRN1
LRRN2
LRRTM1
LRRTM4
LSAMP
LSM14B
MAF1
MAGEH1
MAGI1
MAGI2
MAMLD1
MAP2
MAPK10
MAPK8IP1
MAPK8IP3
MAPRE1
MAPT
MARCKS
MARCKSL1
MARK1
MASP1
MAST1
MATR3
MAZ
MBD3
MBIP
MBTD1
MCCC1
MCF2L
MCM10
MCM7
MCPH1
MDC1
MEGF11
MEIS3
METTL9
MEX3A
MEX3B
MFF
MGAT5B
MICAL3
MIF4GD
MIS12
MKRN1
MKRN3
MLLT4
MLLT6
MLYCD
MMP15
MN1
MNX1
MPPED2
MRFAP1
MRFAP1L1
MRPS9
MSI1
MSL1
MTMR1
MTSS1
MTSS1L
MXD4
MYBL1
MYCN
MYO10
MYO16
MYO7B
MYT1
NAA16
NAE1
NAP1L4
NARS2
NASP
NCALD
NCAM1
NCAPD2
NCAPD3
NCAPG2
NCAPH
NCBP1
NCKAP5
NDUFV1
NECAB2
NEIL3
NEU4
NEURL1B
NEUROD4
NF1
NFIA
NFIB
NFIX
NFRKB
NGDN
NICN1
NKAIN1
NKAIN4
NKD1
NKPD1
NKX2-2
NLGN2
NLGN3
NOG
NOL4
NOP56
NOTCH1
NOVA1
NOVA2
NOXO1
NPAS3
NPDC1
NPPA
NRARP
NRF1
NRSN1
NRXN1
NRXN2
NSMCE4A
NSUN6
NTM
NTNG2
NTRK3
NUBP2
NUDT1
NUF2
NUP35
NUP93
NUPL2
NVL
NXPH1
NXPH3
ODC1
OLFM1
OLIG1
OLIG2
ONECUT2
OPHN1
OR4N2
ORAOV1
ORMDL3
OSBPL2
P2RX7
PAAF1
PAK3
PAK7
PALM
PARP1
PARP11
PATZ1
PAX6
PBK
PBX1
PCCB
PCDH15
PCGF2
PCMTD2
PCSK2
PDE6D
PDE9A
PDSS1
PDZRN4
PEG3
PEMT
PEX5
PFAS
PFN2
PGBD1
PHACTR3
PHF12
PHF14
PHF16
PHF17
PHF21B
PHF6
PHGDH
PHLPP1
PHYHIPL
PIAS4
PID1
PIGM
PIK3C2B
PIK3R1
PINX1
PJA1
PKIA
PKMYT1
PKN3
PKP4
PLA2G6
PLCXD2
PLEKHG3
PLIN5
POC1A
POGK
POLA2
POLD3
POLR3B
POLR3E
POMT1
POU3F3
PPM1B
PPM1K
PPOX
PRCC
PRDM10
PRDM11
PRIM2
PRKD1
PRMT3
PRMT6
PRODH
PRPS1
PRPSAP1
PRPSAP2
PRSS27
PRTFDC1
PSAT1
PSD2
PSIP1
PSMD3
PSME3
PSPC1
PTBP2
PTCH1
PTCHD2
PTGES2
PTK2
PTOV1
PTPRD
PTPRS
PUF60
PVRL1
QKI
QSOX2
R3HCC1
RAB11B
RAB11FIP4
RAB33A
RAB3A
RAB3B
RAB3C
RAB6B
RAB9B
RACGAP1
RAD51AP1
RADIL
RALGPS1
RALYL
RAP1GAP
RAP2A
RAPGEF4
RBBP6
RBM10
RBM17
RBM4
RBM4B
RCC2
RCOR2
REEP1
RELN
REPIN1
REV3L
RFC3
RFC5
RFXAP
RGR
RGS12
RGS7
RGS7BP
RGS8
RGS9
RHBDL3
RHOBTB3
RHOT1
RIC3
RIC8B
RIMKLB
RIMS1
RIMS3
RMI1
RND1
RNF112
RNF146
RNF165
RNF208
RNF220
RNF38
RNFT2
ROBO2
ROBO3
RPRD1A
RPRM
RPUSD4
RSBN1L
RTKN
RTKN2
RTN3
RUFY3
RUNDC3A
SAFB2
SALL3
SAMD1
SART1
SART3
SATB1
SBK1
SCAI
SCAMP5
SCD5
SCHIP1
SCLT1
SCLY
SCML2
SCRIB
SCRN3
SCRT2
SDC3
SDCCAG3
SEMA3D
SEMA5B
SENP2
SENP7
SERP2
SEZ6
SEZ6L
SF3A2
SF3B2
SFPQ
SFT2D3
SGOL1
SGOL2
SGTA
SH3BP4
SH3YL1
SHANK2
SHISA7
SIAH1
SIM2
SIRT2
SIRT4
SLC16A9
SLC22A7
SLC24A3
SLC25A27
SLC25A44
SLC2A8
SLC8A3
SLC9A6
SLIT1
SLITRK1
SLITRK2
SMAP1
SMARCA4
SMARCB1
SMARCD1
SMARCD3
SMC2
SMPD3
SNCAIP
SNRK
SNRNP35
SNX4
SOX1
SOX11
SOX12
SOX13
SOX2
SOX3
SOX4
SOX5
SOX6
SOX8
SP2
SP4
SPAG9
SPATA5
SPC24
SPIN3
SPSB3
SPSB4
SPTAN1
SPTBN2
SRCIN1
SRGAP1
SRGAP3
SRPK2
SRPK3
SRR
SRRM4
SS18L1
SSBP3
ST6GAL2
ST7
ST8SIA3
STARD7
STAU2
STK25
STK32C
STMN1
STOX2
STRADA
STRBP
SUV420H1
SUV420H2
SVOP
SYCE2
SYNE2
SYT11
TACC2
TADA1
TAF4
TAGLN3
TAOK3
TAPT1
TARDBP
TBC1D10B
TBC1D14
TBKBP1
TCF12
TCF3
TCF4
TCF7L1
TDRKH
TECTA
TFAP4
THAP11
THAP2
THOP1
THRA
THTPA
TIA1
TIGD3
TJAP1
TLE3
TMCC1
TMCC2
TMEM108
TMEM169
TMEM170B
TMEM186
TMEM196
TMEM198
TMEM206
TMEM63C
TMEM74
TMEM79
TMEM97
TMPO
TMPRSS5
TMPRSS9
TMUB2
TNK2
TNR
TNRC6C
TOM1L2
TOP2B
TOPBP1
TOX3
TP73
TRA2B
TRAFD1
TRAIP
TRAK1
TRAP1
TRAPPC9
TRIM24
TRIM27
TRIM33
TRIM37
TRIM67
TRMT5
TRMT61B
TROVE2
TSC22D1
TSEN15
TSHR
TSPAN12
TSPAN3
TSPAN7
TSPYL4
TSTD2
TTBK1
TTF1
TTLL2
TTYH1
TTYH2
TUBA1A
TUBB2B
TUBGCP3
UBE2D2
UBE2E3
UBE2I
UBE2O
UBE2QL1
UBTF
UBXN2B
UCK1
UCP3
UHRF1BP1
UIMC1
UNC13A
UNC5A
UNC80
UNK
UNKL
USP1
USP10
USP11
USP20
USP22
USP30
USP42
USP43
USP47
USP49
USP5
USP7
UST
VAX2
VEZF1
VIPR2
VPS26B
VPS37B
VPS4A
VPS72
VRK1
VSTM2B
WASF1
WASF3
WDR18
WDR6
WDR62
WHSC1
WIPI2
WIZ
WSB2
WSCD1
XKR4
XRCC2
YPEL1
YWHAQ
ZADH2
ZBED5
ZBTB17
ZBTB3
ZBTB33
ZBTB47
ZBTB5
ZBTB8B
ZC3H18
ZC4H2
ZDHHC22
ZEB1
ZFP30
ZFP62
ZFYVE20
ZHX2
ZIM2
ZMIZ2
ZMYND11
ZNF100
ZNF131
ZNF140
ZNF177
ZNF195
ZNF2
ZNF205
ZNF213
ZNF219
ZNF235
ZNF253
ZNF286A
ZNF286B
ZNF300
ZNF326
ZNF367
ZNF423
ZNF429
ZNF454
ZNF491
ZNF513
ZNF519
ZNF554
ZNF559
ZNF569
ZNF572
ZNF589
ZNF608
ZNF629
ZNF664
ZNF696
ZNF704
ZNF711
ZNF737
ZNF740
ZNF775
ZNF830
ZNF84
ZNF843
ZNF853
ZNF92
ZSCAN16
ZSWIM5
ZXDC
