# Supplementary material for: ASCL1 regulates neurodevelopmental transcription factors and cell cycle genes in brain tumors of glioma mouse models
Source: Glia. 2020 Jun 23;68(12):2613–30. doi: 10.1002/glia.23873 (PMC7587013; doi:10.1002/glia.23873)
Supplement: Supplementary file 6 — Table S5 Contains list of pathways enriched for ASCL1 putative targets. Pathway analysis was performed using ConsensuspathDB tool. [file GLIA-68-2613-s006.xlsx]

## Sheet: Enriched Gene Sets
p-value	q-value	pathway	source	external_id	members_input_overlap
4.06019e-09	4.86004e-06	Cell Cycle	Reactome	R-HSA-1640170	MCPH1; POLA2; AAAS; YWHAQ; RFC5; CDKN1B; BIRC5; TMPO; PKMYT1; FZR1; AKT3; FBXO5; BRIP1; MIS12; SPC24; KIF2A; RMI1; UIMC1; CDC7; CCNE2; ESCO2; TUBA1A; SMC2; CSNK1E; AURKB; PRIM2; CDK4; CDCA8; MAPRE1; INCENP; MCM10; VRK1; CLASP2; BUB3; NUF2; CDC25C; NUP93; CDC25A; MDC1; KIF18A; NCAPD2; NCAPD3; EXO1; NCAPG2; RFC3; NUPL2; TOPBP1; ANAPC5; CEP72; ANAPC7; E2F2; GINS2; MCM7; RCC2; LMNB1; FBXW11; E2F1; LI…
1.02537e-08	6.13683e-06	Cell Cycle, Mitotic	Reactome	R-HSA-69278	MCPH1; POLA2; AAAS; NCAPG2; RFC5; CDKN1B; BIRC5; TMPO; PKMYT1; FZR1; AKT3; FBXO5; MIS12; SPC24; KIF2A; CDC7; CCNE2; ESCO2; TUBA1A; SMC2; CSNK1E; AURKB; PRIM2; CDK4; CDCA8; MAPRE1; INCENP; MCM10; VRK1; CLASP2; BUB3; NUF2; CDC25C; NUP93; CDC25A; KIF18A; NCAPD2; NCAPD3; MCM7; RFC3; NUPL2; ANAPC5; ANAPC7; E2F2; GINS2; RCC2; LMNB1; FBXW11; E2F1; LIN9; CCND2; CDC23; GSK3B; DBF4; CEP72; NCAPH; POLD3; TU…
1.99099e-08	7.94407e-06	Protein-protein interactions at synapses	Reactome	R-HSA-6794362	LRRC4B; SLITRK2; NLGN3; SLITRK1; EPB41L5; LRFN2; APBA2; NRXN2; CASK; SHANK2; PTPRS; LRRTM4; PTPRD; LRRTM1; GRIA4; RTN3; LRFN4; NLGN2; APBA1; NTRK3; NRXN1
3.47539e-08	1.04001e-05	Neuronal System	Reactome	R-HSA-112316	KCNC1; GRIA2; GRIK4; GRIA4; NRXN2; LRFN2; KCND2; BCHE; CASK; ABAT; LRFN4; KCNA6; NLGN2; KCNA2; KCNH2; NCALD; KCNK2; NTRK3; LRRTM4; LRRTM1; RIMS1; KCNJ11; KCNJ10; SLITRK2; NLGN3; SLITRK1; KCNAB3; RTN3; CHRNA4; TSPAN7; RAB3A; PTPRS; KCNB1; SHANK2; KCNH7; LRRC4B; APBA1; APBA2; EPB41L5; HCN3; GRIK3; ADCY8; KCNH8; NRXN1; PTPRD; GNG2; GABRQ; CACNG4; GRIK2
3.0458e-07	7.29165e-05	Cell Cycle Checkpoints	Reactome	R-HSA-69620	YWHAQ; RFC5; CDKN1B; BIRC5; PKMYT1; BRIP1; MIS12; KIF2A; RMI1; UIMC1; CDC7; CCNE2; EXO1; AURKB; CDCA8; MAPRE1; INCENP; MCM10; CLASP2; BUB3; NUF2; CDC25C; CDC25A; MDC1; KIF18A; MCM7; RFC3; ANAPC5; ANAPC7; RCC2; TOPBP1; CDC23; DBF4; PIAS4; SPC24; CKAP5
1.1023e-06	0.000219909	Neural Crest Differentiation	Wikipathways	WP2064	BMP7; TCF4; HDAC5; HDAC4; GBX2; ASCL1; TCF7L1; GSK3B; DVL3; DLL3; LHX1; NOTCH1; CDH1; AXIN2; DCT; OLIG1; OLIG2; HES5; DLL1; SOX5
6.12972e-06	0.00104818	Cell Cycle	Wikipathways	WP179	MCM10; HDAC5; E2F2; E2F1; CDC25C; CDKN1B; CDC25A; YWHAQ; PKMYT1; GSK3B; MCM7; CCNE2; CCND2; CDK4; CDH1; DBF4; CDC7; BUB3; HDAC4
8.21965e-06	0.00114597	Cell cycle - Homo sapiens (human)	KEGG	path:hsa04110	YWHAQ; ZBTB17; E2F2; E2F1; CCNE2; CDKN1B; BUB3; FZR1; CDC23; PKMYT1; GADD45G; MCM7; CDC25C; CCND2; DBF4; CDK4; GSK3B; ANAPC5; CDC25A; ANAPC7; CDC7
8.61629e-06	0.00114597	Axon guidance	Reactome	R-HSA-422475	PTK2; EVL; SPTAN1; EPHA10; SRGAP1; SRGAP3; GAB1; CNTN1; DSCAM; NCAM1; CLASP2; LHX4; RAP1GAP; ARHGEF7; FYN; SPTBN2; CDK5R1; RELN; DCX; CRMP1; EPHB3; DPYSL4; EPHB1; SIAH1; MSI1; UNC5A; EFNA2; COL9A1; AGAP2; ABLIM2; SLIT1; ROBO3; ROBO2; GSK3B; RND1; PFN2; GIT1; DPYSL5; ARHGAP39; MYO10; DSCAML1; PAK3
1.46501e-05	0.00175362	Aurora B signaling	PID	aurora_b_pathway	INCENP; STMN1; RACGAP1; BIRC5; SMC2; NCAPD2; AURKB; NCAPH; CBX5; CDCA8; CUL3
2.31568e-05	0.00239195	S Phase	Reactome	R-HSA-69242	GINS2; POLA2; AKT3; CCNE2; CDKN1B; CDC25A; FZR1; CDC23; RFC3; GSK3B; MCM7; RFC5; POLD3; CDK4; ESCO2; PRIM2; ANAPC5; ANAPC7
2.39795e-05	0.00239195	Kinesins	Reactome	R-HSA-983189	KIF1A; KIF1B; RACGAP1; KIF2A; KIF18A; KIF26A; KIF18B; KIFC1; KIF21A; KIF3A; KIF21B
4.46111e-05	0.0040288	Tumor suppressor activity of SMARCB1	Wikipathways	WP4204	DPF1; SMARCB1; ARID1A; EZH2; SMARCD3; SMARCD1; CDK4; PTCH1; SMARCA4
4.71205e-05	0.0040288	DNA Replication	Reactome	R-HSA-69306	GINS2; POLA2; MCM10; RFC5; FZR1; CDC23; RFC3; MCM7; CCNE2; POLD3; DBF4; PRIM2; ANAPC5; ANAPC7; CDC7
5.42844e-05	0.00433189	Mitotic Metaphase and Anaphase	Reactome	R-HSA-2555396	INCENP; TMPO; LMNB1; VRK1; CLASP2; BUB3; NUF2; ANAPC5; BIRC5; KIF18A; RCC2; MAPRE1; CDC23; FBXO5; AURKB; MIS12; CDCA8; CKAP5; KIF2A; ANAPC7; SPC24
8.73457e-05	0.00653455	Netrin-1 signaling	Reactome	R-HSA-373752	PTK2; SIAH1; UNC5A; FYN; AGAP2; SLIT1; ABLIM2; DSCAM; DSCAML1; MYO10
0.000134906	0.00949898	Reelin signaling pathway	PID	reelinpathway	PIK3R1; CRKL; FYN; GSK3B; CDK5R1; RELN; MAPT; MAPK8IP1
0.000145993	0.00970853	Mitotic Anaphase	Reactome	R-HSA-68882	INCENP; TMPO; LMNB1; VRK1; CLASP2; BUB3; NUF2; ANAPC5; BIRC5; KIF18A; RCC2; MAPRE1; CDC23; AURKB; MIS12; CDCA8; CKAP5; KIF2A; ANAPC7; SPC24
0.000180022	0.0111793	CRMPs in Sema3A signaling	Reactome	R-HSA-399956	DPYSL4; DPYSL5; FYN; GSK3B; CDK5R1; CRMP1
0.000193875	0.0111793	Axon guidance - Homo sapiens (human)	KEGG	path:hsa04360	PTK2; SRGAP1; SRGAP3; EPHB1; NTNG2; FYN; PIK3R1; EPHB3; DPYSL5; SLIT1; LRRC4; UNC5A; EFNA2; ABLIM2; SEMA3D; BMP7; SEMA5B; ROBO3; ROBO2; GSK3B; RND1; PTCH1; PAK3
0.000196129	0.0111793	Ectoderm Differentiation	Wikipathways	WP2858	HMGB2; LHX1; JAKMIP1; VAX2; TCF3; TRIM33; NARS2; UBTF; FYN; TCF7L1; ZNF219; TSC22D1; PAX6; SCHIP1; CTNND2; BCOR; CTBP1; SOX2; TOX3; CTNNA2
0.000224553	0.0122177	RHO GTPases Activate Formins	Reactome	R-HSA-5663220	SCAI; INCENP; RCC2; EVL; CLASP2; BUB3; NUF2; MAPRE1; BIRC5; KIF18A; DVL3; PFN2; AURKB; MIS12; CDCA8; SPC24; KIF2A; CKAP5
0.000235398	0.0122509	Mitotic Spindle Checkpoint	Reactome	R-HSA-69618	INCENP; RCC2; CLASP2; BUB3; NUF2; KIF18A; BIRC5; CDC23; MAPRE1; ANAPC5; AURKB; MIS12; CDCA8; SPC24; KIF2A; ANAPC7; CKAP5
0.000304248	0.0148424	Mitotic G1-G1/S phases	Reactome	R-HSA-453279	POLA2; MCM10; E2F2; E2F1; CCNE2; CDKN1B; CDC25A; CCND2; LIN9; MCM7; AKT3; CDK4; FBXO5; PRIM2; DBF4; CDC7
0.000309992	0.0148424	Signaling by Rho GTPases	Reactome	R-HSA-194315	SCAI; KDM1A; PTK2; EVL; CDKN1B; BIRC5; SRGAP1; RTKN; SRGAP3; RHOT1; CIT; ARHGAP5; MIS12; KIF2A; ARHGEF10L; BCR; WASF1; WASF3; RACGAP1; ARHGEF7; YWHAQ; OPHN1; DVL3; AURKB; CDH1; CDCA8; MAPRE1; NOXO1; INCENP; CLASP2; BUB3; NUF2; CDC25C; PKN3; KIF18A; PAK3; RCC2; ABI2; MCF2L; PFN2; ARHGAP39; SPC24; CKAP5
0.000337521	0.0155389	SUMOylation	Reactome	R-HSA-2990846	UBE2I; CHD3; PCGF2; NSMCE4A; NUPL2; NUP93; MDC1; NUP35; SENP2; PARP1; AAAS; SATB1; PIAS4; CBX8; CBX5; CBX4; TOP2B; HDAC4
0.000358231	0.0156391	Signaling by ROBO receptors	Reactome	R-HSA-376176	EVL; CLASP2; MSI1; ROBO2; SRGAP1; SRGAP3; PFN2; SLIT1; ARHGAP39; PAK3; ROBO3; LHX4
0.000366227	0.0156391	Neurexins and neuroligins	Reactome	R-HSA-6794361	EPB41L5; NLGN3; APBA2; APBA1; NRXN2; CASK; LRRTM4; LRRTM1; NRXN1; NLGN2; SHANK2
0.000384962	0.0156391	G1/S Transition	Reactome	R-HSA-69206	POLA2; MCM10; E2F1; CCNE2; CDKN1B; CDC25A; MCM7; AKT3; CDK4; FBXO5; PRIM2; DBF4; CDC7
0.000391956	0.0156391	PTEN Regulation	Reactome	R-HSA-6807070	KDM1A; CHD3; HDAC5; AKT3; MAF1; TRIM27; USP7; MKRN1; EZH2; TNRC6C; MBD3; CBX8; GATAD2B; CBX4; RNF146
0.000488821	0.0185228	G2/M Checkpoints	Reactome	R-HSA-69481	MDC1; MCM10; EXO1; TOPBP1; CDC25C; CDC25A; YWHAQ; PKMYT1; MCM7; RFC5; DBF4; RFC3; PIAS4; BRIP1; RMI1; UIMC1; CDC7
0.000499834	0.0185228	Preimplantation Embryo	Wikipathways	WP3527	ELAVL1; SOX11; KHSRP; CELF3; TCF7L1; CDH1; SOX8; MYBL1; SOX2; SMARCA4; PBX1
0.00052506	0.0185228	Ephrin signaling	Reactome	R-HSA-3928664	EPHB3; EPHB1; ARHGEF7; FYN; GIT1; PAK3
0.000539519	0.0185228	SUMO E3 ligases SUMOylate target proteins	Reactome	R-HSA-3108232	UBE2I; CHD3; PCGF2; NSMCE4A; NUPL2; NUP93; MDC1; NUP35; PARP1; AAAS; SATB1; PIAS4; CBX8; CBX5; CBX4; TOP2B; HDAC4
0.000556	0.0185228	DNA Replication	Wikipathways	WP466	POLA2; MCM10; RFC5; RFC3; MCM7; POLD3; DBF4; PRIM2; CDC7
0.000565616	0.0185228	Retinoblastoma (RB) in Cancer	Wikipathways	WP2446	STMN1; E2F2; E2F1; RFC5; CDKN1B; CDC25A; SMC2; RFC3; MCM7; CCNE2; POLD3; CDK4; HMGB2; CDC7
0.000579084	0.0185228	M Phase	Reactome	R-HSA-68886	MCPH1; TMPO; NCAPG2; NUP35; BIRC5; AAAS; FBXO5; MIS12; KIF2A; TUBA1A; SMC2; CSNK1E; AURKB; CDCA8; TUBGCP3; MAPRE1; INCENP; VRK1; CLASP2; BUB3; NUF2; NUP93; KIF18A; NCAPD2; NCAPD3; NUPL2; ANAPC5; ANAPC7; RCC2; LMNB1; CDC23; CEP72; NCAPH; SPC24; CKAP5
0.000588024	0.0185228	RHO GTPase Effectors	Reactome	R-HSA-195258	SCAI; KDM1A; PTK2; EVL; CDKN1B; BIRC5; RTKN; CIT; MIS12; KIF2A; WASF1; WASF3; YWHAQ; DVL3; AURKB; CDH1; CDCA8; MAPRE1; NOXO1; INCENP; CLASP2; BUB3; NUF2; CDC25C; PKN3; KIF18A; PAK3; RCC2; ABI2; PFN2; SPC24; CKAP5
0.000604072	0.0185404	PIP3 activates AKT signaling	Reactome	R-HSA-1257604	KDM1A; HDAC5; CDKN1B; GAB1; MKRN1; EZH2; TNRC6C; CBX8; GSK3B; CHD3; CBX4; USP7; FYN; PIK3R1; ERBB3; ERBB4; TRIM27; FGF9; PHLPP1; MAF1; CASP9; AKT3; MBD3; GATAD2B; RNF146
0.000626055	0.0187347	SUMOylation of chromatin organization proteins	Reactome	R-HSA-4551638	UBE2I; CHD3; PCGF2; HDAC4; NUP35; NUP93; AAAS; SATB1; CBX8; CBX5; CBX4; NUPL2
0.000671927	0.019617	Notch Signaling Pathway	Wikipathways	WP61	DTX1; FHL1; NOTCH1; MAPT; GSK3B; DLL1; DLL3; PIK3R1; HES5; HES6; FBXW7
0.000713626	0.0203383	Receptor-type tyrosine-protein phosphatases	Reactome	R-HSA-388844	LRRC4B; SLITRK2; SLITRK1; NTRK3; PTPRD; PTPRS
0.000796803	0.0211987	Voltage gated Potassium channels	Reactome	R-HSA-1296072	KCNH7; KCND2; KCNC1; KCNH2; KCNH8; KCNAB3; KCNA6; KCNB1; KCNA2
0.000832362	0.0211987	AKT phosphorylates targets in the cytosol	Reactome	R-HSA-198323	MKRN1; CDKN1B; AKT3; CASP9; GSK3B
0.000832362	0.0211987	Polymerase switching on the C-strand of the telomere	Reactome	R-HSA-174411	RFC5; POLA2; POLD3; RFC3; PRIM2
0.000832362	0.0211987	Polymerase switching	Reactome	R-HSA-69091	RFC5; POLA2; POLD3; RFC3; PRIM2
0.000832362	0.0211987	Leading Strand Synthesis	Reactome	R-HSA-69109	RFC5; POLA2; POLD3; RFC3; PRIM2
0.000922851	0.0230136	Signaling by NOTCH1	Reactome	R-HSA-1980143	NEURL1B; HDAC5; HDAC4; TLE3; NOTCH1; DLL1; MAMLD1; CNTN1; DTX1; FBXW7; HES5; DNER
0.00095057	0.0232211	Synaptic adhesion-like molecules	Reactome	R-HSA-8849932	PTPRS; GRIA4; RTN3; LRFN2; PTPRD; LRFN4
0.00105448	0.0252443	Activation of ATR in response to replication stress	Reactome	R-HSA-176187	MCM10; CDC25C; CDC25A; RFC3; MCM7; RFC5; DBF4; CDC7
0.00109887	0.0252952	Amplification of signal from unattached kinetochores via a MAD2 inhibitory signal	Reactome	R-HSA-141444	INCENP; RCC2; CLASP2; BUB3; NUF2; MAPRE1; BIRC5; KIF18A; AURKB; MIS12; CDCA8; SPC24; KIF2A; CKAP5
0.00109887	0.0252952	Amplification of signal from the kinetochores	Reactome	R-HSA-141424	INCENP; RCC2; CLASP2; BUB3; NUF2; MAPRE1; BIRC5; KIF18A; AURKB; MIS12; CDCA8; SPC24; KIF2A; CKAP5
0.00113404	0.0256121	Separation of Sister Chromatids	Reactome	R-HSA-2467813	INCENP; RCC2; CLASP2; BUB3; NUF2; ANAPC5; BIRC5; KIF18A; CDC23; MAPRE1; AURKB; MIS12; CDCA8; SPC24; KIF2A; ANAPC7; CKAP5
0.00117952	0.0258856	Synthesis of DNA	Reactome	R-HSA-69239	GINS2; POLA2; CCNE2; FZR1; CDC23; RFC3; MCM7; RFC5; POLD3; PRIM2; ANAPC5; ANAPC7
0.0011894	0.0258856	H19 action Rb-E2F1 signaling and CDK-Œ≤-catenin activity	Wikipathways	WP3969	CDH1; CDK4; E2F1; SOX4; H2AFY
0.00132662	0.027035	Human Thyroid Stimulating Hormone (TSH) signaling pathway	Wikipathways	WP2032	RAP1GAP; E2F1; GNAO1; TTF1; SCRIB; GNG2; PIK3R1; CDKN1B; TSHR; CDK4; KCNIP3
0.0013285	0.027035	SUMOylation of DNA damage response and repair proteins	Reactome	R-HSA-3108214	UBE2I; AAAS; PCGF2; NSMCE4A; NUPL2; NUP93; MDC1; NUP35; PARP1; PIAS4; CBX8; CBX4
0.00134442	0.027035	Deactivation of the beta-catenin transactivating complex	Reactome	R-HSA-3769402	TLE3; SOX13; TCF7L1; SOX2; SOX3; SOX6; SOX4
0.00135116	0.027035	Chaperonin-mediated protein folding	Reactome	R-HSA-390466	CCNE2; CCT3; TUBA1A; NOP56; CCT7; GNAZ; AP3M1; RGS7; GNG2; GNAO1; FBXW7; RGS9; USP11; TUBB2B
0.00135514	0.027035	Hippo signaling pathway - Homo sapiens (human)	KEGG	path:hsa04390	BMP7; NKD1; LLGL1; FBXW11; AXIN2; DVL3; BIRC5; YWHAQ; CRB1; TCF7L1; TP73; GSK3B; SCRIB; APC2; CCND2; CDH1; SOX2; CSNK1E; CTNNA2
0.00150622	0.0282151	Generic Transcription Pathway	Reactome	R-HSA-212436	HIPK2; E2F1; AKT3; TNRC6C; ZNF140; THRA; ZNF664; ZNF205; PRMT6; SMARCD3; SMARCD1; BRD7; PCGF2; ARID1A; CCND2; TCF7L1; GSK3B; MAMLD1; ZNF569; TCF12; ZNF775; ZNF195; ZNF213; TRIM33; CDKN1B; ZNF696; DEK; CHD3; JMY; ZNF454; CCNE2; EXO1; ZNF519; CDK5R1; CDK4; TCF3; CDC25C; PARP1; ZNF589; UBE2I; TAF4; ATAD2; ZNF429; HDAC4; RFC5; ZNF235; RFC3; FANCD2; CBX8; BRIP1; CBX5; CBX4; CDC7; EHMT1; ZNF740; FANCC;…
0.00151669	0.0282151	RUNX1 interacts with co-factors whose precise effect on RUNX1 targets is not known	Reactome	R-HSA-8939243	SMARCB1; ARID1A; HIPK2; SMARCD3; SMARCD1; CBX8; CBX4; SMARCA4
0.00152667	0.0282151	Developmental Biology	Reactome	R-HSA-1266738	PTK2; EVL; EPHB3; SPTAN1; ABLIM2; SRGAP1; SRGAP3; GAB1; PKP4; SOX2; DSCAM; NCAM1; CLASP2; LHX4; RAP1GAP; EPHA10; ARHGEF7; FYN; SPTBN2; CDK5R1; RELN; DCX; CRMP1; TCF4; DPYSL4; EPHB1; SIAH1; TCF3; SPAG9; TSC22D1; MSI1; UNC5A; EFNA2; COL9A1; AGAP2; ADAM22; CTNNA2; PBX1; SLIT1; ROBO3; ROBO2; GSK3B; AKT3; RND1; PFN2; CNTN1; GIT1; DPYSL5; TCF12; ARHGAP39; PAK3; CACNG4; DSCAML1; MYO10
0.00153215	0.0282151	Hedgehog signaling events mediated by Gli proteins	PID	hedgehog_glipathway	FBXW11; GNAO1; GNAZ; GSK3B; CSNK1E; GNG2; PTCH1; MTSS1; KIF3A
0.00153215	0.0282151	Notch-mediated HES/HEY network	PID	hes_heypathway	KDM1A; E2F1; TCF3; CDKN1B; ASCL1; NOTCH1; PARP1; CTBP1; HES6
0.0016482	0.028925	chromatin remodeling by hswi/snf atp-dependent complexes	BioCarta	hswisnfpathway	SMARCA4; ARID1A; SMARCB1; SMARCD1; NF1
0.001651	0.028925	Aurora A signaling	PID	aurora_a_pathway	ARHGEF7; BIRC5; FZR1; GSK3B; GIT1; AURKB; CKAP5
0.00166735	0.028925	Endometrial cancer - Homo sapiens (human)	KEGG	path:hsa05213	AXIN2; TCF7L1; CASP9; CDH1; AKT3; GSK3B; PIK3R1; APC2; GADD45G; CTNNA2
0.00166735	0.028925	Notch	NetPath	Pathway_Notch	DTX1; TCF3; FHL1; NOTCH1; GSK3B; DLL1; DLL3; PIK3R1; HES6; FBXW7
0.00170459	0.029082	G1 to S cell cycle control	Wikipathways	WP45	POLA2; E2F2; E2F1; CCNE2; CDKN1B; CDC25A; CCND2; MCM7; CDK4; PRIM2; MYT1
0.0017253	0.029082	Hepatocellular carcinoma - Homo sapiens (human)	KEGG	path:hsa05225	DPF1; SMARCB1; AXIN2; E2F1; GSTA4; SMARCA4; ARID1A; GAB1; TCF7L1; GADD45G; DVL3; BRD7; AKT3; SMARCD3; PIK3R1; APC2; CDK4; GSK3B; SMARCD1; E2F2
0.00177359	0.029082	Activation of Ca-permeable Kainate Receptor	Reactome	R-HSA-451308	GRIK2; GRIK3; GRIK4; NCALD
0.00177359	0.029082	Ionotropic activity of kainate receptors	Reactome	R-HSA-451306	GRIK2; GRIK3; GRIK4; NCALD
0.00181909	0.0293717	Potassium Channels	Reactome	R-HSA-1296071	KCNJ11; KCNH7; KCNJ10; KCNC1; KCNH2; HCN3; KCNH8; KCNK2; KCND2; GNG2; KCNAB3; KCNA6; KCNB1; KCNA2
0.00184033	0.0293717	Gene expression (Transcription)	Reactome	R-HSA-74160	AAAS; UBTF; SMARCD1; HIPK2; AKT3; POLR3B; NCBP1; ZNF140; ZNF704; ZNF664; ZNF205; NUP93; SMARCD3; NUPL2; BRD7; PCGF2; ARID1A; CCND2; TCF7L1; GSK3B; MAMLD1; POLR3E; ZNF569; TCF12; TNRC6C; ZNF775; ZNF195; ZNF213; TRIM33; CDKN1B; ZNF696; DEK; GTF3C5; CHD3; JMY; ZNF454; CCNE2; THRA; EXO1; ZNF519; CDK5R1; CDK4; TCF3; CDC25C; PARP1; ZNF589; UBE2I; TAF4; ATAD2; ZNF429; HDAC4; RFC5; ZNF235; RFC3; FANCD2; …
0.00197241	0.0310654	Intracellular signaling by second messengers	Reactome	R-HSA-9006925	KDM1A; HDAC5; CDKN1B; GAB1; MKRN1; EZH2; TNRC6C; CBX8; CBX4; CHD3; USP7; FYN; PIK3R1; GSK3B; ERBB3; ERBB4; TRIM27; FGF9; PHLPP1; MAF1; ADCY8; CASP9; AKT3; MBD3; GATAD2B; RNF146
0.00200928	0.0312351	DNA strand elongation	Reactome	R-HSA-69190	GINS2; POLA2; RFC5; RFC3; MCM7; POLD3; PRIM2
0.00239214	0.0354543	Ubiquitin mediated proteolysis - Homo sapiens (human)	KEGG	path:hsa04120	UBE2I; TRIM37; FBXW11; SIAH1; UBE2O; UBE2QL1; CDC34; FZR1; UBE2D2; CDC23; UBE2E3; FBXW8; PIAS4; FBXW7; ANAPC5; ANAPC7; CUL3
0.00241427	0.0354543	Protein folding	Reactome	R-HSA-391251	CCNE2; CCT3; TUBA1A; NOP56; CCT7; GNAZ; AP3M1; RGS7; GNG2; GNAO1; FBXW7; RGS9; USP11; TUBB2B
0.0024213	0.0354543	Mitotic Prometaphase	Reactome	R-HSA-68877	INCENP; RCC2; SMC2; CLASP2; BUB3; NUF2; MAPRE1; TUBA1A; NCAPH; KIF18A; NCAPD2; CSNK1E; AURKB; CKAP5; MIS12; CDCA8; TUBGCP3; KIF2A; BIRC5; CEP72; SPC24
0.00242485	0.0354543	Netrin-mediated signaling events	PID	netrin_pathway	PTK2; UNC5A; FYN; AGAP2; PIK3R1; ELMO1; MYO10
0.00245032	0.0354543	TGF_beta_Receptor	NetPath	Pathway_TGF_beta_Receptor	UBE2I; TRAP1; PTK2; SNX4; TRIM33; CDC23; CDC25A; FZR1; UBE2D2; CTCF; TP73; GSK3B; CDK4; CTNNA2; PIK3R1; PJA1; ANAPC5; ZEB1; ANAPC7; OLIG1
0.0024584	0.0354543	Regulation of TP53 Activity	Reactome	R-HSA-5633007	EHMT1; CHD3; JMY; MBD3; TOPBP1; RFC5; EXO1; TP73; USP7; AKT3; HIPK2; TAF4; CDK5R1; RFC3; AURKB; GATAD2B; BRIP1; BRD7; RMI1
0.00249591	0.0355668	Homologous DNA Pairing and Strand Exchange	Reactome	R-HSA-5693579	TOPBP1; RFC5; EXO1; RFC3; RAD51AP1; BRIP1; XRCC2; RMI1
0.0025843	0.0359824	COPI-dependent Golgi-to-ER retrograde traffic	Reactome	R-HSA-6811434	KIF1A; KIF1B; RACGAP1; KIF21A; KIF18A; KIF26A; KIF18B; KIF21B; ARFGAP2; KIF3A; KIF2A; KIFC1
0.0025852	0.0359824	mRNA Splicing	Reactome	R-HSA-72172	CDC5L; ELAVL1; ELAVL2; PRCC; HNRNPA3; HNRNPR; HNRNPA0; SNRNP35; SF3B2; PUF60; RBM17; HNRNPM; SF3A2; CWC27; HNRNPL; SART1; GPKOW; HNRNPD; NCBP1; TRA2B; HNRNPA2B1
0.00266005	0.0365986	Dermatan sulfate biosynthesis	Reactome	R-HSA-2022923	BCAN; DSEL; UST; CSPG5
0.00291382	0.0396345	LKB1 signaling events	PID	lkb1_pathway	BRSK2; BRSK1; YWHAQ; GSK3B; MAP2; SMARCD3; MAPT; STRADA
0.00314767	0.041404	LPA receptor mediated events	PID	lysophospholipid_pathway	PTK2; PIK3R1; GNAO1; ADCY8; GNAZ; GSK3B; GNG2; MAPT; GAB1; PRKD1
0.00314767	0.041404	Pathways Affected in Adenoid Cystic Carcinoma	Wikipathways	WP3651	NFIB; BCOR; MYCN; ARID1A; NOTCH1; MAGI2; MAGI1; MYBL1; CTBP1; FBXW7
0.00314767	0.041404	Endometrial cancer	Wikipathways	WP4155	AXIN2; TCF7L1; GADD45G; CDH1; AKT3; PIK3R1; CASP9; APC2; GSK3B; CTNNA2
0.00323209	0.0420522	Processing of Capped Intron-Containing Pre-mRNA	Reactome	R-HSA-72203	AAAS; ELAVL1; ELAVL2; SF3B2; PUF60; CWC27; GPKOW; NCBP1; HNRNPR; SNRNP35; RBM17; HNRNPM; SF3A2; HNRNPL; HNRNPD; TRA2B; HNRNPA2B1; CDC5L; HNRNPA3; HNRNPA0; NUP93; NUPL2; SART1; PRCC; NUP35
0.00339751	0.0435042	deregulation of cdk5 in alzheimers disease	BioCarta	p35alzheimerspathway	CDK5R1; MAPT; GSK3B
0.00341637	0.0435042	mRNA Splicing - Major Pathway	Reactome	R-HSA-72163	CDC5L; ELAVL1; ELAVL2; PRCC; HNRNPA3; HNRNPR; HNRNPA0; SF3B2; PUF60; RBM17; HNRNPM; SF3A2; CWC27; HNRNPL; SART1; GPKOW; HNRNPD; NCBP1; TRA2B; HNRNPA2B1
0.00354162	0.0446244	Regulation of retinoblastoma protein	PID	rb_1pathway	SMARCB1; E2F2; E2F1; CDK4; CDKN1B; CCND2; AATF; CTBP1; CBX4; SMARCA4
0.00361561	0.0450822	Signaling by NOTCH	Reactome	R-HSA-157118	NEURL1B; FBXW7; HDAC4; HDAC5; DTX1; E2F1; TLE3; NOTCH1; DLL1; MAMLD1; CNTN1; TNRC6C; PBX1; HES5; DNER
0.00375753	0.0463687	Resolution of Sister Chromatid Cohesion	Reactome	R-HSA-2500257	INCENP; RCC2; CLASP2; BUB3; NUF2; MAPRE1; BIRC5; KIF18A; AURKB; MIS12; CDCA8; SPC24; KIF2A; CKAP5
0.0045	0.0544091	Fanconi anemia pathway	PID	fanconi_pathway	TOPBP1; RFC5; USP1; RFC3; FANCC; FANCD2; BRIP1; RMI1
0.0045	0.0544091	SUMOylation of RNA binding proteins	Reactome	R-HSA-4570464	UBE2I; AAAS; PCGF2; NUP93; NUP35; NUPL2; CBX8; CBX4
0.00477909	0.0560524	SUMOylation of DNA replication proteins	Reactome	R-HSA-4615885	UBE2I; AAAS; PIAS4; NUP93; NUP35; NUPL2; TOP2B
0.00477909	0.0560524	ATR signaling pathway	PID	atr_pathway	TOPBP1; CDC25C; CDC25A; RFC3; MCM7; RFC5; FANCD2
0.00482322	0.0560524	Regulation of expression of SLITs and ROBOs	Reactome	R-HSA-9010553	ROBO3; ROBO2; LHX4; MSI1; SLIT1
0.00482322	0.0560524	Lagging Strand Synthesis	Reactome	R-HSA-69186	RFC5; POLA2; POLD3; RFC3; PRIM2
0.00543866	0.0608172	Antigen processing: Ubiquitination & Proteasome degradation	Reactome	R-HSA-983168	KLHL25; FBXW11; FBXO10; FBXO11; TRIM37; RBBP6; MKRN1; SPSB4; CDC34; FBXW8; RNF220; FBXW7; UNKL; SIAH1; UBE2D2; UBE2E3; PJA1; ANAPC5; ANAPC7; UBE2O; FZR1; CDC23; TRAIP; CCNF; CUL3; FBXL20
0.00545343	0.0608172	Wnt Signaling Pathway and Pluripotency	Wikipathways	WP399	NKD1; AXIN2; RACGAP1; CCND2; TCF7L1; GSK3B; DVL3; CSNK1E; MAPK10; SOX2; CTBP1; ZBTB33; PRKD1
0.00552392	0.0608172	DNA Damage Response	Wikipathways	WP707	E2F1; CCNE2; CDKN1B; CDC25A; CCND2; GADD45G; CDC25C; CDK4; FANCD2; CASP9
0.0055717	0.0608172	Apoptotic cleavage of cellular proteins	Reactome	R-HSA-111465	LMNB1; SATB1; ADD1; SPTAN1; PTK2; MAPT; CDH1
0.00557288	0.0608172	DNA Repair	Reactome	R-HSA-73894	RFC5; USP1; RFC3; USP7; ZNF830; FANCD2; BRIP1; XRCC2; RMI1; UIMC1; DCLRE1A; RAD51AP1; EXO1; USP43; KDM4B; POLD3; FANCC; LIG3; MDC1; PARP1; USP10; REV3L; NFRKB; ASCC1; FTO; UBE2I; TOPBP1; PIAS4; BAP1; ALKBH2
0.00560068	0.0608172	Cyclin A:Cdk2-associated events at S phase entry	Reactome	R-HSA-69656	CCNE2; CDKN1B; CDC25A; FZR1; AKT3; CDK4
0.0056905	0.0608172	Phase 1 - inactivation of fast Na+ channels	Reactome	R-HSA-5576894	KCND2; KCNIP3; KCNIP2
0.0056905	0.0608172	serine and glycine biosynthesis	HumanCyc	SER-GLYSYN-PWY	SRR; PSAT1; PHGDH
0.0056905	0.0608172	Reversal of alkylation damage by DNA dioxygenases	Reactome	R-HSA-73943	ASCC1; ALKBH2; FTO
0.00645874	0.0678167	Presynaptic phase of homologous DNA pairing and strand exchange	Reactome	R-HSA-5693616	TOPBP1; RFC5; EXO1; RFC3; BRIP1; XRCC2; RMI1
0.00645874	0.0678167	Association of TriC/CCT with target proteins during biosynthesis	Reactome	R-HSA-390471	CCNE2; CCT3; NOP56; CCT7; AP3M1; USP11; FBXW7
0.00701938	0.0706067	Malonyl-coa decarboxylase deficiency	SMPDB	SMP00502	MLYCD; PCCB; ACSS1; ABAT
0.00701938	0.0706067	Malonic Aciduria	SMPDB	SMP00198	MLYCD; PCCB; ACSS1; ABAT
0.00701938	0.0706067	Propanoate Metabolism	SMPDB	SMP00016	MLYCD; PCCB; ACSS1; ABAT
0.00701938	0.0706067	Methylmalonic Aciduria Due to Cobalamin-Related Disorders	SMPDB	SMP00201	MLYCD; PCCB; ACSS1; ABAT
0.00701938	0.0706067	Repression of WNT target genes	Reactome	R-HSA-4641265	TLE3; CTBP1; TCF7L1; AXIN2
0.00712048	0.0710268	Golgi-to-ER retrograde transport	Reactome	R-HSA-8856688	KIF1A; KIF1B; RACGAP1; KIF21A; KIF18A; KIF26A; RAB6B; KIF18B; PLA2G6; ARFGAP2; KIF21B; KIF2A; KIF3A; KIFC1
0.00741601	0.0733634	Mesodermal Commitment Pathway	Wikipathways	WP2857	DNMT3B; TCF4; NCAPG2; EPB41L5; AXIN2; DLL1; NOG; TCF7L1; PHF6; BMP7; PAX6; SCHIP1; TOX3; SOX2; MBTD1; PBX1; HES7
0.00751064	0.0736904	Endoderm Differentiation	Wikipathways	WP2853	BMP7; LHX1; EPB41L5; ELAVL1; BPTF; NOG; NOTCH1; EZH2; TNRC6C; SOX2
0.00786805	0.0765695	Activated NOTCH1 Transmits Signal to the Nucleus	Reactome	R-HSA-2122948	NEURL1B; DTX1; NOTCH1; DLL1; CNTN1; DNER
0.00825513	0.0796886	Apoptosis	Reactome	R-HSA-109581	LMNB1; SATB1; E2F1; HMGB2; UNC5A; YWHAQ; TP73; CASP9; AKT3; PTK2; MAPT; SPTAN1; CDH1; ADD1
0.00851971	0.0797827	Wnt Signaling Pathway	Wikipathways	WP363	TCF4; AXIN2; TCF3; GSK3B; DVL3; CSNK1E; CTBP1; SOX1
0.00854203	0.0797827	APC/C-mediated degradation of cell cycle proteins	Reactome	R-HSA-174143	BUB3; FZR1; CDC23; FBXO5; AURKB; ANAPC5; ANAPC7
0.00854203	0.0797827	Regulation of mitotic cell cycle	Reactome	R-HSA-453276	BUB3; FZR1; CDC23; FBXO5; AURKB; ANAPC5; ANAPC7
0.00871528	0.0797827	sumoylation as a mechanism to modulate ctbp-dependent gene responses	BioCarta	ctbp1pathway	CDH1; CTBP1; ZEB1
0.00871528	0.0797827	Inactivation of CDC42 and RAC1	Reactome	R-HSA-428543	ARHGAP39; SRGAP1; SRGAP3
0.00871528	0.0797827	DNA Damage Reversal	Reactome	R-HSA-73942	ASCC1; ALKBH2; FTO
0.00880354	0.0797827	Factors involved in megakaryocyte development and platelet production	Reactome	R-HSA-983231	ITPK1; KDM1A; AKAP1; KIF1B; RACGAP1; KIF21A; KIF18A; KIF26A; KIF18B; KIF21B; KIF1A; CBX5; KIFC1; KIF2A; KIF3A
0.00901638	0.0797827	Regulation of PTEN gene transcription	Reactome	R-HSA-8943724	KDM1A; CHD3; HDAC5; MAF1; EZH2; MBD3; CBX8; GATAD2B; CBX4
0.0090647	0.0797827	cyclins and cell cycle regulation	BioCarta	cellcyclepathway	CDKN1B; CDC25A; CCND2; CDK4; E2F1
0.0090647	0.0797827	RNA Polymerase III Transcription Termination	Reactome	R-HSA-73980	POLR3E; NFIB; NFIA; NFIX; POLR3B
0.0090647	0.0797827	Nephrin family interactions	Reactome	R-HSA-373753	SPTAN1; FYN; MAGI2; CASK; PIK3R1
0.0090647	0.0797827	Mannose type O-glycan biosynthesis - Homo sapiens (human)	KEGG	path:hsa00515	POMT1; B3GAT2; B3GAT1; MGAT5B; FUT9
0.00922007	0.0805578	Heroin Action Pathway	SMPDB	SMP00407	KCND2; PCSK2; CHRNA4; ATP1A3; BCHE; KCNIP2
0.00957173	0.0830244	Apoptotic execution phase	Reactome	R-HSA-75153	LMNB1; MAPT; ADD1; SPTAN1; PTK2; SATB1; HMGB2; CDH1
0.0097559	0.084013	ErbB signaling pathway - Homo sapiens (human)	KEGG	path:hsa04012	ERBB3; PTK2; CRKL; ERBB4; CDKN1B; GSK3B; AKT3; MAPK10; PIK3R1; GAB1; PAK3
