# Supplementary material for: ASCL1 regulates neurodevelopmental transcription factors and cell cycle genes in brain tumors of glioma mouse models
Source: Glia. 2020 Jun 23;68(12):2613–30. doi: 10.1002/glia.23873 (PMC7587013; doi:10.1002/glia.23873)
Supplement: Supplementary file 7 — Table S6 Contains normalized expression counts in mGBM RNA‐seq samples. Differential expression analysis was performed using DESeq2 tool. [file GLIA-68-2613-s007.xlsx]

## Sheet: mGBM_wt_cko_deseq_normalized_fp
Gene	WT1	WT2	WT3	WT4	WT5	CKO1	CKO2	CKO3	CKO4	CKO5	log2FoldChange	padj
Nnat	554.77	1015.24	767.734	494.092	471.925	238.182	243.38	230.241	181.847	225.447	-1.48736	3.55262e-05
Penk	2.46042	6.46672	7.32334	6.83008	1.46323	226.763	26.5028	20.3098	45.47	30.468	2.82307	0.00023748
CK137956	1.07314	1.96836	0.774447	2.11094	0.858424	7.28608	4.97581	3.22267	3.56123	10.0021	1.85132	0.00476487
Slc1a1	8.97244	11.5178	6.51042	10.1939	8.30447	13.9804	18.3123	21.8539	26.7545	23.7084	1.14962	0.00526811
Saal1	6.71487	8.16341	7.68587	6.14958	4.78231	2.61884	3.501	3.55644	3.69793	2.39795	-1.04565	0.00644854
Dll3	6.29236	17.6006	22.5499	3.62572	4.2133	0.449563	0.28417	0.338458	3.1881	0.336091	-2.48299	0.00713722
Nes	48.2444	78.1229	74.6124	68.467	98.2591	33.252	37.0005	39.1604	22.6516	22.4581	-1.18808	0.00713722
A730056A06Rik	4.66048	3.39632	1.49612	1.37835	2.39899	0.665435	0.766182	0.653821	1.18068	0.462846	-1.63362	0.0138606
Ccdc114	5.24854	4.76623	4.71141	2.3042	2.96523	0.410084	0.884382	1.43047	1.79632	1.17485	-1.61312	0.0138606
1810026B05Rik	12.2862	13.2828	7.64327	7.83731	4.33093	2.90782	4.63292	1.89958	3.37384	2.19598	-1.45231	0.0149155
Ccdc61	6.50698	7.69149	10.0811	6.7489	4.71706	3.25302	3.43577	4.05667	2.76196	2.23463	-1.12296	0.0149155
Irf2bp1	30.1808	37.5185	46.8625	27.2637	30.8296	16.4612	19.5317	19.0618	18.9455	12.5342	-0.960733	0.0149155
Lig1	20.2676	27.554	38.1896	24.3539	21.1524	11.1199	16.0079	11.5066	11.6586	7.82802	-1.11965	0.0149155
Micall2	4.1043	2.06475	2.77229	3.3257	3.6964	10.7829	4.90587	9.67219	14.2925	5.67214	1.38315	0.0149155
Rn45s	2869.94	987.207	917.655	1154.35	489.69	341.704	485.835	150.353	331.404	237.375	-1.76374	0.0149155
Pusl1	20.6027	26.284	17.799	17.8072	21.9309	8.86142	11.2952	11.0366	10.2341	14.5486	-0.870821	0.015675
Rhbdd1	3.62171	2.75115	2.59987	3.3465	3.08028	4.72898	4.37765	6.85183	6.48536	7.73088	0.93561	0.0177409
Trim28	106.63	135.712	135.943	97.4469	107.308	50.4105	72.0788	74.8919	57.2611	40.6103	-0.94492	0.0177409
Cdsn	0.0763106	0.0360808	0.184547	0.593608	0.0951163	1.0768	0.850582	1.54595	0.892419	1.50272	2.007	0.0210279
Kcna1	4.1601	3.02153	3.05151	3.29633	2.06036	8.82202	4.52258	5.52166	14.8314	9.95974	1.36087	0.0210279
Pcdhb6	0.98699	0.124999	0.131149	0.548403	0.890933	1.86525	0.732796	3.05892	6.74166	9.70676	2.18983	0.0210279
Tm2d3	49.4702	68.1573	43.0579	59.1002	30.4751	24.4045	25.1257	22.6519	27.5009	24.8759	-0.964825	0.0220253
Ddx60	0.28639	0.0967211	0.501055	0.530425	0.325803	1.00135	0.705757	0.930762	1.9645	6.12475	2.02504	0.0226769
Pold1	13.3455	23.1402	22.4059	10.8434	12.7047	6.11082	8.80681	6.01616	8.22313	4.14772	-1.21829	0.0233641
Mtmr7	3.14309	3.02827	1.58863	3.29069	2.84995	5.47825	4.9104	6.40997	6.32122	4.71645	0.960656	0.0242105
Marcksl1	550.942	581.044	536.485	576.054	600.732	304.001	443.25	269.661	361.106	352.585	-0.701623	0.0242685
Ngfr	0.324	0.38298	0.535762	1.77357	0.423788	1.94926	1.77279	1.46752	20.2535	4.26111	2.17785	0.0242685
Nrarp	21.555	22.2142	28.1398	17.1624	40.3048	12.514	14.0414	11.4212	12.6262	8.34851	-1.07355	0.0253217
Zfp787	17.369	21.8791	21.681	21.6348	16.0663	10.5061	14.3179	11.6584	9.71407	8.20318	-0.831771	0.0253217
Polr3a	3.44745	3.66236	3.8723	4.0735	4.40582	5.33434	5.40456	6.21539	5.74127	6.17059	0.55978	0.0255592
Snord104	31.3538	70.152	48.4323	28.0675	20.5483	13.3206	19.8118	8.6453	10.5718	9.60277	-1.49402	0.0255592
Vrk3	54.3327	70.8413	36.5412	33.0276	31.194	17.0335	25.3426	19.4663	21.0014	13.0853	-1.1566	0.0258785
Pdcd2l	26.4091	76.5163	37.4834	26.1574	108.731	12.7277	21.4741	16.1343	19.3648	9.20747	-1.56967	0.0295289
9130221H12Rik	2.91564	4.35499	5.74443	4.81097	3.68922	2.15278	2.50891	2.3247	1.85661	1.31331	-1.02815	0.0368623
Dapk2	0.531405	0.518899	1.26794	1.45778	0.559968	0.151639	0.204389	0.285407	0.365893	0.102737	-1.65699	0.0368623
Ssh3	1.61869	1.94879	1.24074	2.96653	1.453	2.87726	4.82617	3.50846	6.41768	4.75085	1.18694	0.0368623
Zfp428	112.923	241.837	153.74	126.363	91.0428	53.5351	94.4135	47.3613	33.9437	36.5429	-1.31696	0.0392425
B3gnt9	0.50359	0.460848	0.28709	0.64587	1.1024	1.33272	1.45143	1.28429	2.35491	2.17735	1.35933	0.039573
Dnah1	0.139712	0.21769	0.16244	0.208577	0.10554	0.437635	0.373587	0.386352	0.371333	0.238008	1.05691	0.039573
Fstl3	0.0209278	0	0.0389317	0.0180882	0.0434752	0.206029	0.11108	0.206814	0.650094	0.0930575	2.13313	0.039573
Lbx1	2.5545	0.782837	3.16806	0.122661	1.50684	0.155237	0.460326	0.0292179	0.0288134	0.120199	-2.15903	0.039573
H2-Q5	1.07285	0.409079	1.35199	1.67508	0.766872	2.95279	4.37797	2.20166	2.10794	13.1024	1.79101	0.0400879
Sympk	50.7106	63.8106	39.5297	28.4856	35.8639	19.0886	20.3813	25.9732	24.3269	15.3094	-1.00047	0.0419345
Ntng2	1.63573	1.93349	1.99568	3.12134	1.39747	5.01922	3.55176	9.87991	3.41591	4.9794	1.28534	0.0447593
Parp3	2.04903	2.80736	4.98131	2.13326	2.70877	5.29775	5.72627	7.4496	6.96827	6.07415	1.03969	0.0447593
Hmgb2	97.868	95.1887	116.282	91.8588	77.2007	61.1956	68.3105	58.0656	40.5141	46.6988	-0.775104	0.0457193
Gbp11	0.301416	0.267213	0.0981259	0.260518	0.333951	0.754204	0.613274	0.670202	0.477333	1.48388	1.45799	0.0463742
Trim6	0.0213598	0	0.0198677	0.0092308	0.00739545	0.0876174	0.0566864	0.0923491	0.0455353	0.312072	2.10606	0.0463742
Flnc	0.298759	0.347873	0.609695	0.736125	0.913976	0.866996	0.53647	5.13093	5.55963	2.2717	1.80985	0.0497528
Col6a5	0.14068	2.77495	0.433449	0.520566	1.28772	0.191153	0.241121	0.209079	0.0428435	0.175936	-1.9173	0.0508756
Galr2	0.589905	0.249032	0.666273	0.0728377	0.51061	0.103705	0.0559121	0.0520501	0.115491	0.0802981	-1.82381	0.0508756
Nuggc	0.0159283	0.225934	0.118525	0.564449	0.231625	1.5681	0.408628	2.42014	1.16421	1.00169	1.88201	0.0508756
Trp53cor1	0.301203	0.309594	0.37761	0.486713	0.253914	0.902473	0.845698	0.946357	0.422756	1.17295	1.20314	0.0508756
Xk	1.69388	1.59987	1.47755	1.46405	1.98111	2.42025	2.15089	2.80826	3.42593	3.20741	0.747394	0.0508756
Prickle1	4.49242	1.63209	3.15488	4.9379	3.42954	6.90323	7.17819	7.05109	8.78173	8.23064	1.04375	0.0525279
Col4a5	0.176308	0.0967584	0.44512	0.37008	0.226733	0.604398	0.306364	1.02673	2.17077	1.27995	1.66793	0.0546256
Drd1	0.102722	0.0134913	0.212325	0.453786	0.102745	4.38218	0.201935	1.49449	0.702142	0.65252	2.03039	0.0587389
Col5a3	4.89577	2.48467	2.44242	5.70003	2.42286	6.52883	6.79642	8.14238	12.1692	8.97573	1.1512	0.0615659
Lrrc8c	0.996878	0.426937	1.62603	0.961514	1.63071	1.99125	1.54646	4.10476	6.43269	4.71722	1.48916	0.0652655
Pnmal2	22.1361	27.2142	24.7884	18.7067	20.3174	14.8452	10.9507	14.9445	15.2238	9.21573	-0.769012	0.0652655
Sae1	75.279	68.2616	49.6964	44.366	61.2537	23.7141	33.2695	44.3934	31.0475	24.887	-0.884356	0.0652655
Cbwd1	2.56085	2.71471	2.91128	2.86334	2.3644	3.51819	3.93748	4.4689	4.02327	5.00928	0.632078	0.0662791
Myo3b	0.0849322	0.0540578	0.0303842	0.0847018	0.0950048	0.803976	0.0751334	0.266324	0.389976	0.141104	1.7559	0.0662791
Spef1	18.1613	47.7574	16.9766	13.3878	21.3268	6.62033	11.5784	10.1468	2.81496	6.72012	-1.4241	0.0662791
Stat2	4.24161	3.26553	6.50628	6.11014	6.04823	7.24194	9.2901	10.6688	11.8582	16.6036	1.02155	0.0662791
Zfp706	50.1808	43.1058	47.3639	47.115	49.5884	37.3193	33.2342	35.3374	35.4907	38.248	-0.398532	0.0662791
9630013A20Rik	0.397587	1.50388	2.03397	2.50858	1.4454	3.06608	6.36607	1.46112	10.837	14.3201	1.72501	0.0704056
Ecel1	0.999549	1.23006	1.78303	4.56816	2.58846	4.71795	9.75075	12.102	17.1219	2.15706	1.65019	0.0712366
Rpia	14.2083	16.1132	15.7259	10.0676	11.2443	8.25033	8.65144	5.613	8.87895	6.88636	-0.78555	0.0729512
Acer2	0.587014	0.486747	0.317825	0.613382	0.667366	1.20037	0.906819	1.80741	0.875186	1.01849	1.04346	0.0746392
Cbx3	214.062	184.085	185.761	159.919	191.806	134.962	143.543	132.928	125.924	139.895	-0.460578	0.0746392
Helz2	0.679245	0.60217	0.98906	0.730358	0.820318	0.991772	1.21964	1.58323	1.97503	3.26175	1.14041	0.0760078
Ahr	0.252939	0.246222	0.546655	0.482248	0.44303	0.744594	0.802893	0.75356	1.77626	0.864805	1.20172	0.0772615
Btbd16	0.273749	0.450201	0.243555	0.483499	0.387365	0.712806	1.42141	0.646912	0.57996	2.40427	1.4245	0.0777035
Mis18a	9.1176	9.03066	10.4985	10.3805	13.1497	6.80941	5.97973	7.41793	6.95139	6.75039	-0.609486	0.0777035
Hlcs	1.31927	1.21955	1.2979	1.84928	1.66898	2.33809	2.10221	2.54375	2.56005	3.90547	0.833003	0.0791658
Il17rb	0.991557	0.867322	0.774723	1.52549	2.14225	3.00983	1.91221	2.37622	4.11893	5.85775	1.29147	0.0796828
Lhx1os	0.4585	1.78074	0.609243	0.679351	0.907128	0.107472	0.405602	0.0809111	0.199477	0.16643	-1.71936	0.0796828
Sema3e	0.774429	0.506993	0.33246	0.659053	0.416636	1.20225	0.37943	2.35481	2.54717	2.12291	1.44224	0.0796828
Rprl3	3.44911	2.24234	0.481225	0.74528	0.358258	0.282963	0.152559	0	0	0.109549	-2.02852	0.0851008
Gbp10	0.393891	0.246491	0.0538786	0.110144	0.401111	0.912413	0.768633	0.772784	0.282254	4.28302	1.83162	0.0856321
Prl8a2	0	0.0515055	0	0.0376613	0.0905193	0.107243	0.84802	0.0269129	0.95545	1.02413	2.03477	0.0856321
Slc2a13	2.2245	1.35903	1.16241	2.13329	1.71346	5.00327	1.34322	5.14843	5.84215	4.67184	1.22274	0.0856321
Zfp772	4.74776	5.55974	4.3338	5.36521	5.79933	2.29831	2.06087	3.16009	4.15811	2.58507	-0.817872	0.0856321
Cox6b2	27.4246	63.9726	19.6553	27.6541	18.3943	7.06491	18.1661	4.54151	6.85918	13.6338	-1.41446	0.0883712
Angptl7	0.535181	0.281157	0.0737474	0.188452	0.260788	0.0975689	0.052604	0.0489705	0.0120731	0.0503648	-1.76372	0.0896727
Pcdhb11	0.486167	1.3498	0.652016	0.654733	0.516724	1.92932	0.61011	1.43854	3.56033	8.00079	1.65237	0.0896727
Phyhipl	29.7917	27.0452	28.9104	32.0284	29.2239	40.9281	58.6672	36.0632	43.8016	44.3011	0.592666	0.0936261
Filip1l	1.23303	0.322559	0.733261	1.02205	1.63767	2.52064	2.36931	2.16611	2.18537	3.17155	1.19406	0.0962051
Hmgcr	12.7967	8.38647	9.25961	8.72392	9.60875	18.3248	11.3856	22.5888	16.8644	16.1522	0.775804	0.0972992
Sh3bgrl	75.273	82.8258	85.6316	61.6341	61.385	46.4896	52.4881	30.8521	50.5269	33.1221	-0.751999	0.109625
Nup85	34.8898	34.4608	31.5544	38.2224	36.194	23.9797	25.338	22.0873	21.8622	29.8232	-0.502203	0.11167
Zfp580	30.0049	57.7817	51.0915	36.5444	30.3827	21.3601	30.8413	17.5015	15.1808	13.6412	-0.992331	0.11167
Enpp6	0.97346	1.45015	0.66979	0.852902	1.51439	1.32374	2.89016	0.749504	10.7133	9.00448	1.67026	0.113302
Gbp7	3.52595	2.83583	6.51871	4.07804	4.26902	5.27242	7.69821	8.10493	10.9905	14.2561	1.04158	0.113302
Hbegf	9.72323	9.33697	9.65226	12.7323	15.3012	18.0292	13.4731	26.0415	21.6558	31.91	0.914518	0.113302
Hnrnpa0	198.957	219.606	191.532	194.637	168.113	153.62	147.448	142.454	118.227	129.505	-0.485502	0.113302
2410017I17Rik	0.0540992	0.0319737	0.02516	0.444209	0.0561927	0.576976	1.22037	0.551331	0.461319	0.670125	1.76919	0.113904
2610100L16Rik	8.57622	13.2566	8.61862	5.85748	6.83161	4.30518	5.46459	2.03732	2.75797	1.04767	-1.29043	0.113904
Car6	1.01508	0.846963	1.30518	10.3992	2.81163	69.6831	11.3831	13.5902	2.9641	15.172	1.85361	0.113904
Dact3	28.3127	29.7253	17.9733	25.6828	23.979	18.8405	12.3249	16.5052	15.2203	14.7626	-0.673402	0.113904
Fam174b	33.9735	24.2283	10.4624	24.5358	29.021	9.91661	9.22139	8.22937	16.4075	11.5079	-1.05575	0.113904
Fndc9	0.270915	0.426975	0.890362	1.52982	0.975513	8.11979	1.53381	6.65967	3.38824	0.447441	1.71057	0.113904
Oas1b	1.4907	1.47277	3.3112	2.36534	1.8026	4.03396	5.29455	3.25688	3.42862	7.85817	1.09153	0.113904
Smg9	27.248	64.9141	46.2435	31.417	29.1266	22.1438	23.5212	16.1283	13.9866	7.59582	-1.13889	0.114049
Tsen34	93.6453	186.553	147.676	120.711	98.3615	58.7866	98.7765	49.6292	39.2868	26.9416	-1.12977	0.114049
Myrf	4.14781	5.11866	2.00374	6.60829	3.51441	5.82317	7.37729	6.76097	22.9199	25.3461	1.41526	0.114822
Ptov1	293.202	593.037	346.492	213.59	163.321	128.23	217.649	105.24	95.0444	73.2426	-1.22587	0.114822
Tbc1d17	30.6265	60.0884	53.3638	35.7609	30.9792	21.3099	30.1513	16.4413	19.4392	11.07	-1.0189	0.114822
Zdbf2	0.199254	0.305447	0.0723963	0.134546	0.140132	0.291176	0.316727	0.326899	0.684568	0.77723	1.30757	0.114822
Zfp366	0.0592777	0.0525513	0	0.0128087	0.112881	0.206682	0.104877	0.41189	0.261765	0.254171	1.7239	0.114822
2810417H13Rik	15.3591	27.4451	28.4449	16.8714	17.8446	7.23442	15.0412	10.2585	11.514	11.1814	-0.888235	0.115354
Cyb5r1	7.365	6.65555	8.74432	10.9716	10.6874	15.6726	10.9848	29.2343	15.8157	17.5482	0.943494	0.115354
Glis3	0.320927	0.0900147	0.551481	0.441931	0.384195	0.410549	0.351267	2.41894	3.0315	1.41667	1.62202	0.115354
Kcna4	0.784701	0.628338	0.557223	1.0137	0.54922	1.37752	1.08977	1.92303	1.89126	0.927252	0.962748	0.115354
Kdm4d	0.245662	0.272233	0.171375	0.491011	0.297696	0.881736	0.679123	0.369845	0.729449	1.12162	1.2042	0.115354
Rmrp	19.9158	17.041	2.9031	2.8261	1.54377	3.04829	2.10365	0.550784	0.633685	0.283233	-1.83073	0.115354
Sptssa	73.6775	83.9349	66.9407	78.9722	66.9456	50.4813	57.3782	33.5603	45.333	28.5155	-0.752925	0.115354
Tipin	34.9994	39.3758	31.0789	37.66	36.9497	24.7261	29.4984	24.9316	20.0227	25.084	-0.525685	0.115354
Zfp804a	0.371297	0.184794	0.0817956	0.109788	0.155619	0.593188	0.146942	0.844896	0.607044	0.949641	1.48545	0.115354
BC021891	0.0287224	0.0254632	0.0467529	0.0868882	0.0944739	0.347565	0.171508	0.141921	0.188067	0.10491	1.43363	0.116956
Gdnf	0.0335911	0.0595589	0.132789	0.0580666	0.18027	0.165348	0.178294	0.181539	1.35548	0.469437	1.70805	0.116956
Nrap	0.200462	0.33349	0.359105	0.545456	0.277626	0.889292	0.945783	0.58697	0.578843	0.617831	0.995325	0.116956
Pappa	0.0704242	0.0306688	0.0413713	0.0288325	0.0436329	0.0699389	0.036068	0.086994	0.367992	0.456773	1.67558	0.116956
Rgma	38.98	51.815	32.5782	30.7061	45.1449	25.9759	27.0417	18.9508	26.8247	17.6876	-0.744639	0.116956
Rras	69.7762	89.9342	98.1765	41.1144	26.238	33.1767	34.7806	25.6179	14.1316	13.6677	-1.25277	0.116956
Hc	0.0900264	0.12415	0.139562	0.123201	0.03117	0.424679	0.650392	0.189981	0.09596	0.519452	1.52409	0.11798
H6pd	0.792509	0.917258	1.29001	1.27006	1.53774	2.06564	1.69426	1.76929	2.34818	2.28638	0.770261	0.119193
4930550L24Rik	2.002	24.5556	0.0241837	13.2811	15.5915	0.490596	2.18503	0.465702	1.07687	1.84979	-1.87966	0.120725
Mxra7	3.8858	10.2506	7.91189	3.15377	3.56036	3.07126	2.55715	2.57565	1.76067	1.95664	-1.14486	0.120725
Prmt1	204.631	333.156	286.815	158.945	124.996	88.4307	151.339	99.0018	97.1193	52.6664	-1.08006	0.120725
Fam212b	104.723	134.023	41.3644	28.2108	50.9455	25.059	36.7842	19.6896	14.866	32.1429	-1.29011	0.122076
E130114P18Rik	35.9248	27.9434	31.1917	15.6113	33.7513	17.8688	14.2452	9.76139	18.8683	13.8568	-0.897757	0.122147
Atp10d	0.669035	0.734908	0.528011	0.806056	1.13247	0.887068	1.70978	1.44003	1.63001	2.84615	1.04338	0.125075
Cnn1	0.0411394	0.121571	0.076531	0.231123	0.11395	0.270004	0.127376	0.571712	2.00461	0.313595	1.74043	0.125075
Zfp759	0.528213	0.443995	0.687839	0.689887	0.926614	1.08817	0.84109	1.46449	1.41561	1.60312	0.905328	0.125075
Rasgef1b	5.00668	3.37024	7.01711	8.15947	3.47639	9.93848	15.5318	5.42634	14.3004	29.4034	1.27623	0.126439
Map3k7cl	2.39987	1.57921	1.44979	1.38996	0.753816	0.385649	0.766027	0.657085	0.165764	0.0628645	-1.51892	0.129259
Ftl1	1284.9	2416.56	2579.85	1810.31	1239.62	859.677	1294.33	789.469	989.631	476.542	-1.00046	0.129474
Dmwd	44.1807	48.1205	47.008	36.7842	45.003	28.5281	26.6726	36.5241	32.6793	24.0158	-0.56185	0.129513
Ethe1	15.1102	33.2167	33.4599	22.3852	14.1988	13.9092	15.3878	8.27876	7.82886	6.60878	-1.08096	0.129513
Plxnb3	2.1583	3.04057	3.61102	3.48452	2.60841	5.38993	6.86265	2.28464	15.0601	10.2826	1.24546	0.129513
Vldlr	2.77465	3.42512	2.05001	3.09551	3.09323	3.16423	4.30414	7.00386	5.72028	9.74083	0.977181	0.129513
Clasrp	23.7182	27.5827	19.1792	22.8192	13.7807	14.2301	14.002	11.2164	13.6975	9.8617	-0.734701	0.134392
Fam129a	0.446178	0.294362	0.55978	0.529132	0.553258	0.519269	0.862836	0.807509	2.51539	1.83238	1.26599	0.134392
H2afv	101.505	187.579	145.653	119.237	118.572	84.7502	101.95	46.6155	38.7573	52.91	-0.973888	0.134392
Ifit1bl2	0.182193	0.172287	0.553587	0.325443	0.168216	0.737387	0.881079	0.322587	0.835991	1.21907	1.30069	0.134392
Ufl1	2.99822	2.65243	3.28865	3.83007	3.91728	4.83437	4.18698	5.13621	5.40966	6.26467	0.61223	0.134392
Zfp574	8.78998	10.3445	11.1466	8.51467	10.4965	5.80225	5.54809	8.14062	7.0641	4.84202	-0.631402	0.136557
Serpine2	1121.58	1634.64	837.238	658.169	810.812	531.897	603.224	538.569	577.413	534.308	-0.818785	0.138284
Irf3	24.6464	35.3127	27.1275	11.8615	10.3435	8.37896	14.75	8.64925	6.84635	5.87104	-1.15791	0.139884
Hnrnpm	118.096	110.763	113.525	96.6868	91.4127	51.1708	81.8662	80.4985	67.212	69.85	-0.582522	0.144334
Hmgb3	97.679	78.111	63.4318	79.6708	94.6508	53.8401	50.7759	52.4121	48.405	67.4491	-0.584657	0.145971
Prex2	2.76937	6.05468	11.7683	11.3523	5.47225	2.16707	3.87841	1.53673	3.42033	3.56014	-1.20117	0.145971
2410018L13Rik	6.27459	8.00053	2.26966	4.29339	6.37658	2.3355	3.23789	2.63746	2.51248	2.10362	-0.999935	0.148937
Mcee	36.2328	44.3556	28.458	32.5854	18.177	19.8007	17.9743	14.3269	20.2449	10.706	-0.886513	0.148937
Tnnt1	0.595223	5.5817	3.8755	21.2301	2.99511	1.69284	2.45724	0.931342	0.894278	0.252068	-1.70541	0.149981
A930024E05Rik	5.57345	9.49902	10.9308	3.84631	3.45552	3.61541	3.7456	2.37499	2.55264	2.11327	-1.09306	0.152315
Gpr151	0.275316	0.0295849	0.069841	0.259593	0.0693261	0.780272	0.708517	0.772942	0.670772	0.127192	1.58893	0.152382
Cd274	0.393216	0.478076	1.03454	0.82538	0.575694	0.857174	1.27214	2.31764	1.14962	2.17667	1.1088	0.156453
Cd3eap	18.1977	42.5474	31.4662	17.5373	14.8317	11.6896	16.3557	11.4532	9.15542	6.17287	-1.07348	0.156624
1190007I07Rik	4.80847	10.4633	19.1609	14.8295	5.59994	3.90002	4.97877	2.66617	4.82586	5.55359	-1.17194	0.15767
Mir6240	348.285	226.283	154.017	115.943	67.2484	28.9457	84.3651	75.5171	20.4265	4.21622	-1.58028	0.158261
Tmem87a	7.81176	10.4102	10.7913	9.89796	11.7533	14.4392	12.9527	17.4975	13.7262	15.926	0.544402	0.15868
Medag	2.47278	1.0079	2.08854	2.43206	2.25356	5.15326	1.57147	14.8955	10.9412	2.45548	1.43675	0.158896
Xlr	1.79446	3.39792	1.92839	3.13208	2.26805	1.25778	1.8032	1.24823	1.37951	0.785753	-0.893023	0.159148
Arhgef5	0.272127	0.276989	0.210931	0.24827	0.319298	0.365885	0.448028	0.340823	1.04054	0.965151	1.12096	0.162646
D030068K23Rik	0.255658	0.302198	0.310172	0.297828	0.130851	0.355647	0.403159	0.569833	0.825989	0.727276	1.05956	0.162646
Ddah2	109.537	175.141	164.542	108.386	77.276	81.2448	69.8222	76.4434	41.0672	64.8884	-0.872502	0.162646
Gm1045	0.161549	0.127305	0.050088	0.186173	0.186445	0.397603	0.285822	0.798238	0.688788	0.513104	1.49455	0.162646
Il33	4.42793	2.80259	2.86258	2.21213	2.14198	5.25575	1.25013	24.0902	12.6434	8.46816	1.46783	0.162646
Itk	0.0262505	0.010343	0.0406945	0.0226887	0.0181775	0.129215	0.0464438	0.124303	0.0639557	0.0833753	1.49517	0.162646
Ece1	11.2788	15.7296	10.6567	13.8122	14.6507	20.1911	18.784	18.0945	17.9215	19.4777	0.504519	0.165673
Csrp2	32.2746	58.1485	58.2011	60.0825	40.432	34.889	34.1229	18.0316	12.2654	17.5813	-1.00179	0.16627
Hhipl1	0.188278	0.0927297	0.11675	0.176292	0.347668	0.798055	0.0693983	0.746184	2.13111	0.458465	1.59875	0.16627
Ifnlr1	0.01019	0.0120449	0.0473906	0.0440367	0.190517	0.376191	0.0901433	0.213988	0.167579	1.07451	1.72017	0.16627
Muc1	1.31199	1.24927	1.33898	1.21272	0.946357	1.9434	2.2084	1.90204	1.49835	1.99093	0.637018	0.16627
Ppp1r12c	43.4213	52.6217	35.8367	40.1833	30.6182	23.3661	33.2223	24.7279	21.9228	17.0127	-0.72209	0.16627
Rps5	1183.52	4646.85	3927.34	2619.44	1263.43	973.582	1893.18	794.035	647.769	477.159	-1.28795	0.16627
Vgf	17.8505	19.586	34.8599	53.1485	15.1988	81.9432	40.4335	128.911	149.993	27.519	1.34461	0.16627
Hmgb1	336.99	352.679	340.209	244.959	228.526	213.075	204.777	219.975	176.246	169.367	-0.595303	0.166359
3830403N18Rik	1.68296	0.757838	2.53445	0.588771	7.96351	1.08483	0.106343	0.0247493	0.317286	0.559987	-1.72837	0.166825
Megf8	8.85831	11.8856	9.93207	8.90898	11.2871	7.01015	4.84007	7.71912	7.34693	4.51509	-0.669891	0.166825
Gm10012	1.75793	4.5455	14.3074	13.8646	4.48882	2.07316	1.65231	0.814331	3.7476	2.51255	-1.46566	0.166973
Fhl1	43.1626	34.5297	38.0553	35.9345	41.6509	26.3653	31.8109	26.0284	30.4923	28.768	-0.424587	0.168329
Lamc2	0.0633183	0.0187112	0.103066	0.335203	0.0712492	0.396089	0.0910214	1.20257	1.34983	0.211163	1.67111	0.173447
Col4a3	0.0237379	0.0168355	0.00883187	0.00820682	0.0164377	0.0116847	0.0335988	0.0527816	0.104102	0.15079	1.61393	0.177956
Katna1	13.6317	12.1393	14.5213	13.8917	10.6513	8.29306	10.9794	8.49061	8.97614	8.73236	-0.501981	0.17877
Rps19-ps3	11.0335	46.7245	58.2745	50.9992	11.6266	16.6082	16.8051	7.99995	8.23982	10.8484	-1.31345	0.17877
Col5a2	0.135931	0.138765	0.35057	0.309739	0.325167	0.415655	0.256894	0.934973	1.61825	0.565182	1.32479	0.181484
Sfrp1	7.48821	5.22682	2.86952	9.54262	6.24051	7.148	10.1308	4.79826	49.3112	50.4474	1.50443	0.181484
Slc25a3	309.919	301.312	259.806	313.124	264.848	235.605	234.037	204.008	217.862	221.201	-0.37671	0.181484
Srp54a	6.16339	6.8548	5.18005	4.49035	4.59316	3.79821	3.91752	2.66415	3.17023	1.71707	-0.794316	0.181484
Zfp628	10.102	14.6554	12.9887	10.7964	11.8301	7.46934	10.2601	8.37416	6.65462	6.7781	-0.593664	0.181484
Irx6	1.44368	1.59176	2.30199	1.86645	0.226822	0.228916	0.654659	0.0974104	0.709379	0.10789	-1.53865	0.182069
Atp7b	0.520552	0.0307656	0.129117	0.239958	0.366471	0.362999	0.237922	0.712691	2.20359	2.87131	1.62309	0.183441
Btg2	14.0792	5.24962	3.79798	4.12503	5.58153	3.14321	3.15475	3.11152	2.5678	2.85484	-1.0387	0.184891
Loxl4	0.0150348	0.0355433	0.0419534	0.0259895	0.0728772	0.0616722	0.0665008	0.125362	0.201466	0.229212	1.43969	0.186473
Bax	113.397	277.197	216.682	135.898	97.8044	63.2423	130.729	58.9711	67.4365	36.2108	-1.10326	0.188393
Bcat2	7.62177	13.8536	13.1782	9.5849	4.66142	4.27507	6.59479	3.98594	5.41043	2.74473	-0.993891	0.188393
Hcn3	1.07756	1.14042	1.27033	1.05047	1.53572	1.97363	1.40769	1.90377	2.44216	2.0694	0.663287	0.188393
Iars	27.5951	20.5294	15.3243	19.0775	24.6905	23.272	34.8981	69.0829	33.429	52.8179	0.921361	0.188393
Mdfi	9.7258	14.0561	10.5846	11.1969	10.9338	6.05693	6.60082	0.936324	5.60012	2.87645	-1.18348	0.188393
Prpf31	19.3303	24.2945	29.4019	26.8489	24.7263	14.6419	20.4603	16.792	14.7134	10.2216	-0.671827	0.189865
Adamts1	5.91535	4.24277	2.95729	6.00944	8.91076	7.11808	4.44832	10.9245	22.6576	55.014	1.44424	0.191875
Clcf1	0.175835	0.161656	1.14486	1.38468	0.811732	0.737301	0.518497	8.48314	4.96229	3.95899	1.62128	0.191875
Gm6402	2.6826	10.9736	24.5595	12.583	10.8325	4.62414	7.97256	2.08507	2.34995	2.75714	-1.34858	0.191875
Pla2r1	0.0459752	0.0339653	0.0641453	0.0496714	0.08357	0.117868	0.0864258	0.0922878	0.213524	0.226337	1.20585	0.191875
Snx31	0	0	0	0.0393242	0	0.485238	0.0402484	0.103038	0.0923739	0.0192676	1.76364	0.191875
2018-09-15	210.725	314.045	181.594	217.81	198.117	174.411	132.262	129.734	147.917	147.107	-0.59916	0.194043
Ppp2r2a	25.1387	21.3498	22.6293	26.6807	28.8352	29.8682	32.2963	36.4563	35.6247	41.5653	0.486496	0.196325
Cyct	0.186346	1.76215	3.58213	5.42242	2.58076	1.22302	0	0.0383652	0.264838	0.276203	-1.71554	0.197863
H2afz	448.292	1036.25	724.843	827.408	532.741	433.333	531.862	330.773	240.634	332.128	-0.872043	0.197863
Samd14	58.4132	73.6477	56.1085	34.9749	61.2962	39.1803	42.3678	23.8367	24.3396	31.5266	-0.776609	0.197863
Tdrp	2.90402	2.88343	1.4046	2.56736	1.90751	4.87379	4.2278	2.79809	4.3159	4.39569	0.779952	0.197863
Dusp7	8.24565	7.64091	9.23197	10.0414	11.8338	15.1057	11.4818	13.2745	14.1215	14.7598	0.534672	0.198438
Hmgn1	277.998	338.065	272.168	272.542	288.024	223.904	239.567	174.585	129.64	153.247	-0.631746	0.198762
Tcf15	2.15116	2.64653	4.20594	4.13594	3.0704	1.94488	1.90297	2.06076	0.989373	1.58957	-0.876565	0.199927
Aspdh	10.9584	29.3574	3.89613	3.54726	1.9044	1.14547	5.20264	1.07144	2.60287	1.0482	-1.55904	0.201731
Col4a6	0.0614801	0.0872061	0.3088	0.40385	0.136233	0.43881	0.201232	0.782238	1.14588	0.784984	1.3963	0.201731
Inafm1	9.39082	21.2804	23.8963	22.92	9.3162	10.4984	9.34043	8.36968	7.32025	4.06445	-1.02457	0.201731
Ldlr	2.88529	2.44066	1.91216	1.67552	2.02294	4.97087	2.73587	3.19661	5.68411	3.13871	0.80429	0.201731
Tsg101	92.4751	129.694	79.8726	70.4212	54.0248	39.0587	63.5699	44.0535	48.5937	25.4245	-0.884645	0.201731
Vasp	39.256	40.4784	37.223	25.5649	20.0921	17.6817	24.5273	20.579	15.638	14.2676	-0.769152	0.201731
Zfp85os	0.210825	0.199363	0.274536	0.255107	0.30171	0.588064	0.335703	0.694478	0.333871	0.642827	0.967312	0.201731
Ckb	2486.86	4596.69	4353.79	3001.8	2264.02	1796.64	2807.05	976.243	1189.61	1277.04	-0.96503	0.201826
Epha6	0.126118	0.0114674	0.0902368	0.109006	0.107486	0.453662	0.128732	0.275632	0.30727	0.172553	1.30346	0.201826
Lars2	1524	952.937	603.684	485.811	266.302	155.232	342.29	426.2	136.36	37.0815	-1.42077	0.201826
Rxfp2	0.0595628	0.112649	0.132964	0.21622	0.140233	0.283417	0.421527	0.478251	0.377303	0.151344	1.17822	0.201826
Slc37a1	0.473813	0.280032	0.367261	0.8678	0.703068	1.84176	0.858255	1.07304	1.15438	0.938769	1.01107	0.201826
Usp53	1.66991	0.698084	0.388313	0.431238	1.41018	0.601456	0.594501	3.45898	7.63465	8.07869	1.55063	0.202592
B3gnt3	0.0194443	0.0689518	0	0	0.053858	0.223328	0.17201	0.372299	0.0829036	0.061758	1.66491	0.204351
Phf14	14.5708	15.7905	11.7981	10.1433	10.5313	7.05988	10.5589	8.22164	7.44661	7.4381	-0.605784	0.204998
1700010I14Rik	0.217636	0.411606	0.303648	0.771234	1.02479	1.74976	0.789359	3.13201	0.782104	1.7834	1.30937	0.206529
1700040L02Rik	0.462203	0.585366	0.307082	0.513629	0.457227	1.65218	2.39486	0.489388	0.502722	1.6358	1.27154	0.206529
Gng10	65.9791	82.0013	60.8947	82.2282	77.6041	50.4165	56.3654	36.3112	29.2291	53.8965	-0.676832	0.210582
Xrcc1	29.3026	59.5888	39.8514	22.8514	29.1823	19.1851	26.2072	20.1486	13.0077	11.1924	-0.930536	0.211028
AA465934	51.5891	106.063	61.4718	52.0359	45.6185	42.582	45.916	22.6485	20.863	24.0275	-0.939056	0.211621
Cd28	0.0189354	0.0223823	0.0704503	0.0736476	0.0393362	0.201948	0.0418769	0.263144	0.386368	0.0601414	1.51456	0.211621
Cd44	1.22189	1.30758	6.68471	4.41813	3.17419	5.70024	3.40266	22.6989	18.8219	7.08209	1.40363	0.211621
Cdc25c	11.864	10.1697	9.58735	12.0178	10.5169	7.14457	6.56883	9.04273	3.63876	5.4652	-0.729434	0.211621
Ddx58	3.41496	2.19912	5.84518	4.68111	5.78301	5.85422	7.96569	7.26737	9.36261	13.5672	0.925873	0.211621
Efcab6	0.239906	0.151241	0.468608	0.781035	0.276877	3.3131	0.212227	2.9981	2.38183	0.162555	1.56869	0.211621
Grem2	0.381981	0.412814	0.497416	1.14138	0.597033	1.51316	0.299293	3.66025	6.26192	0.603147	1.49839	0.211621
Lrr1	3.1042	3.50835	3.41923	3.20078	3.4883	1.85415	2.38474	2.62366	1.5922	1.03783	-0.775041	0.211621
Pcbp3	23.4896	23.7452	25.6067	19.4579	22.4077	16.9275	17.2221	18.8258	16.6881	13.3337	-0.458245	0.211621
Polr2m	94.1775	74.5204	71.2968	73.1248	75.4387	46.6344	53.8252	65.3471	49.9305	60.4019	-0.482744	0.211621
Rhbdl2	0.705268	0.635164	0.49981	0.493465	0.255814	0.71636	1.06954	0.891951	1.51373	1.38669	1.0198	0.211621
Sema3d	6.04211	3.17093	1.33505	3.0662	2.74734	5.51225	5.01788	2.23757	18.6988	26.7076	1.42451	0.211621
Slc16a14	0.574191	0.267373	0.436974	0.195505	0.506045	0.328317	0.369415	2.14936	1.02801	3.31584	1.43535	0.211621
Tfb1m	2.45109	2.53512	3.73328	3.575	3.52189	5.7561	5.90863	6.98286	3.58306	4.65155	0.725357	0.211621
Trib3	1.49459	2.56754	4.13347	4.73658	1.9043	6.13076	7.2454	15.9023	2.98592	6.46861	1.18991	0.211621
Thsd7b	2.58841	1.66887	0.322227	0.830475	1.24923	0.284208	0.566662	0.581349	0.585244	0.120411	-1.33179	0.214882
Gm13154	0.231324	0.170896	0.107582	0.0999682	0.300344	0.0830273	0.0383691	0.0267891	0.0704486	0.0734717	-1.33472	0.217124
Cenpw	5.35228	8.53132	13.2254	8.78484	6.68251	5.92118	5.93043	3.82337	2.93073	3.26255	-0.891947	0.217338
Gbp9	0.787514	0.239367	0.690643	0.544528	0.412889	1.46751	0.855893	0.861627	0.794879	2.78712	1.15955	0.217338
Qsox2	2.84036	2.88836	4.45828	4.70235	4.28079	6.2796	4.59115	8.93289	5.52086	7.46255	0.7357	0.217338
U2af2	218.318	175.828	105.573	125.728	180.251	76.3968	111.064	119.354	89.7094	74.6349	-0.736063	0.217338
2410002F23Rik	72.0931	77.124	47.4346	45.6639	45.1096	30.8751	38.5645	38.0829	40.7335	26.3167	-0.688425	0.217592
Baiap2l2	1.34136	3.82394	3.19253	3.71676	1.36595	1.18136	1.9195	1.07215	0.756936	0.526278	-1.1363	0.218728
Gm12530	0.11618	0.137329	0.0432254	0.160665	0.11263	0.400315	0.431658	0.186569	0.424584	0.206642	1.26839	0.218728
Fcho1	10.4012	12.1952	8.57975	8.5954	7.70976	6.60179	7.23555	6.36485	6.75956	5.34062	-0.540607	0.22004
Cnr1	2.14671	0.440941	1.15222	2.98086	2.05189	4.42886	0.772069	9.50736	11.6436	4.77502	1.4147	0.221745
Hspa2	10.0312	12.6322	12.677	12.1751	12.2246	6.86632	9.65612	6.19572	9.26706	4.59026	-0.678776	0.221745
Lrrtm2	2.22741	0.996918	1.94442	2.01241	2.78531	2.93915	1.39652	4.85296	10.7658	7.0929	1.21971	0.221745
Nup62	42.4664	53.7635	46.6917	32.6738	27.7088	17.0188	23.8111	33.7155	22.6288	14.4082	-0.812243	0.222009
Yif1b	150.519	74.7065	169.713	52.8659	41.7856	45.5191	45.4169	31.0478	56.579	19.495	-1.13664	0.222009
Zfp169	0.390559	0.0807896	0.217965	0.227857	0.500329	0.432557	0.319587	0.802076	1.27864	1.37072	1.28765	0.222009
Angptl2	0.735791	0.519033	2.64925	1.11805	1.57783	4.82911	0.98685	4.0901	6.12972	3.03807	1.26964	0.222468
Rpl13a	1657.75	6459.52	3524.55	2943.37	864.464	946.03	2215.94	806.021	631.59	397.366	-1.32142	0.222468
Smyd1	0.206731	1.25057	0.384579	0.16817	0.218941	0.159625	0.0968189	0.112664	0.155546	0.146771	-1.3634	0.222468
Arl4c	12.4285	11	12.1259	14.9642	8.80614	7.05118	8.41463	7.17355	8.36103	9.23044	-0.545048	0.226742
Hgf	0.0786432	0.0132799	0.0626994	0.233049	0.108915	0.129037	0.0298157	0.340014	1.21805	1.16327	1.61183	0.226742
Grwd1	22.9287	33.4274	34.6588	26.4854	22.1717	10.6834	21.6521	17.8382	19.319	13.118	-0.720952	0.227593
Ruvbl2	121.762	234.581	137.065	77.9076	85.3972	47.364	100.267	67.1874	51.6176	32.5972	-1.01914	0.227593
Ascl1	18.1834	23.3541	24.5704	15.0594	26.5484	1.5734	8.25885	4.19062	8.75009	16.6536	-1.22207	0.23071
Ldha	267.722	254.728	208.777	222.684	238.635	123.666	158.601	211.045	170.536	116.955	-0.591329	0.23459
Rpl18	1259.39	5008.03	3421.4	2104.07	858.033	841.489	1838.66	649.213	657.53	362.565	-1.27148	0.23459
Cnbd2	1.8437	3.21164	3.03268	2.80128	1.84113	2.03798	1.63099	1.11478	1.22937	0.949266	-0.817608	0.235085
Erf	156.137	57.4009	45.9392	29.094	40.8336	15.9376	13.769	37.0989	28.8106	30.9807	-1.17892	0.235085
Isoc2a	53.3178	83.4241	65.1916	48.5858	39.8108	29.6752	50.4262	9.61465	15.0468	15.7641	-1.10941	0.235085
Zfp30	18.8193	2.89428	17.0959	101.041	3.77148	1.93152	2.05498	10.0822	9.94261	1.87444	-1.59448	0.235085
Gm766	0.110839	0.0982621	0.0515482	0.0958001	0.191881	0.159131	0.220616	0.547672	0.270045	0.721685	1.38833	0.237373
Mcph1	1.80513	1.19238	1.2675	1.3537	1.2316	1.95278	1.62035	2.07135	2.21514	2.41138	0.568971	0.237373
Pcdhb4	0.505542	1.14318	0.66445	0.683918	0.905615	0.676213	0.748602	2.19929	3.0993	3.76286	1.20707	0.237373
LOC105245869	1.06661	2.36395	1.43303	0.601789	0.943755	0.401061	0.90424	0.219595	0.378971	0.630491	-1.15302	0.238032
Nmb	2.06722	4.88707	16.3164	4.84971	2.82206	2.7135	3.23945	1.49569	1.2951	1.46324	-1.30185	0.238032
Pih1d1	44.3458	102.95	98.4768	46.2271	37.1875	37.2283	40.0324	29.9027	18.9475	9.6616	-1.11416	0.238032
Pmis2	0.175416	0	0	0.151615	0.202449	1.72693	0.310356	1.30013	0.320534	0.111429	1.62907	0.238032
Nkx3-1	0.065145	0.138607	0.0363565	0.67567	0.46915	1.04751	0.322723	0.917388	0.97611	2.88846	1.51178	0.238737
Pappa2	0.0428477	0.0225101	0.0177131	0.037034	0.00329672	0.203101	0.0294811	0.205836	0.197186	0.0090727	1.57078	0.238737
Polr2d	64.6703	46.2655	54.9839	71.3486	68.8738	46.8776	46.7006	36.7845	34.1659	43.8174	-0.540881	0.238737
Tmem160	27.5322	74.6912	137.98	83.6994	30.9416	32.5437	46.2714	23.5716	16.3725	11.978	-1.21304	0.238737
Clca3a1	0.125792	0.0619546	0.770281	1.42247	0.210508	0.773995	0.788228	2.16897	8.38977	1.50491	1.57103	0.240428
Kcnj6	0.276043	0.0485968	0.0983333	0.0862978	0.113877	0.342106	0.1195	0.685611	0.515138	0.220121	1.29604	0.240445
Usp18	10.1545	11.5393	35.3979	20.1864	9.62057	30.6722	74.2117	30.5041	25.3446	51.1638	1.11779	0.241868
Epha7	0.445318	0.0968059	0.537996	0.65034	0.340267	1.25558	0.221875	2.03914	1.41543	1.35587	1.29789	0.242027
F630042J09Rik	0.103343	0.0305387	0.0600771	0.0669904	0.0805061	0.222552	0.114275	0.127658	0.393407	0.15591	1.27517	0.242027
Ccdc162	0	0.0455489	0.0238949	0.0333057	0.0177891	0.158066	0.0454513	0.269738	0.297298	0.00815935	1.61152	0.243793
E230029C05Rik	2.9003	3.58649	3.85978	4.47363	3.39876	2.70885	2.84199	1.18505	1.16864	1.58726	-0.878945	0.244074
Ppp1r37	46.4711	74.9807	45.7583	40.0111	45.1733	34.8742	30.388	39.1367	20.1437	21.5237	-0.746526	0.244074
Tvp23a	5.85654	3.68818	5.30922	9.13924	8.16233	9.84299	8.48872	17.1456	15.7921	9.77645	0.857265	0.244294
Pafah1b3	73.2877	158.542	125.149	73.9822	85.0373	51.9926	87.4821	42.7412	28.4716	22.4715	-1.02305	0.245468
Gimap8	0.165697	0.130574	0.287694	0.219596	0.252427	0.561874	0.14658	0.423012	1.25147	0.533295	1.22183	0.247877
Ahrr	0.388681	0.142935	0.176747	0.328478	0.388769	0.57397	0.527218	0.325423	0.683922	1.39911	1.12113	0.24948
Arsj	0.132917	0.0654637	0.175145	0.134029	0.475541	0.345307	0.225366	0.458365	0.99849	1.26649	1.35543	0.24948
Morf4l1-ps1	0.324821	0.983288	1.3559	0.972346	0.296245	0.305479	0.560674	0.151691	0.226799	0.161042	-1.23572	0.24948
Sphk1	6.90694	3.93483	2.83139	6.13902	6.90302	20.329	8.5352	7.12469	7.10195	14.8586	1.00098	0.250548
Dhx32	3.08167	2.87348	4.21393	4.21284	4.25088	4.78441	5.27848	7.42389	5.89279	5.07718	0.589418	0.251223
Gm11127	4.53119	105.719	43.476	79.1161	21.5848	32.5083	9.20054	10.7063	5.79767	4.32718	-1.46529	0.251223
Ccbe1	3.50209	2.47367	3.63483	1.57498	0.931583	0.47885	2.05907	0.505589	0.893125	0.425031	-1.22725	0.25142
Hspb8	7.35966	9.12505	7.09674	17.9938	12.6706	21.8063	13.6184	26.5232	24.8262	16.7273	0.862147	0.251693
Oaz2	83.2068	93.8734	74.7759	78.4305	64.4171	64.4257	61.2739	58.4013	47.7105	49.0538	-0.480113	0.251693
4930427A07Rik	5.36026	9.04324	8.33989	6.35978	8.21655	5.11713	5.98118	4.91342	3.61364	4.31041	-0.617873	0.253219
Egr2	16.528	4.39942	4.06452	1.47739	3.45547	1.23268	2.15841	2.69045	1.91434	2.25918	-1.26274	0.253219
Rgs16	1.48785	0.641404	2.50732	1.66419	1.64845	1.4073	1.92009	5.07048	6.42893	5.60402	1.16062	0.253219
St18	0.278627	0.109783	0.055535	0.0974755	0.13322	0.17416	0.117372	0.27043	0.593983	1.2853	1.40364	0.253219
Tenm4	0.330574	0.109047	0.278878	0.308976	0.282145	0.460411	0.183622	1.31053	1.40008	0.410213	1.25199	0.253219
Thbs2	0.476219	0.473169	1.33527	0.966372	1.14701	1.13243	1.63016	2.54489	2.45921	1.495	0.968046	0.256739
Ap2s1	237.191	539.849	388.457	331.173	213.864	226.398	240.907	140.52	106.286	66.4368	-1.01007	0.258044
Apln	4.8688	4.5427	7.05267	2.51369	2.35553	3.41916	1.81472	2.00479	1.37601	1.23712	-0.99808	0.258044
Cox15	3.78223	3.49403	4.2549	3.95377	3.25023	5.45807	4.98113	6.20321	4.03152	6.3636	0.51595	0.258044
Eif2ak2	5.56486	3.55138	8.82312	7.07179	7.54338	9.53383	9.64507	9.48265	14.2889	13.7137	0.75381	0.258044
Igfbp4	77.3125	114.397	119.442	87.1701	73.4273	59.4018	75.3931	34.9583	21.4847	50.1291	-0.888592	0.258044
Muc15	0	0	0.0232022	0.0215601	0	0.0511614	0.0551671	0.392877	0.212711	0	1.62634	0.258044
Zfp97	0.133133	0.139883	0.206389	0.242924	0.235597	0.242716	0.366407	0.429418	0.585653	0.385264	0.957811	0.258044
Ero1l	6.27234	6.94392	4.8446	6.59669	4.87508	7.00527	8.20027	10.0509	9.21298	8.18618	0.517769	0.258847
Gpr83	0.199641	0.21453	0.303864	0.376479	0.125677	1.68251	0.192663	1.43484	0.773816	0.184462	1.37915	0.258847
Kctd15	37.5168	64.7968	14.737	11.0871	19.2672	6.78408	10.8979	16.0341	13.4073	11.453	-1.13981	0.258847
Tcam1	0.0684623	0.178035	0.0891515	0.461549	0.218075	0.359463	0.617749	0.947189	0.375298	0.556662	1.22763	0.258847
Bcl6b	4.98672	4.99198	4.84919	2.54687	5.08881	3.94427	2.76503	1.56211	1.56955	1.68995	-0.88592	0.259113
AU040320	9.98418	11.695	9.97349	12.1749	12.9866	13.9522	15.422	14.4058	14.661	16.3741	0.390911	0.2627
Ncapd2	38.0741	43.1	69.9023	30.0125	37.1806	26.452	30.7819	26.9332	21.6409	26.5152	-0.687936	0.2627
Prkd2	2.61093	3.90921	4.56363	1.64549	2.5387	2.00812	2.05949	1.43792	1.51741	1.06423	-0.849314	0.2627
Snrpd2	326.892	1370.86	1002.3	544.951	294.681	316.897	504.264	167.605	135.238	83.3691	-1.26185	0.2627
Col18a1	0.705784	1.26808	3.43996	6.0697	2.14064	7.41148	3.48391	9.69928	13.3652	5.40243	1.25019	0.263376
Fam173b	5.50335	6.75376	8.64017	6.78652	5.09734	3.82474	5.70566	4.15686	3.28799	3.25095	-0.667612	0.263376
Gas2	14.44	12.2985	6.52885	5.65353	12.1315	4.64447	5.41417	5.13863	7.7119	4.64103	-0.826835	0.263376
Hdac5	38.942	61.3017	45.9963	26.6264	40.9317	26.5007	34.9475	21.862	19.6582	24.0507	-0.712617	0.268601
Adam11	6.41679	5.40695	3.47978	6.30777	4.88718	9.62822	5.47804	7.71875	9.89057	14.2741	0.775687	0.271419
9130011E15Rik	4.98198	4.03714	3.87256	4.11083	3.90917	4.70085	5.26866	6.46797	6.00879	6.60731	0.465816	0.273051
Abhd10	6.15201	7.63968	8.44525	6.17293	7.48201	5.80124	5.59237	5.19735	4.65162	5.00395	-0.443472	0.273051
Alg11	2.96412	3.82488	3.80627	4.25566	2.76524	4.18802	4.3921	5.4262	6.23874	7.48451	0.629243	0.273051
Arhgef1	17.5214	19.7977	15.8218	13.4646	14.7138	11.0093	11.1475	11.6712	13.9527	9.39058	-0.49536	0.273051
Atl3	1.507	1.08178	2.043	1.77712	1.63925	1.63677	1.70555	3.09383	6.00537	4.84845	0.986363	0.273051
Ccdc155	0.554823	0.30605	0.653682	0.703329	0.29455	1.32001	0.850741	2.0104	1.56578	0.399432	1.11142	0.273051
Cfap20	191.789	225.955	73.6244	94.4855	81.8013	77.868	95.309	40.0904	45.7494	47.7327	-1.00012	0.273051
Col26a1	2.26647	3.21486	7.05524	0.783577	1.82056	0.966888	1.73765	1.11989	0.65343	1.15178	-1.19222	0.273051
Cpm	1.46337	1.82275	1.04647	1.71361	0.795409	2.54308	2.23412	1.54041	2.70272	3.33846	0.798666	0.273051
Ctu1	7.64584	7.26942	10.9459	7.55658	7.19357	3.49084	5.32275	5.70794	6.76279	3.81157	-0.662481	0.273051
Gm4951	0.0926102	0	0.588628	0.213452	0.0855057	0.443199	0.505208	0.362267	0.601686	3.51992	1.53946	0.273051
Grm7	0.645193	0.3351	0.46373	0.920967	0.602466	1.84457	0.311321	3.43554	3.07835	0.54646	1.29463	0.273051
Hddc3	19.438	48.6493	80.6309	35.9014	44.9876	18.871	30.691	22.3382	10.3053	4.22654	-1.18182	0.273051
Hn1	156.385	241.312	281.486	201.5	155.726	135.186	175.99	99.4156	63.7951	76.1303	-0.844723	0.273051
Hnrnpab	216.903	180.15	170.695	175.729	179.512	127.458	159.756	131.3	126.949	152.667	-0.396525	0.273051
Irgm2	0.918863	0.4537	2.73712	1.74922	2.35987	1.92752	2.89128	4.20977	4.09481	9.75277	1.21737	0.273051
Kcnab1	1.81078	1.40378	1.61867	2.70333	2.07627	10.1963	0.915354	10.0077	5.10644	1.97935	1.25591	0.273051
Klhdc8b	3.79239	3.23935	7.28665	3.40941	2.56859	2.19151	2.7549	1.72683	2.09072	2.37387	-0.80683	0.273051
Mrvi1	0.0254813	0.0451797	0.0474024	0.0550597	0.0485234	0.135881	0.0958012	0.216402	0.0737221	0.0606992	1.16629	0.273051
Mthfr	2.80866	2.40735	2.35245	3.5263	3.40126	3.33073	3.63861	5.12203	4.84031	6.55735	0.664735	0.273051
Rps15a-ps6	2.03368	8.91196	26.1596	14.705	6.83516	2.80783	8.16154	1.348	2.41697	3.05633	-1.33798	0.273051
Scpep1os	5.79566	16.7395	6.60957	7.62281	12.1096	5.95375	7.08863	2.14779	2.70128	3.77761	-1.03583	0.273051
Slc6a17	9.42055	6.23309	5.71124	14.8027	8.83525	25.707	7.58388	45.9928	33.4702	7.64876	1.18608	0.273051
Tmprss3	0	0.0670537	0.131911	0.0980604	0	0.94241	0.175639	0.0350372	0.328245	0.513496	1.57645	0.273051
Trappc4	62.7777	67.0084	56.1463	64.3616	55.0539	37.9809	56.3397	44.0694	31.3316	40.1227	-0.526225	0.273051
Zfp369	0.370398	0.336788	0.119258	0.381706	0.769462	0.327247	0.504099	0.589532	3.09775	2.63341	1.38586	0.273051
2900005J15Rik	0.442294	0.142584	0.149599	0.330152	0.431566	0.511297	0.355696	0.608445	0.991872	1.50696	1.17517	0.273382
Atp6v0a2	10.1167	9.15627	9.82959	11.5133	14.6939	11.2419	13.272	20.6299	36.2639	23.8501	0.855634	0.273999
Ccdc34	17.2413	26.4451	22.9307	15.4287	13.8313	13.2415	14.7478	11.0618	6.15484	8.19229	-0.789183	0.273999
Ptma	1296.59	1333.45	1119.52	1036.2	932.15	846.465	936.126	809.744	612.888	813.306	-0.496152	0.273999
Ube2s	285.897	880.817	573.907	419.66	259.362	198.133	409.103	167.128	102.905	81.8046	-1.13572	0.273999
Akt1s1	63.8285	145.644	91.8542	55.4814	65.6706	34.3791	64.8218	44.6535	40.5009	17.301	-0.958975	0.275174
Ccdc115	22.1739	21.3367	21.9851	24.8631	20.7827	15.7528	16.8165	19.0554	14.9077	18.6234	-0.378467	0.275174
Ccdc24	4.21163	8.71204	5.34193	2.09586	5.01533	2.90551	3.78218	1.04445	1.65188	1.29714	-1.08325	0.275174
Eln	4.31312	9.23822	6.8774	3.74658	5.47184	4.47851	3.70076	2.76412	3.14065	2.74669	-0.766176	0.275174
Lrrk2	0.700237	0.334605	0.411117	0.412068	0.880366	0.945228	0.360247	1.53061	2.17489	1.59312	1.09445	0.275183
Chsy1	15.3172	13.6283	12.5175	8.37476	8.75639	3.74977	4.72736	8.49939	8.40556	7.24926	-0.788035	0.275377
Thap11	34.1042	46.0378	39.5185	31.0634	32.2843	23.9327	33.0456	24.6022	21.1633	19.8235	-0.559853	0.275418
Disc1	2.97451	1.7859	1.24429	1.60512	2.46297	0.968362	1.16948	0.826247	1.4379	1.25966	-0.777819	0.275969
Aldh16a1	9.90353	14.2283	20.7782	12.7571	7.58552	4.72859	9.76098	8.50654	6.10004	6.10895	-0.825154	0.276364
Tram2	0.264639	0.173785	0.382903	0.203317	0.447951	0.578955	0.364166	0.490356	1.64771	0.896566	1.18481	0.276679
B4galt2	31.4724	47.4118	46.1417	32.6789	39.3001	31.497	32.2283	22.3115	19.4756	19.8892	-0.625466	0.277024
Nedd9	1.61699	0.630336	1.54403	2.04434	2.95412	6.42822	1.77282	2.83679	13.4375	2.03246	1.26966	0.279721
Vax1	0.401888	0.142514	0.373813	0.277886	0.166976	0.659413	0.284417	0.0992892	2.12964	2.88478	1.46666	0.281157
Nosip	35.2985	53.3834	50.1665	34.8793	25.3979	23.8678	30.65	19.8855	20.8234	9.29511	-0.855769	0.282226
Rps19	940.77	4723.3	3626.34	2640.77	864.055	1016.92	1892.84	620.231	503.278	321.546	-1.25086	0.282226
Scg2	44.5727	15.3005	11.3209	20.8972	14.6466	49.0756	15.0155	76.4541	119.805	34.2691	1.20503	0.282226
Cyp20a1	7.43374	3.15429	4.17906	5.97793	10.5215	7.57299	6.1666	18.0965	19.1064	21.1025	1.05015	0.282656
Cyth2	60.3294	62.3642	38.9796	34.4036	31.0576	23.3272	31.3347	33.0663	26.471	17.1991	-0.742711	0.282656
Des	1.2935	2.93183	6.64828	3.21567	3.55511	2.3521	1.61613	1.17779	1.82751	0.753903	-1.04297	0.282656
Dtymk	31.824	56.647	56.1836	43.7399	35.6264	27.2857	38.3921	27.7302	17.8254	20.4137	-0.724082	0.282656
Fam32a	54.0846	69.3623	98.713	81.4472	55.8092	47.8618	50.3669	43.4843	43.4136	53.548	-0.570604	0.282656
Iglon5	47.5274	79.1778	31.382	20.7389	43.6829	22.0754	27.0293	23.1004	26.4174	14.1093	-0.894055	0.282656
Lhfpl2	4.98209	4.25565	7.36203	7.10913	7.13418	12.848	10.5359	5.52727	9.93386	22.2071	0.896813	0.282656
Mfsd2a	31.7471	11.7747	14.1811	14.4098	23.6819	66.8752	22.9552	13.3501	70.6433	63.9899	1.11769	0.282656
P4ha3	1.835	2.59875	1.99664	2.7082	0.875084	8.7627	4.85456	5.65617	4.42855	1.13265	1.11768	0.282656
Pkp2	0.325166	0.150401	0.263001	0.708725	0.342644	0.823491	0.83794	0.759686	0.861113	0.520878	0.962614	0.282656
Rtn2	43.2442	82.926	65.9596	55.628	44.9176	43.4533	35.09	39.5838	25.7001	15.773	-0.811967	0.282656
Slc35c1	5.16238	6.9781	6.69441	7.1977	7.80185	8.09941	10.1003	11.0395	8.1478	10.931	0.500263	0.282656
Ubtf	46.8288	50.847	59.5778	41.7252	37.3594	36.938	39.8075	26.5898	21.8212	25.1738	-0.625972	0.282656
Ift46	15.1387	25.4084	22.0445	23.0886	13.6296	12.691	16.5343	9.71341	9.54909	12.3319	-0.673353	0.283053
Mir6236	4614.88	7367.41	3570.48	1973.96	747.827	542.769	2205.55	1234.1	290.034	54.8813	-1.44298	0.283053
Fst	0.585722	0.202638	0.38535	0.444511	0.276989	1.31265	0.252754	1.65001	1.63587	0.408367	1.20699	0.283504
Pdyn	0.850497	0.360397	0.61197	4.04997	1.26677	4.56824	0.951113	6.20452	7.47723	4.93369	1.3359	0.283504
Snrpa1	84.7194	237.271	110.644	93.1201	48.8839	52.2013	83.8831	49.499	36.8443	40.2531	-0.999812	0.283504
Foxq1	0.203996	0.292801	0.162639	0.277069	0.373329	0.609658	0.3867	0.971972	0.337255	0.509079	0.978592	0.284681
Vimp	76.0473	97.6791	48.2312	67.4195	33.9581	29.8149	42.0763	31.9846	43.059	36.9499	-0.762485	0.284681
Dcdc2a	0.315182	0.312467	0.278979	0.4262	0.316818	0.84245	0.29231	0.94509	0.600695	0.461781	0.854714	0.285315
Dmrta1	1.33464	0.616802	1.1854	1.01477	1.50789	2.00051	2.11275	0.625994	3.69785	6.55291	1.16877	0.285315
Dnaaf5	3.89144	3.25354	3.35474	2.943	4.16526	4.44811	4.18765	5.12213	5.17407	5.39609	0.456157	0.285315
Exoc6	3.21532	2.22735	2.82378	3.56753	3.94556	3.22675	3.65137	6.54892	7.25984	7.94186	0.798801	0.285903
Adk	34.6323	35.3431	34.4916	30.6571	28.3169	29.649	25.1725	21.843	23.2368	20.6827	-0.430346	0.286108
Elovl7	2.88667	3.70539	2.15361	4.26878	5.15866	8.64644	6.65008	2.84155	6.74453	13.9342	0.974894	0.286385
Hmgn3	96.7289	128.762	102.992	108.732	70.0259	47.5178	97.7932	38.8778	51.8664	56.315	-0.746686	0.286385
Hsd17b14	0.269486	0.353936	0.557022	0.20704	0.124406	0.024565	0.15893	0.0369879	0.145903	0.0380411	-1.38207	0.289359
Zfp444	7.25711	12.7167	19.6009	10.8238	7.97904	6.78211	9.12469	5.94532	4.73064	3.48292	-0.87513	0.289359
Fam221a	0.780372	0.714882	1.16137	0.910558	0.891626	0.608203	0.483237	0.614538	0.570381	0.508107	-0.650562	0.291844
Gpc5	18.7997	13.7652	8.94745	4.60405	6.1608	6.04375	2.59424	4.30509	6.79968	1.61088	-1.10164	0.291844
Hyal1	0.263084	0.26655	0.786554	0.422291	0.468453	0.431666	0.482087	1.21869	2.41508	1.3847	1.1784	0.291844
Iqca	0.0254654	0.0301011	0.0947458	0.0880406	0.167522	0.438726	0.191483	0.1101	0.0930646	0.736024	1.38783	0.293885
Cog5	3.00028	1.9989	1.86469	2.85251	3.49412	2.99845	3.4745	4.63275	5.24144	6.43662	0.738319	0.294838
Stk11	36.5941	60.3934	50.5322	36.2279	36.1094	30.134	38.785	21.1573	19.1957	22.8641	-0.695723	0.294838
Csrnp1	2.17795	1.60483	2.18366	1.98023	1.90968	3.03985	1.66395	5.50308	6.95159	2.74903	0.917041	0.295362
Ppapdc2	3.46036	4.50936	3.68032	4.7069	2.97558	7.24841	5.53262	7.13006	5.36421	4.31516	0.591702	0.300677
Ppp2r3d	12.877	15.9121	8.33741	10.5544	7.48883	5.31543	9.72505	4.57346	4.28265	6.76669	-0.788317	0.300678
Prrg2	7.19422	11.2889	12.3898	6.08231	5.67788	3.81446	4.69673	4.6569	6.37199	1.81602	-0.902553	0.300678
Rbms3	2.03987	1.55258	1.98067	1.20836	1.2575	0.889811	1.0387	1.17387	1.23337	0.767988	-0.62599	0.300678
Scube1	0.803836	0.38372	0.776439	1.04661	0.51381	1.9488	0.583463	2.3933	1.61948	1.04415	0.98066	0.301797
Tspan2	10.5506	12.15	4.93294	8.10674	7.4357	13.2679	17.6721	7.99228	21.7615	20.6419	0.840495	0.301797
4930426L09Rik	0.247542	0.0325116	0.127916	0.2615	0.0761841	0.586683	0.291977	0.560606	0.284799	0.366907	1.20159	0.301956
Dhx34	5.01375	8.97306	8.62705	7.81325	5.22405	5.84191	4.75152	3.3233	4.12526	2.44393	-0.749392	0.301956
Nasp	41.2347	36.9194	38.1493	28.5521	33.9987	23.4771	28.9596	25.7084	20.4445	29.5757	-0.469354	0.301956
Srrm4	0.601461	0.148653	0.284808	0.46314	0.537651	0.677352	0.290219	1.34073	1.35214	1.34417	1.10212	0.301956
Zfp951	0.408297	0.166422	0.497636	0.32856	0.311979	0.381167	0.411011	0.608715	1.68938	1.16266	1.11166	0.301956
Tcf3	43.2111	52.1668	56.3231	38.0851	44.987	34.9303	40.8761	28.205	22.8103	31.2552	-0.551862	0.303253
Pard3b	0.355536	0.322388	0.530024	0.404114	0.269803	0.439517	0.69366	0.40309	1.08277	1.01786	0.869092	0.304775
Plvap	10.4005	20.7771	45.2581	13.002	4.77322	7.38484	11.281	6.24846	2.22275	1.08179	-1.31767	0.304775
Mthfd1l	7.70831	5.76579	5.66039	8.33413	5.5468	10.225	11.6182	8.81102	7.29833	11.645	0.566263	0.30624
Ltk	1.1623	1.07193	0.748455	1.78839	0.689871	0.702059	0.666635	0.504885	0.676827	0.438127	-0.806387	0.307322
Kdelr1	72.1491	156.722	122.077	78.1811	60.6692	51.4951	68.5669	47.5089	63.1593	26.7122	-0.850358	0.307426
H3f3a	429.65	661.644	659.782	454.251	476.59	379.438	475.075	289.183	252.071	309.554	-0.624993	0.307659
Vdr	0.122034	0.0554802	0.183361	0.41379	0.279514	0.385062	0.290647	0.597189	1.01775	0.483006	1.15126	0.308433
Adra1a	0.142645	0.138857	0.0858519	0.12329	0.238226	0.227167	0.118765	0.673733	0.833063	0.207875	1.20909	0.308437
Cys1	4.84771	4.73134	2.93709	2.65235	2.30977	2.24392	2.69502	1.31853	0.54178	0.79104	-1.04458	0.308462
Etfb	111.042	277.955	253.417	156.311	76.8297	95.8086	138.747	34.8226	50.3128	27.5714	-1.12169	0.308462
Prr23a1	0.115785	0.182482	0.143595	0.400298	1.12247	0	0.0341421	0.0953514	0.164555	0	-1.51659	0.308462
4930526I15Rik	8.24167	9.26481	10.6697	9.10051	11.1113	6.04389	6.8742	5.36051	6.67959	8.71846	-0.508854	0.308904
Ccdc97	22.8451	23.9943	20.5616	16.5156	23.0608	14.9015	15.6686	17.2804	17.1912	12.9381	-0.446019	0.308904
5031425F14Rik	0.0249829	0.147653	0.278852	0.237524	0.0864987	1.41421	0.353609	0.370332	0.897794	0.0793492	1.39775	0.309586
Mmp23	0.82656	0.67381	1.43159	0.51733	0.453943	0.303978	0.378206	0.440102	0.156243	0.416423	-1.04027	0.309586
Nlrc5	1.70668	1.23128	1.3247	0.559523	1.18589	1.44843	2.4677	1.96284	1.53778	7.16648	1.08917	0.309586
Piwil1	0.0932677	0.0489982	0.00963914	0.0447848	0.100465	0.153033	0.174182	0.121613	0.189362	0.138241	1.13593	0.309586
Rpe65	0.155238	0.235925	0.391925	0.0958391	0.0614268	0.0727752	0.0196183	0.0410921	0.0810465	0.0140874	-1.40037	0.309586
Pld5	1.97327	1.53845	0.868899	0.816478	1.54086	0.645824	0.547826	0.940015	0.907822	0.693415	-0.786591	0.310635
Gpr146	1.5586	3.20403	4.13304	4.85297	3.08363	7.51314	6.97096	3.61145	5.90823	6.99195	0.812713	0.311763
Ccnd1	274.658	314.844	242.522	165.78	156.61	66.4352	147.636	186.453	106.413	129.863	-0.79535	0.311887
Man1a	0.809242	0.44722	0.762486	1.38071	0.982469	0.913938	0.622907	2.40174	4.7946	2.73049	1.14921	0.311887
Steap1	1.4117	2.14544	0.781595	1.74307	1.2103	2.4266	4.66823	1.43245	2.00632	6.1705	1.03803	0.311934
Nfasc	11.4516	16.7759	13.7723	13.5941	15.1097	15.3037	21.1978	14.8221	50.2621	35.7814	0.871962	0.314355
Syne3	0.110505	0.0261241	0.109637	0.140083	0.214257	0.28406	0.130341	0.163806	0.587818	0.547527	1.20668	0.314355
Cdca3	42.4651	92.3062	104.546	47.6715	35.1688	29.6327	52.9226	28.6373	12.8322	22.9271	-0.994596	0.314769
Kl	0.0878452	0.188793	0.0891366	0.151852	0.243319	0.294823	0.720587	0.892773	0.267529	0.0811662	1.23616	0.314769
Lgi4	2.55153	6.87369	8.26787	68.119	30.4801	89.3288	75.5045	80.1674	61.4346	92.6498	1.32455	0.314769
Pcdhga9	0.199291	0.133148	0.016119	0.0674023	0.186003	0.433623	0.0919817	0.417438	0.601654	0.297224	1.25854	0.314769
Pfkfb3	4.6565	3.20923	4.55424	4.84032	5.54371	6.35214	4.044	11.1363	9.35674	8.39721	0.73565	0.314769
Pnpla3	0.826407	0.810572	0.711434	0.69148	0.700102	3.10861	2.64427	0.597305	1.22626	0.843283	1.01858	0.314769
Sag	0.904037	0.421818	1.15068	2.13849	9.42314	1.1125	1.13647	0.705312	0.434717	0.423146	-1.36006	0.314983
2900076A07Rik	5.40812	11.1446	8.41355	8.1904	10.9365	3.61226	7.87483	4.58181	2.88593	5.25949	-0.801837	0.314998
Calm3	372.605	572.482	384.093	356.287	389.529	332.684	255.503	295.957	165.627	114.835	-0.774899	0.314998
Cdk1	26.9241	31.4536	35.3317	33.9799	29.381	22.6159	27.3702	23.9203	14.7018	17.2573	-0.550112	0.314998
Cnbp	249.586	270.819	336.74	227.058	178.846	181.45	206.348	158.895	128.006	162.668	-0.571224	0.314998
Fam171a2	13.7691	15.4961	20.2903	16.0615	17.8363	11.6315	11.8305	14.9478	11.3509	10.1037	-0.46778	0.314998
Plod2	2.91864	2.73392	3.24746	3.40792	3.24131	2.52094	3.52699	7.11547	9.86802	6.85632	0.860157	0.314998
1500009C09Rik	52.2492	91.0421	75.774	39.538	51.7886	51.371	43.7334	18.6813	14.4871	18.3269	-0.959703	0.315123
4833415N18Rik	0.531336	0.193249	0.570251	0.600547	0.0283024	2.41424	0.686973	1.81759	1.74263	0.285594	1.34311	0.315123
Bak1	33.502	43.4134	41.207	27.4211	45.7475	24.671	33.2669	27.5392	19.5602	18.8952	-0.600579	0.315123
Ccna2	36.7135	54.276	31.5657	28.3515	45.7006	20.6722	33.1595	28.2797	17.9781	20.5599	-0.668482	0.315123
Cxxc5	109.771	55.9886	74.8622	56.7366	49.878	47.5812	46.6756	49.6552	33.277	34.9678	-0.673561	0.315123
Foxm1	19.3826	12.186	95.473	7.05716	16.4822	8.11201	9.12817	13.481	7.68801	11.9198	-1.24193	0.315123
H2-T24	2.11665	0.952074	2.33467	1.69994	1.25817	1.967	3.81118	4.30379	0.992596	13.1124	1.21924	0.315123
Hsd17b7	2.26074	1.22523	1.67892	2.00805	1.83774	2.05263	1.62048	3.01342	7.89187	4.99508	0.984382	0.315123
Irf9	12.0426	11.2513	23.0533	18.7671	16.8782	21.2688	33.0358	32.9828	21.7366	24.4563	0.666528	0.315123
Kcnk10	2.45264	2.99448	2.6265	3.91894	5.10627	4.38169	7.05144	5.33189	5.41533	5.49396	0.657257	0.315123
Lipe	3.75992	5.55177	4.60105	4.73968	4.10869	3.89421	3.74604	2.02911	2.38905	2.33287	-0.632548	0.315123
Mcm5	26.7016	28.8104	37.1329	26.6923	31.6993	18.4075	25.8906	15.9785	17.1319	25.2613	-0.538689	0.315123
Med22	31.5561	38.3738	25.6443	27.8554	27.9594	20.3451	26.9139	20.226	17.1232	22.0229	-0.491816	0.315123
Ngly1	6.01597	4.19672	5.25499	6.1617	6.0195	7.55925	6.01985	10.1725	7.89493	8.47536	0.520296	0.315123
Npas1	9.08918	12.7308	7.67244	7.50113	10.4087	7.7614	4.2537	4.62389	7.50058	3.42697	-0.732836	0.315123
Parp14	1.319	0.952785	2.93606	2.35314	1.72523	2.77461	4.03401	2.04363	3.44359	7.12543	0.946495	0.315123
Pcdhgc5	1.22434	0.0102639	0.0646132	0.285192	0.727552	0.854842	0.0768143	5.54548	6.50004	1.82023	1.49393	0.315123
Ppp1r14c	37.52	34.5497	21.1321	17.0053	34.1445	15.0784	19.2816	10.8918	22.4586	15.8515	-0.738518	0.315123
Rdm1	12.4328	28.3801	17.7966	11.7433	10.8776	6.01607	10.6033	5.12702	2.56203	12.1066	-1.00904	0.315123
Rhoa	288.776	213.042	172.381	185.189	196.293	115.498	144.252	152.071	164.076	157.036	-0.510804	0.315123
Rhoc	167.979	388.477	192.066	139.726	180.355	182.486	123.417	58.2452	74.5684	91.2816	-0.909346	0.315123
Rps11	1580.29	4979.29	2654.67	1793.84	1034.31	948.509	2065.3	777.415	631.839	399.322	-1.10753	0.315123
Sema6a	8.23487	9.60778	8.69081	10.0691	15.0092	9.30448	14.0923	24.9294	18.4959	25.9141	0.784245	0.315123
Slc19a3	0.357321	0.373632	0.242878	0.902756	1.12296	1.47699	1.22791	1.07802	1.0045	2.01663	1.01965	0.315123
Tmem45a2	0.0133264	0.0315045	0	0.0691091	0.0369121	0.0765302	0.176833	0.0493856	0.137989	0.14391	1.36279	0.315123
Anp32a	99.0149	143.69	146.415	107.448	83.1754	79.2599	91.6011	82.611	57.0247	71.0509	-0.58024	0.315608
3110082J24Rik	2.34468	4.09425	16.0592	2.30289	1.80811	3.06021	2.16845	0.789912	1.33075	1.11705	-1.26966	0.316641
Bcas2	67.3968	135.534	87.7103	93.3784	63.7755	55.7666	77.3283	37.7503	42.1256	51.4851	-0.714319	0.316641
Slc26a2	0.507858	0.150077	0.186984	0.19204	0.417612	0.234362	0.262071	0.61428	1.75933	1.56598	1.24978	0.316707
Sphk2	12.4884	21.6088	15.9628	10.8703	10.9661	6.20202	12.3938	7.73762	9.47233	6.86028	-0.708284	0.31718
Tnfaip8l1	3.80204	4.06517	4.88672	3.25629	2.66868	3.37438	2.18621	2.38033	1.54737	1.52595	-0.716744	0.317268
Kantr	1.80459	1.67924	1.84816	1.47677	1.28949	2.21284	1.60488	2.90505	3.46703	2.52436	0.624533	0.31734
Tpm1	118.266	188.121	70.4684	118.218	64.3471	56.6931	76.7347	75.7328	47.4967	29.1461	-0.877626	0.31734
5730403I07Rik	0.0603722	0.594685	0.112309	0.104361	0.0836112	0.049529	0.0890115	0.0124295	0.0367722	0.0127834	-1.43428	0.317677
Col4a2	2.5378	3.11255	3.15327	1.99006	2.5281	5.11369	2.90895	6.37589	7.59318	2.51712	0.810315	0.317677
Dock9	3.86826	1.4734	1.45461	2.75502	2.67863	3.5433	1.79847	3.8892	11.7022	9.07509	1.09159	0.317677
Ept1	3.82212	2.51232	3.24061	3.62187	4.45713	3.4725	3.59482	8.26807	8.20141	8.82567	0.80596	0.317677
Gm10516	0.438138	0.240451	0.305648	0.284017	0.173368	0.590518	0.276849	0.570219	0.590917	0.854833	0.909202	0.317677
Rel	0.363799	0.149573	0.132411	0.177725	0.427164	0.194647	0.237872	0.576398	1.40659	1.477	1.25855	0.317677
Snx3	299.847	361.201	216.533	199.823	260.518	206.252	228.44	115.937	127.439	126.195	-0.692798	0.317677
Strip2	0.44153	0.215961	0.71516	0.394781	0.263572	3.60355	0.148155	1.58923	1.46522	0.280473	1.32288	0.317677
Trh	0.0590636	0.314169	2.25244	0.408396	0.143148	3.56147	0.783739	2.33473	10.3608	0.31891	1.46352	0.317677
Zfp941	0.982851	0.852786	0.787761	1.63573	1.44082	1.99866	1.1192	3.24191	2.13984	1.99256	0.809237	0.317677
Zfp955b	1.35145	1.40338	1.5155	1.22266	2.07283	1.88587	1.98883	2.41833	2.23868	2.9044	0.571514	0.318039
Glrx5	74.888	114.287	112.456	103.434	73.4645	71.425	83.1988	42.7795	36.9139	52.8195	-0.694915	0.320751
Ifit3b	3.08621	2.08801	9.25396	3.7906	3.68367	7.1793	11.9085	7.63724	7.20996	10.5116	0.913624	0.321403
Parvb	5.68126	8.00639	13.1956	11.7182	9.36538	10.9598	23.8018	11.0107	22.449	18.4019	0.788282	0.322368
Ankrd49	6.39494	4.46422	4.50425	4.4258	7.62111	7.14723	6.51801	9.94602	8.6793	11.2448	0.635006	0.322515
Capn5	3.50971	4.31794	4.93843	4.67406	4.92269	6.11127	8.05502	6.17697	5.22436	5.77841	0.473257	0.322515
Cers6	0.8008	0.221277	0.261184	0.287644	1.13065	0.32422	0.230003	2.69144	3.68037	3.15124	1.34809	0.322515
E130012A19Rik	16.5417	33.5282	25.6491	19.058	13.5924	11.8726	20.3128	7.84414	4.96827	6.26233	-0.955029	0.322515
E130201H02Rik	0.624366	1.19219	0.938134	0.913253	0.698414	0.315217	0.424871	0.444964	0.614325	0.335598	-0.907445	0.322515
Manea	4.30975	2.84988	3.40902	4.33564	5.06361	4.68045	3.88284	6.66017	10.5539	11.0629	0.812191	0.322515
Rps9	1642.55	4877.74	3402.26	3112.08	1448.29	1323.46	2629.34	1012.07	733.28	627.767	-1.02966	0.322515
Tgm1	0.516678	3.29474	0.897934	4.63026	2.0902	1.29395	3.95725	20.7178	13.4743	2.7725	1.34461	0.322515
Tmem209	7.08624	4.6282	7.20565	7.75455	9.53116	9.5381	7.87304	15.1035	12.8607	12.8938	0.651569	0.322515
Fam69a	5.01147	6.20751	5.01029	6.09521	6.16127	7.32417	6.94194	10.5741	6.94568	8.17779	0.476032	0.326855
Hnrnpl	150.494	198.527	251.262	167.478	152.228	108.264	144.187	118.679	149.113	95.6342	-0.557758	0.32939
Plekha1	7.64273	2.95314	4.18974	5.41436	4.73837	5.25029	5.04079	13.6673	17.7209	9.9443	0.933139	0.32939
Poc1b	18.0904	15.0765	13.9269	10.752	18.7333	9.1974	10.2092	11.2104	9.95974	12.4817	-0.512932	0.32939
Rab10os	15.5413	35.3449	18.6009	19.6221	21.9719	17.1875	17.6907	6.04639	6.10189	6.48471	-0.936435	0.32939
Abhd13	3.51909	3.4602	4.14662	3.8668	3.76454	4.34999	3.75525	5.83347	7.23775	8.52069	0.631757	0.33069
Pepd	25.9393	83.4317	37.7706	30.2742	23.9188	16.6842	23.2978	15.7079	30.1209	10.6907	-0.939939	0.334527
Dnajc16	1.93236	1.20997	2.35115	2.72643	3.3633	3.9761	2.13446	5.59335	6.44478	3.9147	0.845136	0.334911
Alx4	0.455617	0.371418	0.68683	0.0950544	0.527644	0.199782	0.152882	0.189223	0.263158	0.0848303	-1.06788	0.335826
Tmem121	35.9929	92.9104	50.491	31.1534	30.2835	26.7621	41.9867	13.7108	14.5479	12.446	-0.990927	0.335826
Angptl1	0.130581	0.0661509	0.399081	0.0806168	0.245434	1.45388	0.198027	0.149783	0.443129	1.03094	1.31629	0.336839
Eif1b	188.314	250.307	158.41	168.927	106.913	94.7429	143.364	118.458	103.896	78.6253	-0.658579	0.337362
Hexim1	21.578	21.1011	27.059	14.0266	11.887	11.9233	13.4204	10.3502	11.3125	13.4779	-0.629436	0.337362
Nr2f6	20.307	24.2868	40.7935	19.001	13.3728	14.0444	19.5128	10.0841	8.74348	11.3779	-0.812138	0.337362
Rassf9	0.0192974	0.0456206	0.0717975	0.0166791	0.0935395	0.158315	0.0853553	0.262216	0.117539	0.196133	1.27323	0.337362
Rgl2	18.1839	25.1914	20.754	10.2855	11.5039	10.6866	10.4165	9.95174	8.9672	12.1691	-0.678402	0.337362
Samd9l	2.30902	0.843287	2.63292	0.895091	2.32135	2.13975	3.0334	2.49221	5.1537	7.27531	1.00327	0.337362
Fstl4	0.563842	0.185995	0.658616	0.725339	1.91588	1.67817	0.49879	2.1786	7.25199	1.76585	1.28149	0.339274
Zdhhc24	2.45679	3.62059	3.72452	4.17793	2.65128	4.09651	4.65716	5.70509	4.84875	4.96561	0.528807	0.339274
Adam23	2.27034	3.39316	3.56563	4.55641	2.44461	6.84081	6.76127	8.36581	5.03905	2.60499	0.798079	0.339814
D130040H23Rik	0.408311	0.144792	0.284841	0.105873	0.367563	0.586209	0.325083	0.365676	0.795837	1.18014	1.09107	0.339814
Gemin7	43.0682	106.249	83.4077	56.948	45.7364	36.0361	61.0822	28.8506	24.5032	17.1839	-0.896889	0.339814
Fancf	3.81891	4.5998	4.63126	3.73945	3.44784	1.82429	3.39969	3.13501	2.78244	1.8885	-0.605889	0.339944
Ret	0.122488	0.440937	1.20146	0.442721	0.520477	1.42054	0.379247	4.20566	2.65531	0.44209	1.28674	0.340114
Cbx6	47.8402	49.5801	48.775	40.6229	24.8328	35.0265	29.2954	26.1291	23.1176	24.2144	-0.592939	0.340168
S1pr3	1.28523	1.47609	5.84156	4.3567	4.46249	2.83415	3.40277	20.5602	18.8932	6.13756	1.22143	0.341342
Xaf1	10.0371	11.3993	34.1244	18.8733	7.88719	53.4588	49.7534	21.2409	21.4739	36.0265	0.993246	0.341342
Relb	7.1526	10.5408	15.1894	8.04476	6.68965	5.63933	6.73826	7.19462	3.56448	4.30751	-0.74062	0.343464
Tap1	4.18418	4.30716	10.5416	9.53211	5.17118	11.9235	15.1857	8.78843	8.4811	22.0994	0.880283	0.343464
Fam43a	0.970294	0.581317	3.00425	2.09086	1.39901	4.907	1.14055	5.73025	8.33064	1.77309	1.16092	0.344077
Bckdha	67.4975	144.637	118.231	99.5033	77.6599	71.9417	90.4626	34.2001	35.243	34.7053	-0.844266	0.344301
Ccdc141	0.942852	0.259538	0.252284	0.569329	0.822822	0.752319	0.445601	1.34418	1.63631	3.43357	1.14776	0.344662
Ercc2	9.6332	12.4765	9.47472	7.43973	11.0912	3.69627	3.45561	7.72915	8.52051	5.68742	-0.73129	0.344662
Fam181b	37.5215	44.2468	96.3422	59.5867	61.3372	43.525	45.2447	31.6718	22.9081	17.9712	-0.815166	0.344662
Mrfap1	368.45	436.144	355.678	439.715	392.153	332.308	341.047	324.087	274.927	271.784	-0.361827	0.344662
Serpinf2	0.410211	1.30037	1.21404	3.99677	2.55651	1.0402	0.577316	0.483695	0.715498	0.971246	-1.09957	0.344662
Slc6a11	22.1951	26.9484	17.8864	17.055	28.9567	16.6089	16.9222	5.79886	10.6473	14.182	-0.758275	0.344662
Vegfa	4.03432	2.0487	3.59766	2.80985	3.83784	4.10504	3.09245	8.96311	6.01793	7.21542	0.782281	0.344662
Zfp273	0.792434	0.749349	1.34312	1.64379	1.74375	1.83475	1.86936	2.82788	2.42405	1.91283	0.733673	0.344662
Ppp4r4	2.43035	1.36423	1.46576	3.87505	3.21985	3.98769	2.4052	4.18796	6.0902	9.12901	0.937606	0.346275
Chchd2	192.143	257.223	219.327	218.79	173.298	176.462	180.941	133.434	104.914	95.8921	-0.590703	0.346887
Fam64a	27.2108	38.7882	42.4253	34.9407	28.3217	23.0784	28.1656	24.0905	10.087	14.9651	-0.723588	0.346887
Rpl37rt	8.7389	36.2502	53.7182	38.5164	10.9376	12.6465	22.8079	3.78832	6.9097	8.17164	-1.16177	0.346887
Tti1	4.16088	5.27694	5.59366	3.61504	6.11518	6.96936	7.71632	8.01767	6.42169	6.21544	0.497261	0.347442
Birc5	10.9	20.0122	20.9448	19.1006	13.7866	13.2809	12.8284	9.75481	5.07952	5.82193	-0.789622	0.347484
Foxf2	0.449143	0.408387	0.385631	0.388201	0.741652	0.850325	0.580704	1.34437	0.946969	0.658404	0.804867	0.347484
Slit3	0.499037	0.850975	0.357644	0.487893	0.634481	0.959759	0.535544	1.28849	2.1327	0.795106	0.906531	0.347484
Irx3	4.96414	7.38075	13.5464	1.77902	0.287455	0.851405	3.80997	0.138881	0.874425	0.516404	-1.39336	0.347628
Sergef	11.2258	19.6889	15.2067	12.34	9.11104	9.99045	10.0049	6.6223	7.29792	3.41432	-0.788227	0.34825
C4b	5.17626	10.4364	49.8877	43.9335	18.9452	103.217	32.4892	25.0851	62.5947	174.467	1.24072	0.348493
Abcc12	0.0906051	0.074969	0.421378	0.195779	0.363897	0.364227	0.320607	0.492462	0.540831	1.42161	1.15914	0.349982
Sumf1	6.97699	6.66823	6.88424	9.23563	7.04023	9.65584	8.63252	8.90974	12.7106	11.2596	0.463045	0.349982
Hmgn2	462.629	773.727	669.962	661.818	527.092	493.074	530.353	336.188	225.641	257.477	-0.701651	0.35225
Pole4	35.2261	38.5585	36.2214	33.5537	39.4462	32.1456	32.6134	23.8137	22.514	24.7829	-0.421075	0.35225
Ptpre	2.93076	2.90177	2.75413	4.10649	5.76404	4.76538	3.61498	7.3946	8.23538	8.99662	0.77353	0.354102
Rpl28	1611.23	5649.31	3337.27	2497.84	1418.6	1339.02	2593.35	827.819	601.49	418.602	-1.0977	0.354102
Clic1	163.171	344.521	380.332	263.042	154.454	170.086	193.355	154.689	86.3047	67.0694	-0.864136	0.356122
Entpd7	0.364808	0.527042	0.823173	0.829146	0.56137	0.659539	0.860584	1.10574	1.54306	1.33034	0.762687	0.356122
Fopnl	38.6013	68.799	50.5019	63.8457	47.1905	41.2183	46.5559	27.0373	29.7617	30.4546	-0.592627	0.356122
Gm1673	97.7498	353.952	255.306	202.653	112.946	116.929	168.225	60.6098	52.9232	79.5232	-0.958497	0.356122
Hcn4	0.129137	0.0636022	0.0400387	0.0744103	0.298077	0.105944	0.0285596	1.22964	0.707908	0.478519	1.36393	0.356122
Higd1a	42.6832	54.0901	32.3132	36.3636	33.2738	31.7051	31.0216	28.0073	22.5688	19.3926	-0.559911	0.356122
Lsm8	64.7957	70.9867	155.362	54.9677	54.6802	44.9318	53.8491	46.6514	33.6245	46.4219	-0.766823	0.356122
Phlda2	0.166372	0.0655525	0.154749	0.57519	0.499228	0.818943	0.883062	0.342527	0.168893	4.57964	1.38794	0.356122
Racgap1	56.2873	55.8152	40.423	36.5019	53.1882	30.6321	33.3135	44.5008	20.7849	26.5814	-0.607032	0.356122
Slc24a4	0.527506	0.138563	0.290759	0.692341	0.500568	1.20212	0.259248	2.64268	1.9754	0.39714	1.21888	0.356122
Snrpf	13.2218	24.2452	35.6319	23.7247	14.273	14.4353	18.812	8.57001	7.31839	9.00563	-0.846939	0.356122
Stard13	4.31338	3.89034	3.49285	4.5364	6.04902	4.11557	5.30355	8.30133	10.6238	9.69355	0.72012	0.356122
Stat1	28.9675	27.6289	25.9999	22.3658	27.6154	26.5758	49.8401	39.7847	31.1928	48.2081	0.540737	0.356122
Wisp1	0.0895244	0	0.0605604	0.175858	0.0563568	0.447349	0.057597	0.653476	0.317257	0.077548	1.3531	0.356122
Emg1	50.2588	68.6542	88.8028	47.9356	50.4568	37.8629	54.5288	36.6223	32.0416	35.9756	-0.606363	0.35677
Adgrg6	0.904776	0.3862	1.02859	2.98142	0.591718	1.73713	2.29	5.95307	5.39993	1.1415	1.17419	0.358119
Slfn5	1.0851	0.53241	1.5679	2.06448	2.05097	1.71323	2.23978	2.43633	3.39606	5.72236	0.95072	0.358644
Card6	1.11854	0.714394	0.872598	1.03694	1.71151	1.50968	1.4603	1.42629	2.13729	3.66153	0.820248	0.358816
Lmo1	9.43805	15.0298	42.65	8.58798	7.60661	10.668	6.77209	8.71162	2.79447	2.63128	-1.13177	0.361177
Nfe2l3	0.546245	0.664673	0.40348	0.597103	1.10139	0.948995	1.39282	0.674768	1.54614	1.80639	0.847226	0.361815
9930111J21Rik1	0.0529019	0.0125064	0.00984125	0.00914478	0.0732653	0.0520805	0	0.130698	0.270665	0.49063	1.42004	0.362018
Asic1	16.0681	22.7419	14.9909	14.4418	15.7435	14.1471	13.6977	10.5656	10.3996	8.67153	-0.527973	0.362018
Car12	0.450956	0.208018	0.695678	1.42598	0.289422	2.36415	0.914615	1.91574	0.602941	2.15893	1.11633	0.362018
Cdc42ep5	6.43355	7.04553	9.68019	7.27787	4.65155	3.8033	6.82119	1.25637	2.7949	1.71284	-0.960881	0.362018
Col16a1	33.0289	22.4486	26.0845	51.1301	43.1331	51.5463	43.5878	37.5755	98.5749	102.167	0.836721	0.362018
Fam104a	22.2569	28.821	27.4622	25.2485	20.6937	19.7084	23.1042	13.9495	13.9182	15.27	-0.51676	0.362018
Layn	0.480578	0.54101	1.55388	0.988978	0.855727	0.995046	0.728798	4.02834	5.07374	1.20657	1.15309	0.362018
Nr1h2	62.9251	123.624	67.7232	39.7814	44.3432	37.9423	56.005	27.0296	33.0207	16.8336	-0.881833	0.362018
Pard6b	0.577186	1.19395	0.626343	0.904203	0.924261	1.03583	1.53178	1.71563	1.0913	1.48186	0.661346	0.362018
Pnkp	25.4923	47.2934	27.7198	23.9868	20.8488	14.3772	27.4139	14.3493	15.9355	10.2076	-0.758625	0.362018
Prox1	0.78049	0.210205	0.487041	0.324486	0.437842	0.397154	0.506908	0.750555	1.0591	3.57094	1.17241	0.362018
Snx5	72.8208	68.4115	70.3455	73.7537	64.7174	54.6097	60.5552	57.609	50.1506	61.8852	-0.294408	0.362018
Srsf3	126.648	110.78	124.339	107.28	92.5761	69.4109	101.787	91.5883	72.0401	76.5658	-0.438335	0.362018
Unc13c	4.66443	2.08701	0.719961	0.463496	1.17708	0.722171	0.9085	0.468702	0.893611	0.530252	-1.11619	0.362018
H2afx	69.4132	187.987	151.591	105.927	91.9255	48.3105	98.3063	85.8751	30.5369	47.7804	-0.866966	0.36213
Fut11	4.93788	4.37757	4.35419	4.42635	4.24028	4.10115	4.95206	8.1606	8.60597	10.2175	0.653077	0.362692
Hspb7	0.103361	0.0349077	0.21975	0.114861	0.122698	0.290733	0.0391869	0.647523	0.890384	0.187594	1.28269	0.362692
Musk	0.0334468	0.0131784	0.0207402	0.0578171	0.0231607	0.0365861	0.0690386	0.0482024	0.196931	0.169971	1.2879	0.362692
Cdc40	7.55494	4.37897	6.48488	6.76081	9.66402	8.89846	8.7893	10.3903	12.8358	12.8465	0.596401	0.363413
Commd2	10.2422	28.8144	21.1846	20.9858	11.1929	12.468	14.3112	6.99951	8.57571	8.38253	-0.792731	0.363413
Heatr5b	4.38753	3.11474	2.95299	3.68794	6.68758	5.55814	5.45409	6.63167	8.31502	7.67154	0.652446	0.363413
Slitrk5	6.8701	5.79907	3.56679	6.26128	8.74919	6.84993	6.5363	14.1215	14.7597	13.5891	0.771771	0.363413
Zdhhc15	2.02579	2.08756	1.94639	1.91126	2.73364	2.65425	3.36752	2.25035	3.36721	4.30832	0.551959	0.363413
Sstr2	2.13159	0.263681	1.08356	1.43533	1.01264	4.18885	0.657789	7.05737	4.74042	1.13362	1.21093	0.364183
A230009B12Rik	0.0943614	0.223077	0.0877696	0.128163	0.130684	0.265418	0.775123	0.0999114	0.0903175	0.88199	1.24302	0.364657
Dstn	170.759	170.949	128.016	137.847	136.417	111.359	120.116	125.53	112.472	107.255	-0.361292	0.364657
Nfia	15.5214	26.1827	22.8148	14.3716	18.3556	14.0342	14.4993	7.62067	11.558	14.1756	-0.619684	0.364657
Rsl24d1	55.4538	74.3411	80.5546	75.8749	65.2517	41.8589	61.7654	50.2066	39.2559	56.4807	-0.479711	0.364657
Tmem175	4.20683	5.50097	6.82321	6.35169	6.05374	9.07035	6.28	7.80307	9.34455	8.39269	0.483882	0.364657
Rfxap	24.4438	53.9658	28.4159	32.8753	22.3068	24.4737	23.7141	14.2685	15.0727	18.9019	-0.700235	0.365494
Spp1	2.02141	14.6568	24.5573	31.3846	8.73994	9.42432	12.4738	183.957	196.501	3.71124	1.39214	0.365494
Nfib	20.1374	27.6353	24.7699	20.1804	17.4666	16.9343	15.3218	10.856	15.7138	17.9109	-0.504987	0.365981
Ndufa3	286.104	1105.78	607.506	533.336	286.754	340.404	444.86	171.574	137.028	84.2869	-1.05306	0.36717
Mageh1	51.8647	54.0834	51.3145	43.6904	33.647	34.2027	34.734	32.3408	36.1134	36.3446	-0.422956	0.36849
Ocln	0.947533	0.787041	0.28584	1.33912	1.596	0.86139	1.42723	1.6529	2.55811	6.90559	1.14301	0.370628
Tdrd9	0.0424953	0.0100462	0.0632427	0.117534	0.0176559	0.146424	0.030074	0.304464	0.522847	0.0431908	1.34605	0.371063
Abca12	0.00982145	0.0580466	0.0228384	0.0297109	0.0578085	0.0523736	0.05213	0.0667276	0.0867414	0.286988	1.21854	0.371809
Pcdha3	0.296967	0.0461876	0.0218069	0.0675455	0.108231	0.115404	0.0691329	0.352358	0.675919	0.749603	1.29984	0.371809
D930028M14Rik	0.152223	0.854685	0.389371	0.131569	0.447989	0.218546	0.168326	0.0705147	0.092718	0.0725225	-1.2411	0.37426
1810043H04Rik	37.1488	54.0823	56.6404	59.2824	50.5891	40.6582	47.5743	22.9958	22.3751	25.8579	-0.654939	0.374308
Pcdhgb7	0.34278	0.0959633	0.0251711	0.101355	0.281087	0.710437	0.103737	0.635146	0.44504	0.653231	1.20685	0.374308
Spc24	12.9069	23.1354	17.2752	14.2195	15.6093	10.9865	15.1166	7.5789	3.89385	8.06414	-0.792298	0.374308
Slco1a4	1.05842	2.08515	0.974534	1.09037	1.76936	3.80657	1.39973	3.0375	2.07077	2.24791	0.779189	0.37471
Ung	8.08864	11.2199	16.5519	9.9392	11.1617	7.03563	10.8969	6.40437	4.98608	5.31147	-0.675461	0.37471
Usp44	0.340858	0.231977	0.297832	0.214261	0.565046	0.423694	0.456867	0.331742	1.17019	1.43036	1.01998	0.37471
Pgr15l	0.00759843	0.0359265	0.00706763	0.0328372	0.00526164	0.00623372	0.107549	0.0234656	0.152729	0.115842	1.36777	0.375689
C4a	0.335454	0.513672	1.73029	1.06091	0.654634	2.95219	1.05212	0.965319	1.69959	3.5063	1.04193	0.377103
B3gnt2	2.34963	2.12587	2.73861	3.27188	2.54099	3.96234	3.15632	3.01892	4.18741	3.93408	0.471616	0.378626
Has2	0.317808	0.102453	0.698706	0.233067	0.926963	0.426645	0.553763	1.74878	3.30249	0.899286	1.21073	0.378715
Lrp3	42.1102	146.642	31.449	20.6704	31.5833	18.6042	20.9389	24.3088	34.0075	18.9295	-1.02908	0.378715
Polr2a	11.2893	9.01101	17.0268	13.2828	13.5796	19.0611	14.2178	18.1366	23.2053	19.7017	0.534504	0.378715
P2ry2	0.306606	0.157574	0.669571	1.0485	0.701559	0.907726	0.825491	1.33385	1.75384	1.53272	0.97617	0.379909
Smco3	0.577625	0.470879	0.203794	0.585328	0.868933	0.947762	0.510984	1.18102	1.09188	2.22685	0.976846	0.380125
Rnf125	0.214471	0.0724321	0.085495	0.0529629	0.360675	0.0754074	0.0271038	1.15435	1.82885	0.778502	1.3748	0.380196
Sox3	54.6675	60.8991	42.877	72.8765	71.6811	42.056	56.2395	33.2026	32.1884	38.8126	-0.557968	0.380196
3110056K07Rik	2.77971	2.67725	1.84338	1.11229	1.35452	0.886844	1.43442	1.27175	1.09738	0.670331	-0.787867	0.381902
Cuedc1	51.3431	80.0961	49.6042	45.4068	43.4254	38.0735	49.7846	16.2437	20.7261	26.826	-0.764743	0.381902
Itga7	0.711701	2.31947	3.64091	5.72954	2.28813	3.67008	4.36216	10.6754	20.6094	2.58985	1.1731	0.381902
Pebp4	0.0314884	0.0372205	0.0292887	0.163296	0	0.800821	0.306411	0.0388972	0.0958967	0.240028	1.38909	0.381902
Scaf1	59.3363	79.7724	46.0169	30.9369	33.4587	25.7685	34.8061	32.5692	33.6619	18.125	-0.72734	0.381902
Tmem238	2.52776	13.6065	19.8223	10.6214	6.54375	6.98699	7.08681	2.01762	2.29761	1.43279	-1.1331	0.381902
Ttc26	0.404771	0.268401	0.899914	0.657035	0.690469	0.882825	0.489073	1.39026	1.68972	1.5051	0.905838	0.381902
Znhit6	21.6347	37.7842	18.1232	18.9755	20.1326	15.9252	21.1566	10.1228	10.4871	11.2971	-0.706664	0.381902
Bpifc	0.140454	0.0830106	0.0163302	0.121396	0.0851017	0.230455	0.124249	0.151813	0.47052	0.234203	1.1432	0.382089
G530011O06Rik	9.17044	18.4114	9.95145	8.90578	3.86482	5.72002	4.2689	2.71535	7.89729	1.45088	-1.00837	0.383002
Gbp5	1.75881	1.53524	2.83144	1.77742	1.83624	2.54175	2.54927	3.34251	2.44745	5.07917	0.669686	0.383002
Hnrnpc	153.5	138.719	113.569	83.931	125.977	74.2897	92.9847	98.1633	78.9823	90.7155	-0.48526	0.383002
Slc16a5	0.0406013	0	0.037765	0.0233949	0.0656015	0.0888243	0.035917	0.133745	0.107163	0.223523	1.26275	0.383002
Sumo2	361.009	393.904	312.438	249.16	327.604	258.136	300.736	209.011	173.59	170.451	-0.54241	0.383002
Ttn	0.0481907	0.491829	0.0178568	0.0165931	0.432186	0.0466068	0.0745173	0.0588033	0.0436709	0.0360875	-1.31389	0.383002
Zfp455	0.663115	0.445356	0.700899	0.677347	1.07491	1.01385	0.626606	1.72205	1.34938	1.95297	0.816304	0.383002
Mid1	34.6694	40.3243	28.0095	18.2009	18.8174	9.42328	12.8622	17.269	21.6707	2.96721	-0.968967	0.384171
Lppr4	4.21724	3.98285	3.64865	6.3524	3.30335	9.53655	3.37478	10.3968	8.10426	6.22036	0.745652	0.384938
Foxc2	0.075022	0.0354715	0.474512	0.0907797	0.19741	0.0492381	0.0929132	0.0185347	0.0182781	0.0571873	-1.30232	0.38537
Gm14420	2.44496	5.11712	4.0674	3.00698	2.50619	2.5666	2.17063	2.31658	1.85216	2.16544	-0.599262	0.38537
Map1b	13.2113	9.57521	7.22357	9.74066	13.633	17.9595	10.4546	20.1239	17.7364	16.2893	0.598868	0.38537
Hdac8	26.6711	20.457	15.1935	14.7944	12.608	11.6892	13.8208	5.97428	12.9528	9.00575	-0.697728	0.385504
Masp2	0.20328	0.450533	0.0354524	0	0.219944	0.0521156	0.056196	0.0156943	0.0386925	0.0322823	-1.35809	0.385504
Col11a2	4.97318	3.85291	3.52698	2.42652	3.22662	11.3844	6.77975	1.72048	5.13885	15.4528	0.994562	0.388655
Mettl10	11.9542	12.2911	12.5311	8.36416	8.98739	6.25791	6.44573	10.2899	7.39678	5.71332	-0.557435	0.388655
Nudt10	14.8689	20.0036	12.9835	13.2146	14.9836	11.1643	13.9175	9.8901	8.31721	9.94929	-0.497961	0.389417
Bcl2l12	2.01508	2.42685	6.75461	2.33318	1.23741	1.34125	2.0853	1.08022	1.27369	1.06267	-0.959689	0.389648
Cdk18	2.18717	6.24918	4.14365	7.59643	3.66091	12.6375	7.91739	7.89816	9.73397	5.57447	0.797525	0.390257
Chac1	6.82067	16.9862	11.8409	8.2353	5.75061	15.9967	24.5035	44.3785	6.45361	19.1167	0.985584	0.390257
Cnnm1	4.0872	2.85655	1.28231	3.14712	2.81339	4.47082	2.83369	8.69024	5.73963	4.61565	0.810315	0.390257
Gm13051	0.216407	0.443388	0.053677	0.174574	0.289717	0.0591796	0.114864	0.11584	0.105449	0.0641516	-1.09085	0.390257
Hapln4	6.6977	6.8091	4.46506	9.26623	6.09419	14.909	6.37996	24.3407	12.7746	6.39638	0.857812	0.390257
Homer2	1.12545	0.836331	0.903618	1.00443	3.31028	0.523314	0.810756	1.01892	0.631915	0.537938	-0.905145	0.390257
Kcnd3os	1.42489	4.34367	3.90631	0.810236	1.32424	0.646013	1.75807	0.787436	0.548142	1.11951	-1.05663	0.390257
Klc3	2.096	2.88253	14.7156	3.36192	4.25652	2.8604	3.4231	1.91697	1.76768	1.36985	-1.0511	0.390257
Ppl	0.00651139	0	0.0726782	0.0337674	0.0045089	0.0427353	0.0115203	0.152825	0.313316	0.0992693	1.37285	0.390257
Ranbp6	1.67956	1.32022	1.57785	1.97426	2.25047	1.94973	1.32977	4.1339	4.13293	4.84373	0.812477	0.390257
Rap1a	49.565	66.9769	53.1987	61.1278	50.919	45.1082	46.405	33.4571	46.5499	40.1852	-0.403682	0.390257
Tctn3	2.36982	2.09205	3.04134	2.6835	2.91852	3.03934	2.81291	4.26142	4.29378	4.76386	0.528186	0.390257
Tmem45a	0.106043	0.0716267	0.0563629	0.117842	0.0839211	0.13671	0.21442	0.0935666	0.249132	0.356054	1.04916	0.390257
A730020M07Rik	0.103698	0.122575	0.192909	0.499357	0.133357	0.960117	1.53328	0.237895	0.40604	0.150565	1.21255	0.390326
Arhgap40	0.0201538	0	0	0.0870963	0.0558232	0.248012	0.445716	0.112031	0.135031	0.0128023	1.37506	0.390326
Erap1	7.98297	4.64587	3.57058	6.12533	9.6245	7.56832	6.61158	15.4019	13.018	16.1121	0.798147	0.390326
Gm4262	0.226609	3.16562	2.72096	3.45428	0.527817	1.03095	0.85653	0.267203	0.414076	0.785173	-1.19743	0.390326
Scn11a	0.0280185	0.0165595	0.0130306	0.0908131	0.0436541	0.109185	0.12393	0.177381	0.046931	0.0845412	1.14676	0.390326
Shmt1	15.755	14.3416	23.749	14.0108	13.2261	8.1514	14.0599	11.039	8.19779	11.6299	-0.583244	0.390326
Arid5b	0.964048	0.182756	0.236865	0.149355	0.881694	0.231301	0.128728	1.62903	3.64503	4.0672	1.31567	0.390973
Erdr1	145.603	490.645	545.201	376.177	82.1753	210.94	161.471	41.6189	162.12	69.4687	-1.08904	0.391183
2210408I21Rik	0.849081	0.969332	1.10027	0.934591	0.974904	1.52414	1.16199	1.14298	1.37027	1.24468	0.406487	0.391901
Gm20754	1.41561	0.356022	0.168092	0.104131	0.187709	0.148259	0.0532889	0.074412	0.220145	0.0956634	-1.28959	0.391901
Sc5d	8.77775	7.02449	5.05425	5.01071	7.37448	9.27363	7.29882	11.6288	11.3128	9.78954	0.546593	0.391901
Zfp54	0.709135	0.628668	0.434734	0.863655	0.837018	0.859434	1.19761	1.07507	1.21725	1.03402	0.595973	0.391901
Mansc1	1.30735	0.955671	1.69603	2.51269	1.26265	2.82249	1.82609	1.51933	4.12817	4.62221	0.847959	0.392016
Paip2	112.341	93.6049	94.7482	102.407	90.9691	90.2798	83.0533	73.9601	72.2718	73.3128	-0.326144	0.392016
Phf5a	36.0606	71.6475	61.9387	53.3753	40.0321	36.5221	49.1667	25.3055	19.3962	24.2931	-0.711878	0.392016
Sox11	39.8177	29.1725	17.5711	13.6439	15.7269	8.80039	17.1178	9.72014	8.59284	17.7542	-0.816432	0.392016
Tmem145	4.01961	5.42408	6.08798	8.19361	4.44611	3.45817	3.83907	4.54792	2.67581	1.42356	-0.75552	0.392016
Tmem40	0.496708	0.810795	3.67407	3.16873	0.655148	10.983	5.14728	5.66827	5.44573	0.631046	1.22079	0.392016
Slc7a4	3.18779	3.6036	4.73003	8.13456	4.66889	16.2311	5.71834	13.4542	8.14416	4.49191	0.87176	0.392391
Zfp61	9.94372	12.4125	9.8484	7.11944	7.89862	7.71488	7.28676	6.77626	4.45497	4.03771	-0.609008	0.392391
2700094K13Rik	128.455	383.438	356.036	285.003	199.576	152.396	249.954	122.169	64.1985	81.0628	-0.893759	0.39264
Arsk	4.39231	3.01208	2.33901	3.37131	4.14823	4.29111	4.62708	4.85971	5.20768	6.276	0.528105	0.39264
Card11	3.54847	3.24274	2.60718	1.86425	3.60663	1.90815	2.02237	1.3629	0.980777	2.55716	-0.700617	0.39264
Mphosph10	28.5287	30.7381	19.7508	15.8343	13.9198	8.95383	13.9404	16.0958	16.54	8.96091	-0.701402	0.39264
Ocel1	2.72642	4.6039	10.4835	10.3517	4.71987	2.057	2.17499	3.72876	5.17467	2.96897	-0.903755	0.39264
Tmem87b	1.8128	1.22296	1.85889	2.82794	2.29628	3.01795	1.70535	3.88331	3.93727	4.75222	0.728114	0.39264
Slc18a3	0.0507937	0.280187	0.440957	0.468285	0.457246	0.97232	1.00351	0.637904	0.649698	0.505494	0.972102	0.394306
Alox5	0.231324	0.222164	0.605148	0.999682	0.220252	0.604913	0.8697	0.651868	2.54496	1.12963	1.0877	0.394448
Itga1	0.430447	0.169601	0.635519	0.230312	0.591407	0.476454	0.308255	1.12675	2.43454	0.88106	1.08624	0.394448
Sema4f	1.14503	0.815922	0.861099	1.67752	1.01783	2.05198	1.13505	3.50601	4.74846	0.75315	0.976449	0.394448
Ppp1r14b	308.608	1118.17	898.71	746.58	237.444	335.093	538.61	268.814	155.464	201.913	-0.974765	0.394851
Apoe	1398.2	6007.28	8407.39	5924.15	1342.38	2998.29	2944.61	658.198	1163.92	937.878	-1.11611	0.395021
Oxsm	1.00219	0.74683	1.4388	1.2899	1.57655	1.35841	1.48404	2.89313	2.44834	1.93062	0.689007	0.395021
Slc4a5	0.0239297	0.0848575	0	0.0551542	0.0828524	0.163599	0.444547	0.0591201	0.0825939	0.131741	1.2658	0.395021
Aasdh	1.01793	0.732399	0.792445	0.831994	1.10329	1.08926	1.10603	1.19593	1.49611	1.91876	0.575246	0.396017
Casp6	4.59983	4.12701	5.20636	7.30476	4.75864	4.09194	3.70144	1.91685	3.91565	2.71072	-0.635338	0.396017
Cep63	13.5836	12.3827	8.67222	12.2646	11.6632	8.18379	10.863	6.98525	6.41761	8.66719	-0.493984	0.397049
Plat	19.7479	13.6386	49.5826	32.9472	11.0816	64.7254	27.082	45.8726	63.7868	58.4525	0.905633	0.397049
Bdnf	3.64646	1.02899	0.741763	1.49429	1.23512	1.78793	1.1686	6.47839	6.62229	4.18023	1.06902	0.397158
Itih2	0.0916412	0.29402	0.280072	0.260251	0.67991	0.0644417	0.127393	0.145547	0.15948	0.174639	-1.04208	0.397158
Mafk	6.20675	3.86498	4.14484	5.76475	6.50203	7.35905	5.93862	7.15776	8.65369	10.9734	0.570387	0.397158
Mical3	3.27954	2.83267	1.7354	2.52638	3.23562	3.79938	2.54907	4.53772	5.69464	4.99087	0.628098	0.397158
Ttc39b	1.50635	0.810348	0.971674	1.53172	1.26915	1.68727	1.13041	2.60681	2.53947	2.0441	0.671211	0.397158
Ush1c	0.0521493	0.200338	0.121266	0.315514	0.162502	0.0534787	0.069199	0.0161048	0.103232	0.0662534	-1.14147	0.397158
Wdr59	3.81952	3.39536	3.6255	3.65981	4.89411	4.90575	4.34127	4.72786	6.61699	9.16811	0.587895	0.397158
Itga11	0.149017	0.0587144	0.192509	0.135953	0.143318	0.502594	0.124501	0.398836	0.262209	0.184061	0.952416	0.397178
Gm6297	0.268734	0.202143	0.295408	0.232271	0.169171	0.481021	0.475459	0.528123	0.46129	0.263821	0.830047	0.398735
Fam96a	51.8973	89.3756	53.7635	65.6905	57.0113	32.9157	62.5308	36.2446	34.0937	41.1928	-0.58851	0.399718
Kcnq5	2.53547	1.2874	1.22002	1.94851	2.06794	3.10331	1.82336	3.69984	3.29196	2.68558	0.647847	0.399718
Shisa8	1.17813	2.59772	8.303	2.95691	3.48289	3.19698	1.58335	1.23143	0.676188	0.877908	-1.05842	0.399718
Crem	4.47833	4.23711	4.27275	3.80424	5.22393	3.83957	3.19653	3.60293	3.28965	3.19883	-0.357126	0.399921
Bcar1	13.7611	14.5717	16.4635	15.4061	12.1875	18.4682	24.6887	16.2906	19.7473	17.6017	0.409486	0.40072
Dab1	28.6333	24.152	17.6218	18.7053	28.1965	15.4571	17.7801	12.4526	17.8171	18.4757	-0.499201	0.40072
Nova2	8.59718	8.19438	8.60963	4.89893	8.13372	5.00644	4.81108	6.75131	5.60222	3.66559	-0.54874	0.40072
Pbk	52.4433	43.3812	35.8688	39.6401	41.6454	25.8104	29.8522	39.9675	13.8993	24.2438	-0.632939	0.40072
Sv2a	12.031	9.10248	8.60885	12.5811	11.821	17.3349	10.5045	31.2637	26.5027	10.4926	0.758414	0.40072
Tfpt	24.5372	60.2452	43.2009	39.0831	21.1661	22.172	34.6681	15.3934	11.7642	7.39257	-0.910624	0.40072
Tapt1	7.13415	7.75432	9.47967	10.1858	9.66126	10.0238	8.62201	16.1494	15.4692	16.2371	0.562884	0.400804
Tlr1	1.09741	0.69605	1.10789	1.22612	0.546772	0.603868	2.06	0.735671	2.00528	7.24313	1.12573	0.400893
Atad1	22.9859	25.3154	23.6642	22.6927	18.2612	21.5157	25.5011	41.8644	36.497	44.5701	0.563905	0.402158
Cadm4	221.771	341.458	190.86	211.433	243.269	172.246	157.545	191.88	188.646	155.598	-0.466729	0.402158
Leng1	4.21094	8.29581	11.5785	6.41715	4.13089	4.15162	5.65303	3.86706	2.99232	2.81569	-0.760492	0.402158
Purg	13.2573	15.032	8.09517	5.63753	40.4759	6.52259	9.96949	8.51011	7.2169	5.13622	-0.973023	0.402158
Sf3b5	77.1222	160.536	152.222	130.091	104.225	92.1879	116.351	48.3906	44.6003	52.8104	-0.750062	0.402158
Ddah1	149.711	192.681	89.3247	89.2349	145.84	91.0093	77.4465	67.6145	98.6755	94.6158	-0.602429	0.402575
Slc7a1	12.4157	10.9118	6.70637	8.86207	10.4311	8.02265	10.5887	36.8778	15.2003	26.6158	0.86835	0.402575
Actn2	0.438305	0.339999	0.61153	0.378834	0.275057	3.94418	0.472555	0.744469	0.66742	0.22622	1.17664	0.402677
Cspg5	211.022	647.715	249.186	353.984	281.788	154.255	248.173	168.297	223.32	218.925	-0.723721	0.402677
Exosc6	16.9221	34.8314	37.4147	24.3501	16.9046	15.8047	24.7315	12.1462	10.1006	8.38023	-0.792871	0.402677
Gm12070	2.01132	5.19518	20.833	5.70886	3.81721	4.2576	4.92045	1.3343	1.9208	1.45115	-1.12437	0.402677
Gpam	6.02189	0.656279	1.15202	1.60574	5.65604	2.00591	0.963417	9.31163	23.464	20.0217	1.27282	0.402677
Josd2	80.3051	234.712	106.454	70.2828	53.8041	40.0715	98.2177	28.607	51.3292	16.5511	-1.01443	0.402677
Kdr	0.397398	0.062041	0.160408	0.18794	0.65421	0.565927	0.119394	1.49585	1.07325	1.0812	1.17546	0.402677
Ptchd3	0	0.37324	0	0.0545832	0.087461	0.248686	0.469275	0.647489	0.0692376	1.47627	1.35457	0.402677
Rian	19.5852	11.582	11.4719	13.6903	19.8172	25.2491	10.9308	35.9867	31.5654	28.6689	0.735111	0.402677
Thada	1.31478	1.03404	1.15552	1.17217	1.86389	1.52028	1.56605	2.50652	1.96106	2.25894	0.558447	0.402677
Tnfsf8	0.0733788	0.0433682	0.0170632	0.0317112	0.0762183	0.0601996	0.0162282	0.396566	0.134083	0.372898	1.30005	0.402677
Bbs10	0.207849	0.33343	0.980454	1.00089	0.91497	1.32761	1.51035	1.31127	1.19365	1.4995	0.870735	0.405053
Zfp248	1.52949	1.17448	1.11112	1.29301	1.88631	1.8318	1.40241	2.1307	2.9376	2.66651	0.613688	0.405053
Znrf3	0.949891	0.90203	0.987771	1.03779	1.77375	1.1952	1.33126	1.84578	2.58081	2.52546	0.693045	0.405053
Acvr2a	2.50369	1.12255	1.20454	1.51727	3.06887	2.14845	1.4511	4.9191	5.69674	5.34708	0.916521	0.405393
1500026H17Rik	0.511741	1.63959	0.914407	0.896252	0.503568	0.618697	0.667138	0.316073	0.360913	0.256636	-0.88751	0.40606
Abcc1	2.91992	2.94676	2.71594	3.41061	4.14402	3.49153	3.25317	4.917	7.23563	6.96868	0.640437	0.40606
Bmp4	1.16836	3.56163	2.68825	9.40735	4.45684	9.36653	21.0339	2.11424	9.46351	13.9971	1.10291	0.40606
Cast	1.53259	0.773484	0.62467	1.0493	0.751232	1.17257	0.677887	1.63793	4.17448	2.53231	0.950614	0.40606
Csde1	72.5305	135.966	80.6578	85.032	79.9285	60.5892	76.1515	56.071	58.4532	64.4781	-0.505418	0.40606
Spsb4	6.73875	8.35507	12.1613	4.41578	6.3655	4.28153	6.56065	3.55139	2.27533	4.7343	-0.759274	0.40606
Zfp51	1.90397	1.5754	2.02185	1.60449	2.42812	2.10871	2.37207	3.60632	2.9089	2.92286	0.523634	0.40606
Vmn2r29	0.740979	0.901252	0.559364	0.556904	0.884914	0.352403	0.275496	0.298474	0.719502	0.436583	-0.736006	0.40649
Fxyd3	0.156	0.184398	0.145102	5.12366	1.18827	9.79059	15.7322	2.2161	2.80304	1.68463	1.32791	0.406822
Emd	39.8763	53.0197	41.5311	28.2213	33.9063	29.7613	35.3661	24.7239	19.4524	19.525	-0.580264	0.407542
BC030867	4.27524	8.77713	7.74388	4.05634	5.47573	3.70517	5.61613	3.30568	1.80127	2.36863	-0.77646	0.407686
Atf6	6.41312	4.62212	3.71355	5.44828	4.66839	5.55333	5.09669	8.44971	9.41018	9.57046	0.585082	0.408204
Elk3	19.9051	15.6096	15.749	10.0038	13.837	8.56098	9.82049	9.08055	10.901	13.1471	-0.522601	0.408204
Ints6	2.5269	2.00093	2.03091	1.21571	2.87101	1.93888	2.72006	4.46497	4.25871	4.87262	0.718927	0.408204
Moxd1	24.1281	28.0659	21.9987	56.891	37.455	30.1161	54.9912	116.707	58.5831	58.8232	0.825688	0.408204
Ndnl2	11.3419	15.7683	20.4432	17.5489	9.92923	8.43703	8.94165	10.7801	12.6532	5.89815	-0.642154	0.408204
Pcdhb13	0.29882	0.156985	0.133826	0.277406	0.375526	0.481222	0.117487	0.423814	0.364018	2.35516	1.18031	0.408204
Timm10	45.2906	47.0065	44.0675	44.3965	36.5041	34.5381	40.4453	32.4082	23.5865	26.2749	-0.453458	0.408204
Ercc6l2	1.94757	1.00717	1.71088	1.40861	2.14	2.28016	1.39386	4.17257	3.87591	2.65043	0.740955	0.408331
Zfp518a	0.962045	0.656876	1.00044	1.18787	1.4565	0.843181	0.962059	2.33989	3.34114	2.99866	0.875482	0.408851
Cnn2	70.8952	138.62	44.4596	12.2314	6.55942	16.2199	38.0232	10.0155	12.5312	13.6226	-1.18133	0.409071
Hnrnpa1	8.73429	16.8982	12.2209	12.6949	7.03036	7.02776	11.012	5.4523	4.92212	5.70239	-0.700602	0.409071
Mrgprf	0	0.0722515	0.322176	0.105662	0.0141089	0.267447	0.162218	0.994166	0.595688	0.155312	1.303	0.409071
Slco1a5	0.030298	0.0179067	0.154998	0.0392805	0.0419605	0.124282	0.0670061	0.159063	0.322949	0.192461	1.18395	0.409071
Zfand5	6.70776	3.5719	6.89295	7.22311	5.23891	6.89693	5.58137	12.9247	11.1074	13.1872	0.693101	0.409071
Mns1	6.40109	8.98334	8.81518	2.81515	4.63614	2.33809	4.28195	4.33078	1.61189	4.00868	-0.833109	0.409847
Pla2g10os	0.864362	3.503	1.2634	0.53363	1.28259	0.607816	1.09234	0.2288	0.225632	0.313753	-1.18589	0.409847
Rpsa	1029.24	4443.09	3377.45	2002.8	942.328	993.232	2184.56	741.769	616.256	597.666	-1.00189	0.409847
Sec61b	112.916	184.759	182.095	149.881	116.542	107.944	146.656	61.0527	68.641	70.5047	-0.667784	0.409847
Pigg	1.87763	0.620911	0.509385	0.734153	2.30629	1.1553	0.692085	3.56195	4.96942	5.99912	1.11834	0.409926
Rhcg	0.821351	1.84927	0.600265	0.676101	2.50523	0.866355	0.813089	0.483144	0.416898	0.422365	-0.950053	0.409926
Stc2	3.10016	3.09866	1.63262	3.44791	5.7615	3.53452	5.28332	9.57396	4.12367	11.3815	0.873124	0.409926
Tnr	9.4926	1.02087	0.97244	0.956003	6.43164	3.03925	0.83103	6.50409	41.1375	30.7418	1.30744	0.409926
Ndst2	4.12172	5.23063	4.96252	4.57515	6.33127	6.14495	6.79264	7.52095	6.00864	6.9443	0.395956	0.41035
Slc19a2	1.36202	1.32585	1.10718	1.77077	2.40939	2.24417	1.51875	3.15995	3.56237	2.78461	0.682552	0.410414
Tor3a	5.29034	6.01685	10.7955	4.44281	6.98033	10.0758	13.7855	8.5126	7.44253	17.7801	0.72008	0.410414
Pla2g16	4.42016	10.189	9.40977	6.27711	3.51068	5.91055	4.51571	2.62976	2.16231	1.59183	-0.884398	0.410719
Faf2	10.2889	11.4465	13.933	13.2249	14.6096	12.8865	15.9617	21.401	18.4839	18.8265	0.450014	0.411689
Pbld2	0.388201	0.218508	0.154749	0.495303	0.0768043	0.667287	0.81765	0.37678	0.371564	0.821987	0.9994	0.411689
1810010H24Rik	18.1488	24.9254	21.0666	8.58245	9.14226	12.3873	13.1598	4.75484	4.34922	5.4572	-0.898255	0.41176
Snrnp25	16.0147	40.7053	45.1449	38.0012	24.1183	25.0678	27.6389	10.1038	9.30562	11.8581	-0.855921	0.41176
1810037I17Rik	138.822	285.963	114.206	162.877	109.788	123.131	131.845	69.0596	71.2664	71.1058	-0.734058	0.412119
4921504A21Rik	0.663506	0.672248	0.282128	0.442398	0.341309	0.762072	0.855279	0.491772	0.912193	1.42098	0.808015	0.412119
Cd24a	46.5661	31.1795	26.0842	18.8692	36.4066	14.3098	19.3326	16.014	16.4229	30.3522	-0.673157	0.412119
Cdc42ep1	81.2938	105.462	67.5837	32.2689	66.4805	58.8972	41.4619	20.9939	34.8644	42.1312	-0.758784	0.412119
Cdkn2c	32.1824	48.9341	37.713	29.2112	22.6997	19.2734	32.6098	16.2357	11.8894	22.2178	-0.687423	0.412119
Cebpb	9.45064	13.1442	26.5216	17.221	5.29504	8.0625	9.62268	6.61872	7.36347	6.51642	-0.814584	0.412119
Dmpk	12.9062	11.8562	3.50519	4.98364	7.47536	3.12648	2.74463	5.34636	4.22823	5.95755	-0.827625	0.412119
Dok3	2.82879	3.12498	4.27873	4.72997	1.53777	1.82187	2.87662	1.48592	1.83571	1.22594	-0.763133	0.412119
Emc10	140.948	428.585	275.053	159.302	136.599	123.912	187.371	81.8976	125.615	48.455	-0.882409	0.412119
Gsta4	47.0156	57.8939	69.327	51.9938	20.3257	35.9112	30.1178	11.2255	14.0845	34.5	-0.857584	0.412119
Herc6	5.00157	2.88281	3.76639	2.8775	3.6725	3.65229	5.52724	4.6816	6.10698	9.73799	0.661094	0.412119
Krt10	4.31774	8.75254	5.72432	4.27225	4.11277	4.24749	4.66647	2.30481	2.3324	2.29597	-0.718383	0.412119
L1cam	3.09941	2.89617	2.61689	2.59202	1.7127	6.08101	2.29739	5.55202	6.67093	2.42053	0.760915	0.412119
Lnpep	0.875659	0.307721	0.286171	0.334103	0.513496	0.23299	0.202381	0.80883	3.99777	2.08967	1.19822	0.412119
Lrp12	2.95678	1.60486	2.78765	3.63346	3.53083	3.35807	2.12633	6.71483	8.00627	7.18712	0.820145	0.412119
Lrrc8b	5.13597	0.25508	0.200722	0.410337	2.9986	1.18026	0.22908	9.08119	16.4914	18.7435	1.32334	0.412119
Lsm7	126.022	410.447	376.837	295.291	135.404	161.064	245.91	78.3759	73.5672	73.1736	-0.933712	0.412119
Lypd6	1.90959	2.67961	1.53729	2.59638	2.2812	3.12408	2.86486	2.40717	4.13553	3.75968	0.5429	0.412119
Mfi2	0.158265	0.0818454	0.211613	0.14534	0.143841	0.413865	0.122505	0.171065	0.319318	0.590641	0.95467	0.412119
Mir22hg	2.24495	0.930133	1.39926	2.76049	0.897471	3.58856	1.00321	6.0895	6.11797	2.11703	1.00033	0.412119
Naa25	7.5294	3.71872	2.93849	3.6976	9.43413	4.92438	6.40453	12.9352	13.5097	18.4459	0.904102	0.412119
Naaladl1	0.328729	0.194285	0.169869	0.157848	0.316157	0.194774	0.306959	0.789589	0.411576	0.91648	0.981275	0.412119
Rgmb	2.04903	0.752298	1.66044	2.58943	3.43971	1.89751	1.48306	8.65765	6.34424	6.35025	1.0196	0.412119
Scel	0.133875	0	0.124523	0.289275	0.305922	0.318508	0.307916	0.388628	0.684953	0.6208	1.11099	0.412119
Scyl3	3.73069	2.99826	2.88632	2.76493	3.70605	4.15475	3.33883	4.92611	4.43317	4.96116	0.428247	0.412119
Slc35d1	2.02029	0.617888	0.617625	0.964665	2.97405	1.65743	1.12481	2.67015	5.95478	7.51161	1.09732	0.412119
Snrpe	156.011	303.522	349.955	238.452	171.828	159.886	227.448	130.48	86.3727	89.9736	-0.744587	0.412119
Spc25	16.4285	23.5542	17.4638	17.0508	16.4816	12.5878	14.2001	15.8221	6.87775	10.3374	-0.575627	0.412119
Sub1	68.3415	80.8549	61.6785	69.3761	63.1072	54.7645	65.7915	43.3356	43.935	49.4244	-0.40676	0.412119
Syce2	16.3428	29.3462	10.4941	22.6932	25.7051	12.4307	20.1981	9.19311	5.16752	5.71074	-0.870908	0.412119
Zfp53	1.55311	1.74169	1.85207	1.82425	2.02226	1.87313	2.64216	2.50065	2.28815	2.9766	0.43597	0.412119
3110099E03Rik	0.0772919	0	0	0.0133609	0.0214088	0.456551	0.0273498	0.105025	0.0941557	0.0196392	1.33201	0.412286
Gzmm	2.73644	11.906	2.54528	1.76128	1.89489	1.48072	3.42508	1.16872	1.1348	0.75818	-1.09171	0.412286
Hfe2	0.0404473	0.239051	0.188109	0.541868	0.23807	0.630472	1.50279	0.799423	0.221725	0.359706	1.13243	0.412286
Htra4	0.22488	0.0221514	0.366049	0.469721	0.493118	4.61226	0.0497338	0.960695	1.47246	0.130946	1.30578	0.412286
Matn1	0.142909	0.217188	0.094947	0.441137	0.0989594	0.535963	1.48094	0.100876	0.522268	0.350151	1.16865	0.412286
Nlrp10	0.0182342	0.0107768	0.042401	0.0236402	0.0126265	0.164552	0.0483915	0.106991	0.0333189	0.0231658	1.23022	0.412286
Prdx2	534.677	1060.97	955.504	723.476	498.687	575.796	679.258	315.687	287.585	305.466	-0.735856	0.412286
Vwf	1.35561	1.3016	0.826264	0.987728	1.44491	1.15769	1.09689	2.20323	4.60472	2.26302	0.834612	0.412286
Adpgk	4.86295	5.61133	5.61559	5.50409	7.22736	5.40081	7.11131	11.8508	8.25124	11.3897	0.58016	0.412365
Ctsk	1.16187	6.7753	0.984641	1.98613	2.1276	5.48615	14.2296	2.71101	5.11106	5.19917	1.06476	0.412365
Evi2a	6.3907	9.44781	4.95079	9.69319	2.79819	4.68794	4.96049	3.30946	2.89499	2.38598	-0.784747	0.412365
Sdk2	0.191858	0.0585248	0.132402	0.0695399	0.471421	0.177709	0.120449	0.473999	1.90367	0.424593	1.21923	0.412365
Thap6	0.667661	0.420907	0.776275	0.759808	0.608736	0.940297	0.679226	1.0653	1.00311	1.22287	0.572863	0.412365
Atp5l	445.289	1034.62	635.688	666.861	433.915	414.074	637.989	241.666	188.87	214.638	-0.823581	0.412374
Igsf9b	0.817268	0.803339	0.440101	0.304857	1.31057	0.254077	0.449007	1.5781	3.14918	6.1096	1.19175	0.412374
Rdh13	7.17285	5.11855	5.20151	6.23405	6.39264	3.12754	4.10095	5.36554	5.0809	3.33292	-0.500274	0.412374
Tnfaip8l3	0.202064	0.0868534	0.0341724	0.0952619	0.292564	0.316474	0.113751	0.272298	0.660131	0.630115	1.12745	0.412374
Shisa3	1.82911	0.746432	1.50892	1.47742	2.35225	1.42914	3.31322	2.75038	2.86482	3.48572	0.736852	0.412437
Exosc8	28.3107	72.0914	47.5358	51.1156	37.9058	38.0037	36.9462	27.3709	17.2438	21.1633	-0.696312	0.413712
Zfp493	0.662046	0.693971	1.27807	1.12284	1.72997	1.36297	1.67964	2.90865	2.00102	1.59492	0.729651	0.413911
Hsd17b13	0.115186	0.181539	0.839262	0.962388	0.159525	0.157497	0.0509486	0.0237147	0.25725	0.170729	-1.22447	0.414666
Oacyl	0.190601	0.112649	0.0775626	0.267701	0.321712	0.48865	0.295069	0.272235	0.377303	0.537271	0.877651	0.418138
Sh2d7	0.577748	1.4709	1.47437	1.2804	0.789882	0.802123	0.93045	0.384291	0.387994	0.517567	-0.802412	0.4192
Nlrc3	0.0200353	0.0118412	0.0279535	0.043292	0.0416211	0.0410921	0.0443094	0.0989972	0.134237	0.0890889	1.12202	0.419283
Ccdc79	0.0415647	0.049131	0.0257741	0.0838251	0.0671582	0.261429	0.0490257	0.171148	0.118145	0.114413	1.09193	0.4204
Mapk13	0.79506	1.11383	3.88932	1.32346	2.03908	0.797211	1.38062	0.527438	0.789171	0.897858	-0.918522	0.4204
Pbdc1	18.2091	31.5165	18.0366	20.7025	12.5265	16.2317	17.5765	8.21564	8.00007	8.02481	-0.732437	0.4204
Sorl1	2.91606	0.967915	1.15069	1.48678	3.36953	2.76929	1.02143	6.61853	8.50757	4.40451	1.01548	0.4204
Strn4	97.4684	98.2917	54.7291	47.0584	78.7823	39.6208	44.4106	66.2778	51.3248	38.0669	-0.613666	0.4204
Gm7120	15.1354	13.1264	9.35287	9.41671	15.1615	14.9314	25.1814	20.8359	12.6967	21.6025	0.583306	0.420502
Sytl5	0.111082	0.0218838	0.0688813	0.0266694	0.0726469	0.162011	0.0436739	0.0533625	0.251842	0.356732	1.14352	0.421952
Asb4	1.0078	0.397087	1.80536	0.204322	0.112003	0.0816588	0.0880523	0.268965	0.515326	0.0790352	-1.21887	0.423089
Mypop	10.7489	13.5718	14.8571	7.32513	8.62735	8.29415	6.71596	7.91568	6.14643	2.4829	-0.736668	0.423089
Cdh6	1.77029	0.38547	0.476654	0.630826	1.44093	0.891786	1.0303	1.58256	4.80492	3.41308	1.05444	0.423438
Smad7	1.98792	1.08787	1.44671	2.39433	2.70214	3.71478	1.59574	3.16051	4.71437	3.58373	0.733288	0.423438
Cacna2d3	3.80513	0.915251	1.86226	3.62345	1.87661	6.98755	1.68306	7.93196	4.46691	4.48293	0.925469	0.423554
Myof	0.10314	0.0812767	0.479673	0.193148	0.234101	0.131624	0.146998	1.41917	1.48678	0.287548	1.19149	0.423554
C130071C03Rik	0.627421	0.388475	0.2779	0.129117	0.393089	0.318644	0.264302	1.23638	1.29205	1.49933	1.07222	0.423605
Pcsk2os1	1.1297	0.67338	0.583768	0.742745	0.367737	0.625788	0.375829	0.238547	0.388154	0.294407	-0.780541	0.425561
Glt28d2	0.52266	2.75364	0.388918	0.826044	1.28224	0.771817	0.422728	0.507284	0.50026	0.341494	-0.983103	0.425581
H2-Q4	46.6848	48.5008	65.6229	52.6052	27.3079	81.7053	127.707	51.5304	40.8896	147.105	0.805559	0.425581
Atp5sl	13.171	21.2804	18.0096	15.3719	16.3587	13.5859	14.6348	11.7827	8.70704	6.84248	-0.570662	0.425609
Cldn11	31.2217	49.9639	43.764	126.284	48.8186	69.5879	100.512	77.378	216.021	140.397	0.880116	0.425609
5330417C22Rik	0.847915	0.23241	1.00586	1.24269	1.26791	1.97598	1.5654	2.09483	2.02841	1.10846	0.824873	0.426157
9030025P20Rik	3.21963	10.7335	10.7057	8.33167	7.02219	6.9593	5.83279	2.14338	2.23114	1.57983	-0.933677	0.426157
Ercc1	20.5872	23.3601	74.6018	20.6446	15.6263	14.2964	16.9719	23.3768	9.05721	4.67929	-0.981987	0.426157
Pde1a	5.5084	0.747501	4.41929	5.47298	1.74585	11.3318	2.09784	21.4104	14.2871	2.46311	1.14247	0.426157
Sprr1a	0.0517367	0.183464	0.625592	0.715469	0.0358258	1.86756	0.0457677	1.82142	4.66383	0.131459	1.30897	0.426157
Dgkh	0.38435	0.347987	0.152128	0.219111	0.266149	0.281774	0.267665	0.651563	0.816875	0.597389	0.835389	0.426467
Adamts3	0.672043	0.996128	0.669746	0.580857	1.54383	2.25787	0.891763	0.59627	3.10251	2.63933	0.92893	0.426497
Gnai2	323.972	500.077	377.88	226.968	252.238	241.218	304.698	183.667	154.366	167.418	-0.635124	0.426497
Corin	0.0243624	0.0191982	0.0377675	0.0350947	0.0393635	0.0866094	0.064655	0.0351103	0.143443	0.0670613	1.056	0.426571
Fcgrt	3.5275	6.9216	37.3168	14.2077	3.74542	8.23809	6.80275	2.74521	3.76716	2.79349	-1.10421	0.426571
Pcsk1n	261.446	797.14	365.831	377.394	176.938	306.153	299.837	97.2129	113.338	114.732	-0.928385	0.426571
Ranbp3l	0.281474	0.16062	0.44237	0.335562	0.295727	0.207032	0.154552	0.155866	0.218738	0.154138	-0.712995	0.426571
Rnf7	90.7705	77.3763	58.4021	83.7283	84.3071	47.7197	53.1807	55.4616	58.8062	74.0819	-0.435236	0.426571
Shfm1	325.977	754.497	1578.66	494.352	279.335	401.35	564.513	180.72	146.124	171.272	-1.00895	0.426571
BC005624	58.2918	57.4799	44.8014	37.1352	51.3833	38.6315	37.8173	43.5692	28.4565	31.75	-0.45251	0.42682
Ifih1	1.88845	1.62821	5.95842	2.75877	2.3487	3.20791	5.42446	4.48259	5.25501	10.1001	0.850352	0.42682
Tceal8	38.584	34.1955	43.3533	27.6108	24.3175	24.8569	27.0177	21.5829	24.483	23.827	-0.450619	0.42682
Uhrf1bp1l	7.08887	3.94232	3.86301	5.62283	6.54213	6.39308	4.6668	10.292	11.8758	12.4499	0.697701	0.42682
Cenpa	30.3244	73.4003	69.7816	46.5431	40.9588	32.7464	40.1129	38.8324	13.1796	16.4383	-0.794825	0.427356
Clrn1	0.437488	0.799196	0.591893	0.595837	0.367206	0.42417	0.469108	0.22927	0.242246	0.235798	-0.738249	0.427356
Dleu2	2.65402	3.85015	3.86003	1.33464	1.45355	2.09817	1.57945	1.02825	0.867055	1.42536	-0.812194	0.427356
Gfod2	17.0233	22.5188	19.2511	12.5793	14.2346	10.3756	16.6576	9.77038	9.81852	11.362	-0.53745	0.427356
Mars2	1.29054	0.704064	1.4774	1.43413	2.5042	1.32635	2.12021	2.74166	3.70571	3.95482	0.804612	0.427356
Ppp1r13l	1.86731	3.44205	4.28751	2.41528	2.89353	1.96045	2.29877	1.98405	1.71798	0.796311	-0.707662	0.427356
Serinc5	15.0945	8.74852	8.64277	12.8272	32.2034	28.3357	16.4329	24.3756	36.5276	44.1001	0.83986	0.427356
Tmsb4x	1457.42	4012.44	4270.19	4228.08	1614.12	2123.12	2603.59	1153.51	1219.44	875.071	-0.850995	0.427356
Ankle2	4.94287	6.72457	7.59034	7.84581	7.48057	7.68941	8.31207	10.5845	9.9314	10.5699	0.432672	0.427848
Foxo4	29.0964	27.5328	16.5196	16.3783	29.3407	13.3722	16.2944	10.0674	15.0298	21.2089	-0.608754	0.427848
Pvrl2	7.27483	16.7073	19.0194	9.04697	6.76332	7.54549	9.25959	6.86814	4.9298	3.8824	-0.773523	0.427848
Rpl39l	0.0507726	0	0.613935	0.921555	1.65244	0.291575	0.134745	0	0.0309252	0.0322522	-1.30839	0.427848
Sorcs3	2.03127	1.35487	1.45751	2.87175	2.07973	2.40444	1.14232	3.98782	6.51753	5.5115	0.871538	0.427848
Srxn1	11.4389	12.3873	14.2901	17.4998	15.2986	26.8774	14.0151	38.7911	27.2762	12.6861	0.696663	0.427848
Synpr	1.77584	0.688769	4.8392	3.86119	1.38342	7.81939	2.61417	10.4456	4.597	3.7984	1.00323	0.427848
Tex15	0.413192	0.706755	0.257725	0.323516	0.397203	0.606177	0.851449	0.384309	0.796467	1.04371	0.743155	0.427848
Ttc17	3.94387	4.36714	4.48815	4.486	5.99214	4.88616	5.74125	8.83632	6.24674	7.32915	0.486868	0.427848
Zfp40	2.52506	2.39251	2.81468	2.50289	3.04603	2.89359	3.19106	3.68855	3.50321	3.78721	0.354065	0.427848
Gad2	1.64941	2.55088	2.09515	2.46813	4.71958	14.1695	1.71623	8.20832	8.0991	1.37085	1.049	0.429917
Gm15421	0.403674	0.954315	3.33233	3.22734	0.803648	0.413965	1.02667	0.716813	0.737623	0.576957	-1.05683	0.429917
Mustn1	0.104	0.409773	1.35429	1.19852	0.432097	4.15229	0.398672	4.4322	4.07523	0.132128	1.24278	0.429917
Ptpn3	2.48992	1.16817	1.31916	2.22419	1.64864	2.47443	2.24239	3.75355	3.20517	2.20945	0.611908	0.429917
Vps37d	11.5945	19.1184	20.9782	13.8193	10.7967	12.9651	12.5517	8.19131	6.17532	7.04567	-0.654631	0.430427
Vash1	69.9493	50.8414	38.0905	57.3303	88.6296	39.35	43.9556	39.4837	47.2796	22.7371	-0.621138	0.43111
Grm8	0.322264	0.105084	0.237734	0.355376	0.338582	0.884318	0.304745	1.29035	0.433188	0.225888	0.991134	0.431154
Rrp12	4.43726	3.60105	4.10088	5.17628	4.455	4.10602	4.85434	8.67772	6.702	8.41395	0.560917	0.431154
Ssh1	1.9702	0.624071	0.706676	0.712313	1.75664	1.45788	1.12775	2.98255	3.11381	2.93659	0.877785	0.431154
Nrxn3	3.68809	1.69876	1.71522	4.02574	2.57485	5.54354	1.76149	6.93001	8.90116	3.87988	0.85826	0.431802
Prrg4	0.229779	0.0509264	0	0.0496504	0.0994462	0.0589093	0.114339	0.097571	0.726025	0.848406	1.27034	0.431802
Rps16	1341.46	3293.71	2411.87	2082.87	1212.68	910.085	1497.35	844.103	1782.59	515.715	-0.802779	0.431802
Heg1	0.769556	0.434608	0.326085	0.598625	1.07762	0.91895	0.597565	1.05096	1.71868	1.90106	0.835991	0.431807
Srrt	62.2676	69.5446	39.9779	34.2282	42.5846	29.1734	40.5087	39.3524	26.6812	29.0281	-0.564235	0.431975
Actg1	1332.31	1402	1049.27	1028.04	1010.37	805.952	1135.53	773.722	759.645	826.006	-0.424879	0.432078
Btaf1	2.53619	2.48687	1.81841	1.71878	2.03229	1.88758	2.60051	3.28422	3.9965	4.55551	0.590859	0.432078
C1d	15.6052	16.3219	18.1277	17.8483	14.3187	13.9704	13.8904	10.5433	14.1859	10.3167	-0.378206	0.432078
Ccdc148	0.516514	0.451268	0.699759	0.611416	0.287689	1.26202	0.725116	0.880776	0.642887	0.720403	0.670401	0.432078
Cdc27	8.30267	6.43996	7.29654	8.163	8.88262	8.8179	7.98074	10.6131	14.1195	14.2239	0.493338	0.432078
Chic2	14.6338	15.6683	14.9234	11.9832	10.2	9.65172	11.5843	10.4937	9.61622	9.81505	-0.388083	0.432078
Dnajc6	7.00433	3.4706	3.19977	6.9693	4.53668	9.28758	3.10134	18.2971	13.7686	6.53252	0.882737	0.432078
Gm17821	1.94085	6.28868	9.10825	2.75731	2.17068	2.72156	2.19017	1.53722	1.60137	2.90712	-0.885534	0.432078
Lrp8	3.38603	2.54242	1.89168	2.57228	3.55393	3.74316	2.62802	5.16263	4.87065	4.79557	0.573388	0.432078
Mylk	0.737988	0.197975	0.593936	0.33476	0.558147	1.08636	0.388929	2.07864	1.22418	0.492065	0.944585	0.432078
Nudt21	45.5073	52.7042	62.5857	45.0561	53.4714	41.7404	46.4404	37.3552	37.3982	39.7742	-0.349207	0.432078
Pcdha8	0.0311881	0	0.00725234	0	0.0269958	0.0639664	0	0.207078	0.0617383	0.0594347	1.29826	0.432078
Pdk1	5.59674	4.15569	4.44323	5.21889	6.41375	5.52278	6.11557	6.85028	9.03126	9.64914	0.504405	0.432078
Plk5	1.68365	2.51626	0.684014	0.635605	1.55449	1.03197	1.02717	0.155386	0.141448	0.295035	-1.09326	0.432078
Rab3c	3.88043	6.54772	8.43525	3.71134	5.85027	4.6273	3.51781	3.83416	3.38276	1.89683	-0.668626	0.432078
Rec114	4.4899	0.601851	3.6596	1.72031	0.38463	1.29112	0.696105	1.0578	0.394708	0.499855	-1.11016	0.432078
Rnf223	1.20981	1.35274	0.760335	0.791309	0.520764	0.590148	0.491728	0.545276	0.298737	0.602343	-0.777151	0.432078
Rpa1	22.2783	25.8204	31.2726	21.4619	26.2248	20.1554	22.8743	13.4837	17.4087	18.7994	-0.441292	0.432078
Slc7a8	4.77211	3.05394	3.72251	7.25966	6.40557	7.4643	4.99236	9.93125	9.54691	8.84958	0.647183	0.432078
Slco4a1	0.225008	0.156451	0.147734	0.263117	0.192471	0.412624	0.316135	0.367873	0.354718	0.227009	0.700372	0.432078
Ufm1	19.1553	28.4493	15.5598	19.162	18.3643	16.5003	15.0212	13.0812	13.831	15.0647	-0.440487	0.432078
Zfp960	0.381268	0.126189	0.269522	0.263629	0.422424	0.400372	0.431719	0.584009	0.575924	0.561887	0.72295	0.432078
Abhd3	8.10075	6.37506	6.44693	7.22625	7.72429	15.3884	6.95538	5.87294	14.169	18.0654	0.694216	0.432338
Cacna1h	2.66751	1.46792	2.2871	2.66622	4.05892	4.78842	2.786	7.82671	3.83648	3.57513	0.726239	0.432338
Grcc10	397.547	671.855	840.861	433.136	299.846	411.008	464.423	157.343	117.581	146.666	-0.887613	0.432338
Htatsf1	35.1961	33.6431	21.9101	26.0018	32.5944	24.2633	21.2635	24.7689	20.2908	21.0306	-0.409288	0.432338
Krt1	9.40373	12.4581	6.86694	8.04117	7.06692	5.91968	7.50613	1.71253	4.23221	5.24142	-0.755163	0.432338
Lrrc4b	120.526	324.717	208.19	97.7287	119.07	89.0999	153.562	76.2156	93.5179	47.6674	-0.816799	0.432338
Papl	0.0425086	0.0502467	0.079078	0.110222	0.0441535	0.174369	0.0940106	0.157531	0.207133	0.175517	1.04353	0.432338
Tnfsf11	0.0914362	0.0432324	0.119068	0.110642	0.291255	0.150028	0.145597	0.395324	0.857672	0.290414	1.10967	0.432338
Cep85l	0.227826	0.251346	0.0423821	0.0393827	0.357592	0.0623024	0.0671804	0.337716	1.72996	1.59194	1.25577	0.432499
Evpl	0.549389	0.740012	0.225795	0.728832	0.632579	0.303971	0.339073	0.386674	0.369647	0.328698	-0.67887	0.432499
Fam110a	5.2744	12.1432	18.5639	9.7052	8.38636	6.78463	8.50263	7.11698	3.16782	3.54891	-0.798279	0.432499
Lhx2	16.4937	13.3116	13.9799	15.9845	12.3246	10.6895	10.2828	13.1503	7.29187	11.1862	-0.441082	0.432499
Mrps12	43.0829	87.0891	260.393	84.2356	49.9016	49.3163	48.5258	35.3198	80.4349	20.5351	-0.968358	0.432499
Rhbdd2	6.82996	6.89181	10.0625	8.90991	10.2461	13.0636	7.97506	13.642	12.134	15.1695	0.508039	0.432499
Svopl	0.0518241	0.0204194	0.0482038	0.0895848	0.0239242	0.198409	0.0764085	0.053348	0.0946969	0.318228	1.17174	0.432499
Ypel2	1.69258	1.83314	1.83802	2.51507	2.67897	3.598	2.45616	2.5131	3.17914	3.109	0.473383	0.432499
Adamts4	2.19215	1.73624	0.672771	1.75044	1.71063	0.940297	1.11236	2.42614	8.91278	7.20293	1.06216	0.432761
2300009A05Rik	11.4824	21.9748	15.3847	17.4268	5.63208	8.74726	13.4831	5.27681	4.99561	4.42848	-0.845035	0.4336
Adamts18	0.0252556	0	0.00783044	0	0.0466363	0.0483457	0.00744727	0.202786	0.0820425	0.0641723	1.27889	0.4336
Amz1	15.1006	17.5075	16.6651	21.5642	22.8106	21.1427	22.5827	29.8136	31.4963	23.6617	0.444497	0.4336
Fbxo15	0.103082	0	0.0719106	0.155917	0.178451	0.422839	0.205176	0.334256	0.204056	0.196442	1.06335	0.4336
Pim3	16.5245	12.7821	15.2444	18.8533	12.3435	18.0478	22.1064	15.0902	25.749	28.9898	0.515702	0.4336
Sde2	7.44408	5.57332	7.50801	5.58133	9.03192	7.98862	8.79543	10.5013	9.7394	11.663	0.454899	0.4336
Thsd1	0.488988	0.55619	0.557808	0.932996	0.523882	0.961277	1.58338	0.604039	0.859797	1.04907	0.668622	0.4336
Itgb8	4.83176	0.717817	0.466614	0.433591	4.76277	0.552354	0.443781	4.37046	21.1557	25.8876	1.27353	0.434177
1700020L24Rik	1.27313	3.21735	3.79759	2.01106	4.5296	2.66521	1.66996	0.704996	1.17655	1.25493	-0.867573	0.434734
2700038G22Rik	6.17555	8.2166	2.83045	3.5842	3.71856	1.93355	2.63916	2.2296	2.88925	4.26401	-0.736649	0.434734
Cldn23	0.242891	0.0783018	0.287539	0.477124	0.183484	0.307958	0.293002	0.695547	0.806962	0.687299	0.949948	0.434734
Gmnn	18.1979	24.527	26.3043	27.8777	29.3163	21.4847	21.8715	17.1568	15.5943	12.8885	-0.487048	0.434734
Myo16	3.25236	2.6627	1.85374	2.07043	5.52921	3.45644	3.10684	7.11699	6.68632	7.65366	0.778333	0.434734
Utp14b	0.533872	0.436885	0.916757	0.594539	0.796249	0.673824	0.735663	0.779966	2.50761	1.72174	0.848991	0.434734
Napb	12.4287	2.04081	3.20152	5.71075	5.92411	12.3937	2.06581	35.8465	25.0768	6.26403	1.11158	0.434748
Slc17a8	0.0550835	0.0651108	0.0853926	0.150764	0.0635723	0.271141	0.040607	0.204132	0.346693	0.145794	1.01834	0.434748
Zfp459	0.638241	0.47877	0.239745	0.647118	0.586446	0.86597	0.564606	0.606469	1.39052	1.23188	0.764934	0.434748
Fam3c	25.3081	32.6138	32.3677	26.8655	28.0647	24.0313	23.3387	19.447	26.2036	20.8918	-0.343874	0.435053
Pcdh7	4.15327	1.7427	1.20409	1.86091	3.99651	2.17936	1.49509	6.07162	10.7376	10.556	1.01645	0.435053
Zfp65	2.79705	2.53761	3.72487	3.1758	3.95947	3.86116	3.91695	5.3166	4.256	4.68122	0.429967	0.435053
P3h2	4.56355	0.881139	0.507341	1.25716	3.29859	2.2374	1.83356	5.72713	8.02879	10.0249	1.0824	0.435096
AA387883	0.292117	0.402841	1.26798	1.00992	0.25285	0.359476	0.387622	0.0751765	0.296543	0.154634	-1.05912	0.435747
4930563E22Rik	0.690864	0.61247	0.493426	0.703753	0.615083	0.455449	0.316492	0.304791	0.428313	0.54857	-0.567585	0.435754
4931440P22Rik	0.857454	0.727672	0.552153	1.00715	0.487185	0.667377	0.33064	0.203692	0.388353	0.405018	-0.779042	0.435754
Cisd2	17.5084	27.7008	18.22	17.7801	15.1623	13.9431	16.9503	11.6762	13.3281	13.0222	-0.466884	0.435754
Erbb4	0.864101	0.295071	0.151817	0.107879	0.950726	0.196918	0.135895	0.676027	3.85381	4.4583	1.23848	0.435754
Greb1l	0.18929	0.103268	0.103834	0.197166	0.255431	0.246875	0.15457	0.311769	0.351796	0.517966	0.797341	0.435754
Kcnmb4os2	2.28063	3.42274	5.07685	6.35652	1.95189	2.12329	2.3122	2.08918	1.98222	0.341833	-0.935332	0.435754
Lsm3	62.1176	187.583	448.489	108.61	67.5041	97.9365	138.896	41.0069	32.6275	36.1672	-1.0509	0.435754
Meox2	1.82775	2.53083	0.809556	1.36912	3.7849	0.871125	1.53988	0.419304	1.07086	1.20527	-0.879814	0.435754
Ndst3	0.847124	0.190336	0.579564	0.629314	0.586603	0.786874	0.278699	1.25832	3.7952	1.00508	1.04849	0.435754
Pcdh1	4.745	1.21338	2.7475	2.8156	8.28327	4.1162	2.67792	12.868	13.1364	14.5718	1.014	0.435754
Polk	0.696352	0.37726	0.629714	0.560071	0.870636	0.856925	0.504788	1.2664	1.17228	1.69565	0.73575	0.435754
Prss23	3.05336	0.943481	6.79965	6.12132	5.0095	8.26326	4.22536	14.9932	12.6249	7.19497	0.934191	0.435754
Scrn1	54.9943	24.7406	33.3743	23.478	42.589	52.0799	49.7075	58.3587	53.8103	56.4846	0.563767	0.435754
Snrpg	245.44	737.468	901.955	463.556	261.203	305.193	486.595	163.413	121.56	162.12	-0.914633	0.435754
Spns2	6.08757	6.25901	5.42778	5.91539	4.4316	7.24013	6.71296	6.20724	9.74143	7.97044	0.419133	0.435754
Tomm40	49.8756	116.924	97.2326	73.0698	70.671	52.2289	76.1543	51.2462	37.7157	28.3162	-0.676397	0.435754
Zfp712	0.298561	0.17037	0.181944	0.231356	0.491905	0.456091	0.245901	0.737616	0.545553	0.621282	0.812251	0.435754
Mir684-1	0.747007	4.22574	5.16154	2.5826	1.62572	1.26946	2.50169	0.16478	0.487496	0.677887	-1.11643	0.436427
Fgf11	12.4583	7.8798	4.92272	2.03754	8.47558	3.2276	4.80613	3.73168	2.8242	4.24453	-0.818565	0.438555
Fgfrl1	22.0056	18.9174	25.6642	16.9848	36.1985	19.5178	23.9319	64.0231	50.3988	57.4393	0.762812	0.438555
Rlbp1	149.963	134.103	56.913	67.1728	726.638	103.744	144.642	52.8949	72.865	47.318	-1.089	0.438555
Tbkbp1	25.0379	27.5966	14.2264	12.6052	16.3959	14.1665	14.6577	11.324	11.1	12.1369	-0.565919	0.438555
Mab21l1	0.102989	0.573903	0.205274	0.305195	1.20219	0.120703	0.143168	0.299878	0.241958	0.0747676	-1.09341	0.439986
Ndufa2	206.329	372.213	462.769	570.091	249.456	303.674	316.82	120.225	114.466	135.422	-0.807467	0.440108
Tac2	0.416117	0.819777	3.91349	2.1979	0.480244	15.0966	3.84469	6.39674	4.50584	0.0881099	1.22781	0.440108
Zfp799	1.10813	0.761542	1.7678	1.58144	1.9362	1.72836	1.41913	2.53875	3.27666	3.20036	0.70173	0.440108
Extl1	4.37133	2.23124	2.50426	4.62831	1.23832	10.1229	4.05157	6.35095	2.25711	7.49104	0.877183	0.440445
Exosc7	34.8023	56.2788	38.7133	33.3505	22.3799	20.5973	36.3308	21.9579	17.0206	19.8541	-0.635354	0.440676
A230056J06Rik	0.596104	1.14883	0.530354	0.179207	0.673012	0.308308	0.332447	0.408198	0.323616	0.181099	-0.869481	0.44098
4921536K21Rik	0.874267	0.295262	0.363033	0.499264	0.454049	1.05025	0.552429	0.665338	0.903363	1.22972	0.746575	0.441361
9130019P16Rik	0.027333	0.0215391	0.0762708	0.0393739	0.0315452	0.134543	0.145077	0.0844102	0.0277472	0.115751	1.05231	0.441361
Cahm	2.5733	3.9108	2.36245	2.74407	3.05471	2.57721	2.39467	1.63066	1.77093	1.48603	-0.546978	0.441361
Clec4a2	0.421844	0.701783	0.988203	0.796732	0.194741	0.333261	0.566673	0.164049	0.10468	0.0893224	-1.03835	0.441361
Dnmt3l	0	0.0361889	0.0427155	0.0661541	0.0848011	0.288845	0.148959	0.293098	0.0652672	0.029172	1.19874	0.441361
Efs	37.0606	51.018	28.2118	17.8758	28.0012	17.8595	29.8587	13.269	16.2782	20.6047	-0.673587	0.441361
Egln1	58.0605	53.0283	33.3132	35.1759	39.233	27.8697	34.8842	29.9364	32.6444	32.7485	-0.453487	0.441361
Fitm2	1.91549	2.11715	2.68408	3.13916	5.4262	3.55108	2.99287	6.00762	6.89417	8.42259	0.775345	0.441361
Gm11762	0.119859	0	0.0445944	0.0828769	0.0331993	0.21633	0	0.473793	0.467233	0.106593	1.25313	0.441361
Nedd4l	2.11799	0.845715	2.13751	3.07149	1.44366	4.26428	2.87961	5.74478	4.22801	1.37551	0.829719	0.441361
Slc35b4	4.84228	6.56011	8.94633	8.5043	8.25263	10.3215	9.70171	10.4746	11.71	9.16467	0.453476	0.441361
Taf4b	0.777909	0.178274	0.184583	0.432231	0.703574	0.579583	0.442389	1.17176	1.18454	1.57321	0.938362	0.441361
Tmem170	0.567959	0.273512	0.48915	0.290901	0.917679	0.621267	0.427998	0.90947	1.48626	2.15134	0.947018	0.441361
Trpm6	0.0439551	0.12618	0.303714	0.184528	0.0652229	0.242121	0.461052	0.159013	0.348045	0.394891	0.954571	0.441361
Zeb2os	3.86587	4.15101	5.65448	7.39684	2.59524	3.75259	3.57649	1.96851	2.1929	2.66192	-0.685632	0.441361
Zfyve27	3.66996	3.96792	3.75901	5.04751	3.25228	4.6596	4.21278	5.30251	6.04961	8.2288	0.509254	0.441361
AU040972	2.32317	3.16496	0.586	1.83778	0.87252	0.742983	1.39331	0.364802	0.935353	0.475239	-0.963816	0.441464
Barx2	1.00411	0.6474	1.54954	3.90542	0.74272	2.07815	2.94743	3.18549	2.36299	7.46565	0.980203	0.441464
Cep128	3.20548	1.88947	1.89016	1.42569	4.59833	1.3951	1.34637	1.90107	1.73492	1.32867	-0.694789	0.441464
Csf1	5.84149	8.35794	9.7836	12.6462	9.81175	9.20553	19.8198	12.6792	12.2391	18.9527	0.610224	0.441464
Csk	41.439	53.4552	36.8932	33.1637	38.8518	25.6641	40.2345	25.8229	23.8888	30.058	-0.467384	0.441464
Csnk1g2	64.6529	80.5396	81.0146	68.7955	55.5227	60.9597	65.5021	42.496	38.0015	37.6986	-0.497984	0.441464
Dbx2	33.853	16.0828	46.8555	10.2821	23.7286	16.4777	13.6283	7.70334	18.197	13.959	-0.800946	0.441464
Dmrtb1	18.6941	10.5506	22.5559	14.0321	29.6584	42.2922	52.4924	26.5803	11.4558	50.9425	0.829094	0.441464
Dpf1	66.1882	13.9126	45.7269	15.4766	11.6415	13.542	8.31695	15.9134	23.1462	6.37109	-0.972319	0.441464
Drc1	0.739519	0.362448	1.42605	1.27836	0.449641	3.21106	2.2179	2.04984	1.32933	0.549968	0.945152	0.441464
Dusp9	0.469271	0.411548	0.858897	0.994369	1.51994	1.61446	2.06226	0.598383	1.30928	3.6156	0.930548	0.441464
E030030I06Rik	1.33743	1.70737	0.928856	2.65101	1.95104	1.63852	0.86763	0.341437	0.988405	0.464435	-0.866629	0.441464
Fbl	157.176	244.896	243.353	181.356	145.443	82.4537	130.4	108.034	196.473	56.8096	-0.697597	0.441464
Fgfr4	0.0779504	0.230351	0.43503	0.303182	0.34186	2.12101	0.379264	0.2648	0.783402	0.231076	1.08837	0.441464
Gdf3	0.193798	0.274892	0.450649	0.418756	0.375755	0.190789	0.222871	0.155607	0.212473	0.184659	-0.758764	0.441464
Gdpd3	0.841932	3.61889	1.06789	2.48078	0.74201	0.722113	1.38803	0.472739	0.209787	0.802229	-1.02359	0.441464
Gpsm3	6.99967	8.52568	10.9549	12.4155	3.77225	6.21687	7.72667	2.4624	2.98441	3.11247	-0.815941	0.441464
Hcn1	0.661309	0.28092	0.427695	0.669819	0.697632	1.09778	0.324499	2.78896	2.06434	0.328189	1.01459	0.441464
Hmgn5	50.9453	52.2137	26.4941	19.5249	30.6473	22.2252	24.6478	16.706	19.7905	27.7466	-0.645988	0.441464
Lsm5	43.5641	139.729	120.273	76.5755	48.3005	55.4168	80.5402	28.5699	23.8016	23.942	-0.874488	0.441464
Notch4	0.377527	0.504776	0.725335	0.930765	0.784273	1.4369	0.635093	1.12001	1.50409	0.884568	0.686851	0.441464
Pcdh8	2.93037	0.941382	1.32009	1.59732	2.16351	1.2481	0.9213	4.44597	4.25382	11.6681	1.04324	0.441464
Pde10a	2.17276	0.609524	0.782315	0.59281	1.6571	3.4788	0.571312	2.13049	2.7505	3.98796	0.954027	0.441464
Pla2g4a	1.0583	0.475046	1.61986	1.21575	0.621521	1.15397	1.05471	1.69619	2.88032	2.74863	0.82286	0.441464
Pskh1	3.46266	3.21486	3.88834	4.78853	4.74322	4.50388	4.75626	5.21062	6.35024	7.8625	0.492438	0.441464
Qrfp	0.0713796	0.118123	0.119508	0.148067	0.0494278	0.0585595	0.0505155	0.00881742	0.0434767	0.0272054	-1.08917	0.441464
Rspo2	0.293691	0.0144647	0.375615	0.58172	0.152528	1.82715	0.0216506	2.60757	1.84102	0.0855071	1.25319	0.441464
Sap30l	30.0537	53.4272	53.4051	39.4085	27.0599	28.7905	39.3777	14.3089	14.8179	21.8398	-0.706213	0.441464
Slc35g1	0.989123	0.501077	0.646208	0.814204	0.799088	0.734189	0.697921	1.0473	2.78282	1.93732	0.827711	0.441464
Snrpb	217.668	365.94	342.354	262.599	184.357	188.534	270.803	157.276	102.577	119.416	-0.659195	0.441464
Sox2	37.6768	26.5953	41.0507	43.8989	48.7571	39.4292	49.3913	70.059	53.1143	94.3381	0.59299	0.441464
Sox21	3.39075	3.639	4.43546	1.83284	1.99019	1.78385	1.50454	1.06376	2.07839	2.63255	-0.691717	0.441464
Tm9sf2	35.0922	30.7986	30.2321	38.049	35.9649	38.8751	31.386	51.9725	55.5214	65.9251	0.497722	0.441464
Tma7	188.768	397.722	265.341	234.196	209.091	166.656	269.953	120.792	108.49	119.218	-0.667987	0.441464
Tmem120b	3.25218	4.57148	2.7184	3.0958	3.13456	4.43477	5.96776	5.03528	3.72083	4.36905	0.47259	0.441464
Tmx4	10.8076	8.50415	9.68331	12.1758	12.8397	13.6353	8.49997	20.8301	22.7473	18.3159	0.599717	0.441464
Ube2m	95.8027	210.792	182.757	112.765	93.6128	108.618	99.563	89.1846	59.4011	32.0769	-0.756175	0.441627
Ugp2	52.4612	58.9565	37.3423	34.0158	38.2173	36.3326	39.7255	23.9576	25.1518	25.8207	-0.524838	0.442153
Mblac2	2.67495	1.46891	0.940379	2.2938	2.71283	2.54875	1.78873	4.08488	4.45168	5.39197	0.767853	0.444016
9230104L09Rik	2.48462	3.37745	11.9019	1.61062	0.172051	1.42686	2.25291	0.767303	0.643178	0.0789151	-1.21444	0.444898
A930003A15Rik	2.2525	0.815939	0.912402	1.44445	1.18241	0.566304	0.546365	0.628302	0.708118	1.17699	-0.77045	0.444898
Dpy19l4	2.39698	0.971425	0.738932	1.21937	2.26685	0.955144	0.654306	2.4872	8.50961	8.18741	1.09079	0.444898
H1fx	43.5275	161.996	269.339	131.027	62.5477	84.0174	111.227	38.4369	20.8863	32.026	-0.989694	0.444898
Ildr2	3.28559	2.21675	4.62092	3.45137	2.5664	6.33276	2.84962	5.83124	4.14712	6.42476	0.621568	0.444898
Scara5	0.00730378	0.0777001	0.0883163	0.107317	0.025288	0.17976	0.0839947	0.0586447	0.0978708	0.528911	1.15098	0.444898
Elp6	14.7329	25.3265	18.4374	23.2599	18.7586	11.5345	19.5322	13.1481	10.5176	14.6797	-0.51143	0.44539
Haus8	11.7721	15.8244	15.9124	9.22291	12.5073	10.6818	12.4924	5.85002	5.03858	6.51408	-0.638916	0.44539
Snai2	0.203242	0.12012	0.094522	0.0702661	0.154812	0.166739	0.0898968	0.251062	0.779896	0.374405	1.06182	0.44539
Wrap53	10.7569	17.5565	16.482	13.1915	10.7477	11.1771	12.9675	6.16461	6.11865	7.68211	-0.601783	0.446182
Ahnak	0.119623	0.23138	0.497665	0.460565	0.296699	0.460358	0.32901	1.41589	0.980318	0.309479	0.935958	0.447502
Cdc37l1	5.69324	4.15172	3.20818	4.02265	3.24198	4.2234	5.98705	4.81215	7.87873	7.17027	0.538863	0.447502
Herc3	11.8234	3.50414	3.6015	6.9547	7.70849	11.6568	3.45585	25.1749	21.0571	11.1176	0.928836	0.447502
Col4a1	3.42917	3.55677	6.50567	3.00126	3.64102	4.99799	3.45987	9.37263	13.1944	5.4438	0.768239	0.447632
Ctbp1	159.964	188.558	161.242	137.619	169.757	123.249	146.228	142.363	93.872	115.526	-0.385896	0.448431
Fiz1	13.6192	17.8179	20.242	13.8051	19.2764	8.95022	15.1009	14.9211	10.5712	7.62767	-0.540713	0.448431
Gm12657	0.417914	0.987979	5.36433	2.88968	1.62059	0.75428	0.665457	0.542055	1.27274	1.32735	-1.02799	0.448431
Htr4	0	0.0207482	0.0163267	0.0530994	0.0182322	0.0216005	0.0543473	0.037945	0.0748393	0.206277	1.19784	0.448431
Kcnn4	0.722332	5.69216	26.5576	2.75743	7.16938	6.30458	3.35473	1.11536	0.794384	1.65695	-1.16501	0.448431
Lgr5	1.7612	2.0818	2.13042	1.26728	1.24961	0.505352	0.706092	1.22176	0.903631	1.64784	-0.699562	0.448431
Lif	0.113036	0.122478	0.928734	0.301238	0.971896	0.502311	0.558305	2.74609	1.19339	1.69936	1.08906	0.448431
Rab11fip1	0.405384	0.315409	0.133643	0.403602	0.408635	0.45887	0.621901	0.37082	0.668861	0.687785	0.689284	0.448431
Tmem2	0.737915	0.519021	1.06075	1.2545	1.19933	0.775489	0.550278	3.06608	2.91962	2.7931	0.912834	0.448431
Zfand6	22.1123	20.5137	33.1787	26.1431	29.7533	18.5655	18.667	24.0567	17.7777	18.6345	-0.418891	0.448431
Zkscan16	0.277941	0.0518742	0.0680329	0.0632181	0.253242	0.0480045	0.051763	0.54211	1.08703	0.817734	1.19348	0.448431
Tardbp	36.129	33.3208	34.5384	26.298	28.0784	15.2631	25.8974	25.8369	25.0918	23.9011	-0.43521	0.449824
Fam19a3	0.0189354	0.10072	0.0968692	0.0654645	0.0393362	0.22525	0.0418769	0.350859	0.126867	0.0962263	1.06826	0.449886
Nr1h3	2.00746	2.96612	12.0996	1.59628	2.34926	2.37156	2.30862	1.46308	1.50396	1.70877	-0.960076	0.449886
Tfap2e	0.386131	0.365137	0.718314	0.266991	0.721931	0.095034	0.426978	0.155019	0.293986	0.0367922	-1.02467	0.449886
Pmfbp1	0.048113	0.270139	0.123068	0.249509	0.0499748	0.740093	0.372418	0.193158	0.161179	0.374394	1.03304	0.449924
Slitrk4	0.893263	0.478825	0.231868	0.834903	1.00695	0.622052	0.404291	1.8027	2.66978	2.49404	0.983147	0.449924
Pcbp4	86.858	108.643	96.8513	106.1	95.7948	76.0292	99.6521	57.5366	62.75	73.1119	-0.409871	0.450278
Sesn2	14.4399	6.45982	2.86379	4.03159	10.4681	7.26193	8.48418	25.5771	10.4174	36.0158	0.974869	0.450715
Col9a1	0.256498	2.01738	0.807501	0.596872	0.382557	0.4937	1.85015	5.89216	1.43011	1.30975	1.08089	0.451025
Zkscan7	0.348549	0.0433682	0.102379	0.0951336	0.393794	0.240798	0.0649129	0.532532	0.71511	1.67804	1.16464	0.451025
A930003O13Rik	1.71784	0.990511	1.28606	1.46665	3.24948	1.52961	1.27873	2.95013	4.785	9.42175	0.973296	0.451571
Acsl3	12.4168	9.02643	12.8968	20.9275	14.2085	20.3479	11.0209	24.2984	31.3989	26.3837	0.655031	0.45214
Klhl11	1.22482	0.713973	0.639855	0.420551	1.67305	0.302827	0.564018	1.9897	5.08933	5.31838	1.10414	0.45214
Lmbr1	2.66845	2.59585	2.3587	2.63586	2.55938	3.1138	2.55119	4.51449	3.71504	3.24801	0.40926	0.45214
Oas1a	1.27725	1.84241	7.49059	4.37836	1.604	7.49478	16.2972	2.96834	2.79539	11.6064	1.02788	0.45214
Ppfibp2	0.544154	0.673839	1.26937	0.858521	0.657917	0.850325	1.21489	1.84584	1.73085	0.965659	0.66779	0.45214
Zfp575	2.92262	15.1229	14.6464	16.9092	4.50195	7.36438	5.80403	6.29956	2.27967	1.44923	-0.986469	0.45214
Serpinb8	0.497075	0.029378	0.219616	0.665926	0.223734	0.601502	0.428733	1.33551	0.726634	0.884117	1.01344	0.452142
Tmem79	0.262336	0.4548	0.374149	0.453482	0.20588	0.430439	0.603382	0.442882	0.639147	0.866546	0.712721	0.452142
Cks2	63.9582	104.073	72.5277	66.3768	58.6846	40.9718	56.2145	69.5854	23.1729	21.0997	-0.720335	0.452165
Prpsap2	29.7947	34.1834	37.7521	26.0737	31.3191	25.4312	28.7393	18.8081	20.5879	25.977	-0.401917	0.452165
Zfp865	7.73449	6.81107	8.02021	7.05097	8.4807	4.32059	6.03826	6.97757	6.47214	4.70326	-0.406737	0.452165
Ccdc9	7.57006	9.62484	18.9344	9.77315	6.07895	7.56734	6.24649	6.94463	6.35446	3.04081	-0.714857	0.453035
Cited4	2.43672	1.34414	2.32694	2.47115	0.674938	1.5193	1.3221	0.501675	0.71241	0.37149	-0.904385	0.453035
Hes6	22.5944	42.7753	58.691	33.3946	17.0026	18.2098	35.1544	11.6672	13.2586	15.5973	-0.792473	0.453035
Il17b	0	0.0698153	0.21975	0.255248	0.163598	1.21139	0.261246	0.182401	0.647552	0.225113	1.17982	0.453035
Mgat5	1.23775	0.217903	0.293944	0.193475	1.60477	0.270064	0.151429	2.91968	5.39761	4.2742	1.19619	0.453035
Nme3	35.947	111.613	69.0831	62.6283	38.024	43.702	56.3881	30.0694	22.5501	23.6976	-0.759591	0.453035
Tgm4	3.10196	6.32057	4.36911	4.83869	3.72319	2.24187	4.35132	2.60015	2.05132	3.18087	-0.594048	0.453035
Cdr1	4.62968	3.98946	1.15053	0.901103	0.562866	0.695848	1.65698	1.14598	0.624253	0.37042	-1.03098	0.454684
Tmem67	1.19912	1.27032	2.3675	2.03373	1.6137	2.13456	2.08153	2.35464	2.87327	3.08998	0.535029	0.454684
Zcwpw1	8.58717	14.18	6.80462	7.08755	9.94029	4.29344	7.85727	7.9557	3.5131	2.06019	-0.768391	0.454684
1110065P20Rik	15.1259	22.3808	25.7436	29.5776	19.054	20.3739	19.4543	8.84543	10.1278	9.81281	-0.654421	0.455363
Cdh16	0.517367	1.17941	0.50414	0.692046	0.562977	0.515398	0.599339	0.144557	0.142556	0.0625993	-0.996648	0.455363
Dusp12	18.2347	21.5541	14.5261	16.3005	17.447	11.1771	12.7363	12.0342	10.853	17.7055	-0.434142	0.455363
Ptpdc1	4.43758	7.17955	5.42624	6.80238	5.69619	8.8789	8.29963	8.2335	6.95494	6.89185	0.399443	0.455363
Ube2a	35.1563	34.334	25.9174	26.6597	27.0741	23.0413	28.2452	22.3683	20.0329	19.6405	-0.386443	0.455363
Zfp935	2.94305	1.62213	2.03002	1.92923	3.09128	3.05199	2.39873	4.78947	3.29312	4.31667	0.582914	0.455363
Rell1	6.648	7.21701	7.70895	7.63222	8.7091	6.71658	9.0168	13.6896	10.4189	16.7959	0.549411	0.455404
Gm10125	1.65221	1.21661	0.52906	0.678901	0.712717	0.333312	0.43129	0.58552	0.643404	0.602191	-0.772797	0.45828
Lrsam1	4.35201	3.55487	4.36305	3.77038	4.70522	5.945	4.39471	6.9799	5.20152	4.97484	0.3954	0.45828
Rin1	2.54471	0.300794	1.32913	2.36862	0.643852	4.80164	1.10824	5.8456	3.40992	2.03303	1.00151	0.45828
Serf2	84.0275	209.247	168.916	108.019	87.2701	91.0477	127.955	56.4074	43.5463	43.7037	-0.766821	0.45828
Snx12	16.3933	21.1541	20.8141	14.9508	14.1464	13.038	16.3486	11.5091	12.5025	11.6776	-0.414214	0.45828
Cfp	8.2334	13.1242	5.31337	4.75189	3.71422	5.12648	5.24317	2.94848	2.82598	3.69684	-0.742074	0.458777
Lamtor3	56.7612	67.4382	41.1171	50.4301	44.9073	38.7613	46.4338	37.8564	36.9578	36.7553	-0.394903	0.458777
Fam89a	11.5623	21.0149	8.55739	9.93971	18.4665	9.74061	12.3729	3.57067	5.8498	7.50263	-0.749446	0.458986
5430416O09Rik	0.0300088	0.0118238	0.0186083	0.0172914	0.04156	0.0984763	0.0353955	0.0803171	0.060927	0.0508332	1.06003	0.459168
9330020H09Rik	0.333843	0.873791	0.809575	0.855333	0.231175	0.420607	0.48518	0.191468	0.210603	0.242362	-0.86346	0.459168
Abcb10	3.44555	4.52155	3.77872	4.50398	4.35118	5.76244	5.206	5.28219	5.03561	4.56434	0.321271	0.459168
Aldh1a2	1.24566	2.26197	1.07468	1.24828	3.5378	0.162916	1.43732	1.18193	0.813698	0.676599	-0.937304	0.459168
Aqp4	15.1398	23.8719	9.41154	21.4511	20.6869	23.6634	21.2503	30.8617	38.2626	26.539	0.595295	0.459168
Atp2c2	0.114132	0.0449695	0.141546	0.284978	0.140502	0.426552	0.0336548	1.31587	0.919168	0.0241667	1.19234	0.459168
Ccl24	0.221958	0.112441	0.648851	0.164436	0.0658706	0.130067	0.1122	0	0	0.020142	-1.22662	0.459168
Chmp2a	170.807	489.532	338.05	231.66	148.595	185.308	255.514	99.561	78.632	43.3558	-0.893661	0.459168
Cib2	12.4393	32.6895	29.9072	25.1028	24.2647	21.0481	22.1065	9.8439	8.15169	9.13646	-0.74225	0.459168
Cks1b	31.4234	54.0561	75.2802	49.7461	39.3317	34.9929	49.7211	25.0442	15.3249	18.5205	-0.723679	0.459168
Hs3st5	2.41666	1.07707	1.40029	0.159796	0.411505	0.444193	0.0700934	0.375198	0.699788	0.0167774	-1.16613	0.459168
Ido1	0.0692354	0.0818388	0.0643988	0.0398942	0.0479431	0.700538	0.0612476	0.0427627	0.126512	0.146601	1.17904	0.459168
Insr	2.25003	3.44976	3.2551	3.48543	1.83943	3.73484	3.99635	3.03849	5.16789	5.27587	0.542866	0.459168
Lrp1	53.0724	71.383	22.206	36.1922	43.5284	31.5631	22.0397	19.8533	37.9097	26.9115	-0.656715	0.459168
Lrrc4c	10.5097	10.6571	7.92564	8.69405	10.2523	10.6743	9.45355	15.7668	14.9347	14.9411	0.438957	0.459168
Mcm2	20.2481	22.7444	56.3203	14.7865	21.846	16.1041	19.2098	11.9968	14.1349	17.5526	-0.711945	0.459168
Mrps11	20.2205	87.7309	101.949	43.7937	67.5133	40.2181	57.268	26.8417	15.2281	16.23	-0.886177	0.459168
Nav3	3.729	0.527697	0.23449	0.190658	2.40036	0.473969	0.288063	3.64942	10.3712	15.5605	1.21966	0.459168
Nsmce4a	26.0043	38.5151	76.3779	37.3449	26.9809	27.8297	29.6559	30.645	15.3012	15.216	-0.717194	0.459168
Nyap2	0.0916412	0.00984757	0.0232471	0.0288025	0.0980718	0.0205042	0.00736985	0.17495	0.334907	0.497458	1.21253	0.459168
Pdp2	0.619272	0.234793	0.380385	0.383762	1.18129	0.52722	0.589171	0.959831	2.07101	2.1005	0.948322	0.459168
Psmg4	19.8458	51.1028	84.4741	53.6271	24.8284	29.5365	41.8345	17.27	17.3455	14.0594	-0.835717	0.459168
Pycrl	25.1032	37.2786	53.7798	27.1801	26.5034	25.4767	31.3463	13.1725	14.9037	19.3044	-0.652087	0.459168
Rac1	334.992	382.495	297.935	250.803	252.651	221.935	262.768	228.867	209.439	243.703	-0.371695	0.459168
Slc1a4	18.9473	17.8187	14.525	23.5119	19.4281	17.9869	19.6991	39.8276	31.0963	32.6158	0.553044	0.459168
Slc25a38	18.0964	27.1661	17.0967	14.5238	15.7713	10.1802	17.2893	12.3587	13.4473	10.7235	-0.509662	0.459168
Srsf9	96.0426	128.151	113.473	103.439	80.5216	73.2758	106.91	71.3373	50.4855	56.1565	-0.517563	0.459168
Tox2	3.44057	3.3458	2.47393	1.94031	6.77567	5.26489	6.41103	4.41586	6.85164	7.51766	0.693469	0.459168
Tppp	18.5249	7.25158	5.13861	8.21735	9.13572	12.6417	6.67723	23.5531	40.2571	15.9757	0.882166	0.459168
Trpc4	0.384812	0.23227	0.220851	0.573203	0.391199	0.537358	0.159344	0.955763	1.25671	0.868556	0.900243	0.459168
Tusc3	47.2932	28.8679	27.2459	38.6001	24.7552	39.7461	32.8057	65.8401	64.5331	52.0865	0.577688	0.459168
Wscd2	1.34059	0.862039	1.02748	2.19688	0.72037	4.99756	1.07208	5.59733	2.09688	0.633578	0.985524	0.459168
Cxcr5	0.234447	0.424926	0.305297	0.270182	0.216462	0.179517	0.290358	0.0772291	0.0475999	0.0496426	-0.968651	0.45983
Dgke	1.1301	0.640081	0.591275	0.997113	1.05427	1.23617	0.465147	1.87587	2.91586	1.91433	0.814569	0.45983
Tacc3	31.016	56.5023	43.636	32.8904	31.3644	25.0238	30.6194	34.8804	13.2772	18.7429	-0.626528	0.45983
Gpr21	0.177936	0.0841309	0.231709	0.0922759	0.110893	0.379543	0.0472222	0.538515	0.585249	0.203454	1.03252	0.462484
Scand1	111.43	458.203	299.982	288.746	108.927	166.112	232.258	62.8117	59.6164	67.5723	-0.921001	0.462484
Lbx2	0.450242	0.354802	0.930643	1.68632	0.242493	0.410418	0.531062	0.0617975	0.152355	0.0953356	-1.11806	0.463591
Stox1	0.421632	0.264767	0.159322	0.409976	0.501815	0.551286	0.512858	0.610355	0.553752	0.661213	0.653291	0.463591
Hapln1	0.371931	0.200703	0.518923	0.782699	0.268747	2.13591	0.422005	0.429477	1.83694	0.34412	1.00186	0.463854
Lpar5	0.323738	0.0637785	0.0501871	0.0466353	0.354947	0.110664	0.286388	0.23328	0.52583	1.79942	1.1713	0.463854
Hnrnpa3	115.676	103.006	84.5407	70.4767	87.6648	58.6025	74.5347	56.3357	62.1321	86.3132	-0.434712	0.463908
Kcnn3	0.123415	0.133196	0.149731	0.185513	0.185784	0.28614	0.142404	0.16571	0.503321	0.293137	0.750342	0.463908
Trpm3	1.2583	0.811288	0.595841	0.428437	1.39941	0.72887	0.883758	1.38009	2.69409	3.73496	0.898699	0.463908
Atp8b5	0.0456772	0.0323953	0.0594809	0.0473754	0.0379558	0.119915	0.0888962	0.0564244	0.155801	0.0638341	0.924418	0.464095
Bmpr1b	0.862308	1.25131	1.27809	1.95718	1.33987	1.80022	1.3706	1.771	3.0574	2.45825	0.60333	0.464095
Trim72	0.0330679	0.0586313	0.107653	0.114325	0.0228984	0.0949507	0.0292528	0.398271	0.513606	0.0840228	1.158	0.464095
Zfp612	2.9766	2.92712	2.15599	2.35653	2.321	3.74849	2.47829	3.29072	3.46353	4.38544	0.434714	0.464663
Cyb561	2.77546	2.12855	3.31917	5.98291	2.47102	10.0973	2.71831	12.5303	10.4248	1.51119	0.948594	0.464822
Kcnt2	0.444148	0.0488372	0.0384299	0.0982029	0.0214575	0.15253	0.0639614	1.01436	0.685754	0.373994	1.17254	0.465043
Nrp	0.7336	1.40394	0.357423	0.573675	0.14514	0.544523	0.247224	0.0215763	0.106388	0.110953	-1.1343	0.465043
Pcdh17	6.01324	2.47429	1.15542	1.69034	6.61054	3.25121	2.33084	5.9467	14.9699	19.4539	1.03891	0.465043
Zfp608	4.09923	1.29634	2.26409	2.54312	4.48708	2.9241	2.2657	8.08709	5.80416	10.3988	0.860512	0.465043
Ltb	0.671868	1.14714	3.40241	0.838797	0.361857	0.459331	0.85851	0.322758	0.22735	0.711317	-1.02289	0.466603
Pdzd8	5.47001	4.60181	3.30417	4.26352	3.5638	3.95683	4.57832	6.13982	9.08047	9.26466	0.598932	0.466706
Serpina3m	0.714459	0.757153	1.85615	0.191643	2.37133	3.53704	1.22047	6.84745	0.810318	3.36471	1.06231	0.466706
Sptssb	0.550156	0.54192	0.0852872	0.118877	0.238102	0.169254	0.121671	0.141583	0.111698	0.0436843	-1.04501	0.466706
Arf1	213.334	192.786	194.348	205.98	202.214	185.386	181.632	168.239	162.079	171.062	-0.214433	0.466974
Cdca4	9.73223	11.384	14.8515	11.7998	9.67593	8.38626	9.96957	9.50704	6.25714	8.18926	-0.427622	0.466974
Qdpr	118.13	178.208	104.014	112.973	109.433	117.287	102.919	76.1674	55.4686	56.005	-0.574963	0.466974
Slc25a42	2.86052	2.6654	1.83372	4.05384	2.77492	4.93665	2.4963	6.09619	4.68543	3.88791	0.598926	0.466974
Srp9	68.3457	82.2143	67.488	77.9316	57.1145	59.8633	67.7804	43.4318	40.1043	47.4368	-0.434781	0.466974
Zfhx2os	0.065737	0.0194259	0.0917172	0.241474	0.125181	0.283134	0.15992	0.131956	0.290289	0.490657	1.01152	0.466974
Neu4	2.96542	0.600285	5.28034	7.50889	3.98758	18.1457	8.3833	1.41148	15.7643	8.87133	1.04267	0.467074
Slc25a22	12.7546	8.1819	15.236	15.4831	9.94354	33.7663	11.4479	36.4856	24.79	8.21132	0.790728	0.467074
Cdc20	41.2385	60.0111	67.1686	70.0981	63.2679	46.5564	52.6944	46.3708	20.7922	25.4537	-0.610075	0.467787
Egf	0.292127	0.233589	0.159835	0.163376	0.190388	0.359489	0.258424	0.265338	0.277365	0.573076	0.683304	0.467787
Gtf2h1	30.9457	27.937	15.6932	16.5877	18.1478	8.74325	13.7313	15.5009	20.3046	11.2355	-0.609197	0.467787
Mertk	2.28791	0.448468	0.609551	1.69924	2.38839	2.54667	0.813648	3.55053	5.91732	4.19937	0.96458	0.467787
Mir3064	13.4206	0.721078	3.9719	18.454	12.6727	14.5135	3.77754	9.41951	52.3905	89.9019	1.16199	0.467787
Spata9	0.776296	0.963491	0.21662	0.872254	0.779458	1.27374	1.92285	1.46239	1.0166	0.912282	0.770056	0.467787
Ube2n	61.3239	52.8536	47.8492	47.5176	59.8752	40.7407	47.0757	43.6252	42.8208	45.5415	-0.28951	0.467787
Zfand4	1.02783	0.614964	0.389492	1.39287	1.0017	1.41578	1.13375	1.04237	2.70511	1.68466	0.757587	0.467787
Cpa4	1.74514	1.96906	0.424253	0.49707	1.37324	1.46424	2.78937	2.0945	1.90848	3.59023	0.845884	0.468139
Dsg2	0.0570738	0.0337317	0.0199075	0.0184987	0.0296412	0.0585288	0.0820448	0.0837216	0.143398	0.0226593	1.01678	0.469013
Gdf15	2.63933	4.36771	1.40283	5.96375	2.48037	3.30981	13.5087	10.1536	1.99801	8.21525	0.936719	0.469013
Wdr8	21.3045	27.9607	20.1251	19.3853	22.9249	16.4512	23.0724	13.0955	13.9878	14.3121	-0.449285	0.469013
Lmo4	253.869	321.916	179.063	132.168	122.036	124.748	99.0289	73.5891	96.0071	197.808	-0.701261	0.469327
C030029H02Rik	1.27333	2.56506	1.46796	1.05405	0.745126	1.10348	1.12642	0.454153	0.1857	0.1481	-0.985014	0.46939
Bcl2a1b	4.38678	7.52507	13.3855	17.3857	3.25996	4.60834	7.71402	3.70073	3.68208	3.19441	-0.859837	0.471732
Aldh1b1	1.59795	1.63699	2.87355	3.42214	2.71713	6.0158	3.3455	4.92384	5.43965	1.69177	0.724996	0.474021
Apoa1	0.124105	0.733485	0.808049	0.393309	0.143231	0.271507	0.219574	0.153305	0.0755914	0.0525568	-1.09188	0.474021
Apobec3	2.31037	3.96871	7.76105	4.62589	6.03109	6.85896	11.0278	6.06725	6.83366	9.96711	0.66308	0.474021
Ccdc106	9.35388	24.7216	32.1499	16.3719	8.95183	11.7912	16.1348	8.63588	5.51896	4.11836	-0.847673	0.474021
Cdca8	45.6228	78.8862	61.0232	56.0962	48.2498	41.8212	56.2138	37.5093	16.275	21.3485	-0.680031	0.474021
D630045J12Rik	3.36439	3.62452	2.45012	2.32503	5.18834	3.89108	4.60773	4.43213	5.22858	8.87525	0.625395	0.474021
Mknk2	23.115	19.7284	21.0592	22.0277	27.498	20.0623	19.043	13.6471	15.9347	18.772	-0.366932	0.474021
Ncstn	23.0486	23.7415	27.8568	33.594	23.1177	30.0782	32.7625	36.2616	36.1345	32.7562	0.347498	0.474021
Rftn2	32.5108	31.5291	33.6421	20.4404	23.9138	19.3196	19.652	17.4224	18.9961	27.4251	-0.449503	0.474021
Rpl14-ps1	4.417	17.7516	9.80548	10.9949	8.07474	5.41137	10.1592	1.92788	0.968529	3.8159	-0.963872	0.474021
Utp15	3.9858	2.61083	6.23807	6.16973	6.31954	6.44101	6.6167	10.2503	6.29249	10.1913	0.607676	0.474021
Btn2a2	0.0685082	0.0323917	0.0637224	0.0592127	0.0664152	0.382186	0.0484834	0.0677017	0.108492	0.174073	1.05219	0.474152
Med25	96.4658	205.353	101.73	52.795	62.0633	58.9416	91.7365	46.7758	54.2401	34.7546	-0.76137	0.474179
Mapkapk2	38.7225	41.9885	41.6452	39.9915	35.7335	32.9956	37.734	32.9444	28.7449	30.8887	-0.274976	0.47422
Gsk3a	50.3346	47.4995	34.8529	28.4143	34.1533	28.425	22.1036	37.5032	25.016	14.6768	-0.575572	0.474714
Ppa2	35.8479	87.2624	49.8644	63.0662	43.6917	45.969	51.1629	26.1022	18.1086	20.8568	-0.711836	0.474714
Lsm6	31.3341	58.5568	43.5177	34.8802	30.4915	30.223	39.9805	13.5818	19.0984	17.8347	-0.661446	0.476355
Tlx3	12.1122	22.4217	4.11931	11.4833	13.246	4.50876	13.8537	2.48818	5.4437	3.5589	-0.905163	0.476355
Bmp2k	1.76108	0.742925	1.00714	1.45221	2.314	1.35799	1.15053	3.34002	4.537	3.60905	0.819033	0.476479
Ier2	29.6738	43.2016	53.9279	34.1658	24.7506	22.2293	31.3816	29.0425	17.796	24.2572	-0.543977	0.476479
Kremen2	0.946021	1.41491	0.969724	1.90231	2.32622	0.665238	0.512374	1.69329	0.623251	0.367922	-0.83516	0.476479
Hspa8	1822.03	2570.17	1406.66	1030.15	1149.45	881.213	1562.17	970.045	788.504	793.959	-0.626701	0.477595
Bcap29	8.83388	8.58937	10.0722	17.2937	11.2618	16.3982	13.9548	17.7892	13.8855	17.6621	0.485596	0.47819
Dnajc9	42.9018	57.7614	47.2471	45.1163	38.5579	36.2243	42.7405	36.6824	22.4526	28.9557	-0.454045	0.47819
Fam135b	0.185661	0.0313512	0.0904574	0.0229243	0.0795871	0.0580249	0.015642	0.262108	1.08238	0.129169	1.17414	0.47819
Grik5	48.5821	88.6815	83.6012	62.9025	39.4006	63.3493	36.8913	42.6219	31.472	20.5648	-0.668577	0.47819
Grin2d	1.8184	3.1194	1.80413	1.16062	3.77107	0.895082	1.1054	2.18864	1.50516	0.580511	-0.787198	0.47819
Gtse1	8.38023	10.8094	7.61703	5.14645	7.47264	5.82574	6.88014	6.02957	3.60885	4.23067	-0.539279	0.47819
Guf1	5.69208	4.66362	3.85137	4.91975	4.05539	4.82147	5.44438	7.2471	5.92643	8.95458	0.465169	0.47819
Hes3	0.0670399	0.0264145	0.0623566	0.251089	0.123794	0.751655	0.0593053	0.151825	0.925557	0.0567809	1.1652	0.47819
Ifit2	9.52196	4.6	8.39469	5.45683	6.04893	6.28338	9.63196	11.0847	10.4395	15.4306	0.595023	0.47819
Lpar1	4.11191	6.42746	2.85282	3.61225	2.77734	7.23528	7.77196	3.18503	9.01905	5.47379	0.665472	0.47819
Mmgt2	7.64043	8.21025	11.5484	9.28651	8.4321	7.90645	7.85343	6.23398	6.09479	6.25981	-0.384916	0.47819
Paox	3.24717	3.58795	7.85724	9.15189	3.48688	3.35891	3.39292	3.79318	3.11006	2.81005	-0.670475	0.47819
Pde3a	1.42882	0.275741	0.207939	0.218426	1.39324	0.287068	0.232158	1.71097	4.87239	4.72954	1.14493	0.47819
Ppp1cc	162.096	166.503	132.14	123.828	122.132	108.966	123.88	120.12	92.2854	107.072	-0.347993	0.47819
Prmt3	15.7099	17.2142	23.6329	12.9978	13.6351	8.11736	12.8975	12.2427	14.9369	7.38828	-0.549643	0.47819
Rem1	4.99745	5.21398	3.20166	3.41583	0.617956	1.44333	3.31566	0.944889	0.559084	1.37671	-0.959332	0.47819
Sapcd2	21.4257	30.1189	30.429	19.0474	34.0094	22.5181	18.7946	9.61757	11.7277	23.1816	-0.609149	0.47819
Sgk2	0.129547	0.168442	0.0602484	0.14556	0.152501	0.244443	0.401102	0.0640108	0.370857	0.329167	0.911347	0.47819
Slc16a4	0.299018	0.397631	0.156448	0.0646114	0.258824	0.597949	0.264519	0.577144	0.364258	0.510476	0.849808	0.47819
Tamm41	21.5927	38.2023	18.2911	21.935	15.4862	16.0466	23.0397	11.3664	9.45831	10.1314	-0.662757	0.47819
Tmc4	0.644613	0.453056	0.453738	0.481859	0.229218	0.214394	0.400711	0.129127	0.307736	0.154937	-0.797375	0.47819
l7Rn6	7.30679	13.5606	15.3801	9.27912	24.4698	8.14679	11.4109	10.0849	4.91307	6.25686	-0.705442	0.47819
Atl2	5.30114	3.65719	4.47256	5.62086	5.77238	6.37803	4.45419	8.67239	8.01218	7.74886	0.484978	0.479102
2018-03-10	0.169312	0.12008	0.115489	0.204875	0.085978	0.777856	0.279586	0.167319	0.158128	0.172083	0.938515	0.479102
Ubr2	6.68891	4.81376	4.91156	7.20386	7.58334	6.2925	5.69787	12.4625	12.3703	11.2658	0.584976	0.479102
Msh5	1.79826	2.83414	2.4117	0.759057	1.01356	1.13219	1.33182	0.757673	0.551896	1.07146	-0.764988	0.480443
Ndufc1	118.173	552.206	358.772	307.185	145.067	248.973	226.458	80.428	65.4841	73.562	-0.90603	0.480443
Ttc9b	33.7284	46.3883	71.2394	57.7178	28.3024	46.6246	18.3582	21.1114	23.5179	4.10699	-0.889176	0.480443
Erh	281.926	527.448	389.063	346.302	283.059	264.492	379.331	161.228	138.669	83.6765	-0.742776	0.480463
Prr12	19.8923	15.6827	9.43925	6.34733	11.985	4.83543	6.07076	10.1102	10.4841	6.18599	-0.682938	0.480463
6330408A02Rik	3.77336	4.6046	3.75965	3.46191	5.58099	2.5747	3.03555	4.05779	3.09418	2.54433	-0.451492	0.480744
Cd300lb	0.0709583	0.0838753	0.237605	0.134927	0.343953	0.232855	0.238532	0.885303	0.561861	0.180299	0.986527	0.480939
Slc36a1	4.33209	3.45349	3.47442	5.15091	4.65267	5.76655	3.46894	7.61062	7.37308	6.40461	0.51411	0.480939
St8sia1	10.519	16.2097	22.4719	5.7928	10.5532	4.45467	9.98072	7.65888	8.73739	7.44688	-0.702894	0.480939
Ap4s1	50.7503	100.618	62.1658	54.7827	43.9157	45.3409	62.1775	28.6918	23.5975	14.7427	-0.748211	0.481088
Acy3	0.572972	2.21995	6.30652	3.49411	0.639228	1.98471	0.985574	0.668462	1.04698	0.667275	-1.00859	0.481419
Clcn7	5.25109	6.09996	8.93576	8.51204	7.64854	8.26106	8.78328	10.6122	10.2385	11.662	0.428467	0.481419
Dusp28	11.4584	13.1878	8.00621	13.4813	11.7879	10.4124	9.65143	7.97455	7.21297	7.06975	-0.438213	0.481419
Lclat1	4.58599	5.5396	6.05005	4.20852	5.75663	6.0557	6.3682	10.5965	6.53808	6.64455	0.452865	0.481419
Nanos3	0.503901	1.25744	4.00999	2.66157	0.155082	0.918662	0.792471	0.103744	0.443332	0.569053	-1.11009	0.481419
Rpa3	36.0673	67.3948	150.22	34.1081	27.9919	33.6888	56.3316	25.0069	14.3203	19.1264	-0.903685	0.481419
Acaa1a	19.2038	26.437	50.4728	44.8511	17.1617	15.3732	23.7136	7.42394	25.9285	13.9119	-0.770804	0.482257
Acat1	68.5118	72.232	36.8108	57.1421	61.5805	36.6924	56.2768	41.4177	33.7589	40.5649	-0.483983	0.482257
BC018473	0.0626294	0.0444182	0.0466034	0	0.0780636	0.174695	0.0664845	0.0928383	0.0991824	0.159136	1.02066	0.482257
Bbs5	2.73632	1.42996	2.11651	3.38575	2.37349	3.82808	2.1913	4.46534	3.85965	4.18995	0.581845	0.482257
Chdh	0.444034	0.139417	0.109707	0.203886	0.297869	0.273213	0.208678	0.227117	0.836728	1.25606	0.974139	0.482257
Dut	19.7526	40.3691	34.3846	29.5886	18.6016	21.2373	27.578	14.9938	10.2077	12.9505	-0.656469	0.482257
F420014N23Rik	0.048047	0.0757244	0.148969	0.0830555	0.0776319	0.197088	0.127511	0.108812	0.224365	0.244167	0.885562	0.482257
Gins1	8.39304	16.382	21.0585	13.4417	10.0121	9.37368	13.352	8.14612	4.48922	4.65946	-0.714951	0.482257
Kctd2	24.5324	27.1106	31.1496	38.9669	22.6932	25.4617	22.3572	20.4556	17.0288	21.185	-0.425909	0.482257
Mcts1	40.2188	46.4371	39.8829	44.0369	32.9871	35.1388	38.7155	28.5295	25.3779	22.3472	-0.42558	0.482257
Rsph4a	0.0895824	0.0529449	0.0833244	0.0967843	0.0697867	0.165359	0.128777	0.138325	0.129589	0.149376	0.75425	0.482257
Skp1a	256.504	458.866	388.482	373.987	286.372	305.862	331.028	180.79	174.794	187.152	-0.548642	0.482257
Slc7a14	1.66447	1.30618	1.67721	2.94519	1.49516	2.74242	1.10433	5.11739	8.2823	1.63591	0.884087	0.482257
Zkscan17	19.6757	31.2678	24.6795	15.9007	17.404	15.1423	19.5436	12.5444	11.5918	16.4068	-0.508749	0.482257
Exosc5	22.093	68.9863	67.3342	52.0028	30.7502	28.426	51.9546	13.7365	15.8115	13.2388	-0.833346	0.483015
Rasip1	4.20131	10.6526	3.05147	11.0843	11.3856	2.81909	6.4008	5.17379	4.31236	3.49249	-0.764175	0.483036
Suv420h2	8.32069	12.3861	17.2649	8.69327	9.5481	6.60121	11.8095	6.47202	5.68069	4.01934	-0.64613	0.484647
Btc	0.0568456	0.0335968	0.0528745	0.0736988	0.147613	0.139908	0.0880026	0.307215	0.207745	0.117357	0.961316	0.484822
Zfp677	0.870214	0.364996	0.65276	0.994765	1.30238	1.25512	1.42788	0.962265	1.744	1.53353	0.65833	0.485125
Ampd3	7.23466	2.98628	4.09452	3.65587	8.53511	8.96572	4.3767	8.02072	18.9144	8.75972	0.779996	0.485168
Chrna3	0.130874	0.665202	0.316502	0.13574	1.49532	0.107368	0.335747	0.323334	0.159429	0.0748215	-1.06344	0.485168
Dnajb1	48.9147	35.6316	18.8376	15.5011	14.9449	15.8564	21.2211	14.5896	14.0019	12.8327	-0.697308	0.485168
Mpzl1	48.7133	62.3998	55.0727	45.1175	69.2664	61.4264	88.9486	53.2208	88.9175	114.586	0.511264	0.485168
Rpap3	15.7882	15.1563	17.1917	15.5529	16.8186	14.9258	14.3666	11.7062	11.9627	13.3147	-0.277974	0.485168
Zbtb43	2.77085	1.8892	2.4204	3.01964	3.40363	3.02433	2.27355	4.77206	4.97015	6.00992	0.597454	0.485168
Sorbs1	10.6589	6.02569	11.3138	8.83807	15.2994	8.66547	8.99254	26.6308	31.8672	18.7526	0.764325	0.485639
Kcna3	0.456902	0	0.0772698	0.0897517	0.359532	0.0170382	0.0551166	0.78247	1.96072	1.9657	1.19214	0.485642
Stra13	31.5537	83.7867	87.8092	52.5451	42.0976	41.8085	60.3745	16.8692	17.5359	21.3501	-0.798301	0.485642
Mprip	33.939	34.4741	25.2233	21.2062	32.1302	22.461	22.7542	18.4619	21.5704	25.434	-0.39745	0.485663
Serpina3h	0.139495	1.48399	1.16775	0.0861196	0.814159	3.41688	1.86864	7.52036	0.121379	0.556984	1.15737	0.485663
Suco	4.15977	3.63797	3.8511	4.13297	4.46431	3.91764	3.76582	6.27905	8.12198	7.61029	0.524806	0.485663
1700030C10Rik	0.592691	1.00884	0.198463	2.56136	0.410417	0.291744	0.880843	0.234286	0.202162	0.180717	-1.04926	0.485737
Abcc3	1.87119	1.77718	1.73287	4.08208	2.2746	1.59545	1.74927	1.17087	1.74691	1.4274	-0.574087	0.485737
Gja3	0.0565115	0	0.0262819	0.0732657	0.0684814	0.127495	0.0499917	0.296683	0.240945	0.0269233	1.12457	0.485737
Marveld2	0.132937	0.142851	0.269782	0.344698	0.242687	0.277609	0.363489	0.358287	0.353326	0.6295	0.717662	0.485737
Nol10	6.63862	5.08038	7.26978	7.86737	8.81487	9.00603	9.29946	8.58948	10.0129	9.70354	0.3745	0.485737
Npm1	331.829	337.201	307.83	287.833	249.219	234.894	296.302	233.032	212.026	216.757	-0.336696	0.485737
Orai1	28.8791	48.5704	29.7876	28.3026	32.9917	30.5203	28.5232	12.386	21.1692	17.1792	-0.579694	0.485737
Pth2r	0.0846561	0.12008	0.0629938	0.0585357	0.0468971	0.0416709	0.104845	0.512415	0.443445	0.0430208	1.11273	0.485737
A4galt	0.11275	0.199913	0.209748	0.471017	0.286277	0.709165	0.116366	1.40439	0.663861	0.262615	1.00114	0.486377
Gadd45g	120.837	67.7265	77.864	49.7185	23.3233	41.1067	43.4213	51.3534	30.3347	21.8522	-0.755468	0.486377
Gm10033	0.596901	0.427049	0.73053	0.434451	0.630876	0.657221	0.708678	0.77615	1.3873	0.888052	0.603589	0.486377
Gm14379	0.174109	0.180077	0.141703	0.300969	0.165775	0.517787	0.423558	0.389821	0.318144	0.179723	0.796196	0.486377
Ier5l	21.157	37.342	114.782	19.7818	13.4886	15.0987	25.0939	28.7581	11.7687	11.974	-0.935526	0.486377
Ubr3	8.87136	5.91273	4.83619	6.82395	7.89777	6.68466	6.41609	11.2867	15.9824	13.947	0.614219	0.486377
Usp15	3.2842	3.0705	2.82106	2.66117	4.0558	2.95274	4.22645	4.46567	5.1583	4.80864	0.428566	0.486377
Harbi1	1.61641	1.21778	2.67654	2.18007	2.30011	2.28787	2.29415	3.45587	3.38638	3.45271	0.541154	0.486527
Crhbp	1.94513	0.459842	2.87218	8.74226	1.86887	10.2129	2.02184	14.9874	13.2249	2.88822	1.05591	0.487433
Rasgrp2	3.61567	11.5658	19.6065	3.47947	2.78765	7.5533	3.66016	2.19866	1.44169	0.580114	-1.04329	0.489873
Suv420h1	2.52086	2.38592	4.01362	4.17154	4.20871	3.28982	3.43233	6.06173	6.7182	8.16902	0.626552	0.490354
Irgm1	16.0772	12.3004	51.7246	21.9223	23.651	18.7907	49.356	40.8647	55.3789	73.2375	0.799212	0.491798
Ppp2r4	109.706	238.805	196.781	132.655	108.432	112.174	152.034	82.1786	63.8937	79.5616	-0.630784	0.491798
Scn2a1	2.54921	1.05631	1.3693	2.61797	1.31578	3.71582	1.18996	5.22896	4.38022	2.02864	0.782427	0.491798
Slc39a14	7.19654	5.25052	4.19002	5.88771	6.76583	6.39977	4.6237	8.97703	14.3021	13.2607	0.643741	0.491798
Atl1	5.45346	2.07444	2.9005	5.29017	4.12785	7.18695	2.80989	11.3232	9.91197	4.74484	0.75863	0.493851
Cep97	0.969941	1.08407	1.34881	1.48991	1.68577	1.78449	1.56316	1.49176	1.96245	2.36083	0.457842	0.493851
Col6a2	1.51256	0.544144	5.20959	2.23572	0.75898	3.69571	4.73166	3.66919	9.23957	2.23495	0.954597	0.493851
Dancr	4.30024	7.60124	3.00905	3.27348	1.66645	2.33035	2.30341	1.82753	2.25879	2.73163	-0.709119	0.493851
Dennd2a	75.9657	43.1705	32.565	18.1769	43.899	24.1636	24.6288	23.7074	26.5114	31.9811	-0.648871	0.493851
Itgbl1	0.294792	0.225471	0.354845	0.299756	0.180117	0.284524	0.337481	0.824696	1.36251	0.18726	0.931906	0.493851
Ly75	0.102733	0.0280233	0.029402	0.0409818	0.24625	0.0907649	0.0489357	0.253809	0.462084	0.466853	1.08476	0.493851
Mgp	3.13875	8.63006	9.52006	4.95394	5.90617	40.5845	9.65783	9.60884	6.06784	5.72141	0.93325	0.493851
Pmf1	34.4857	164.807	125.777	69.1925	44.1654	53.4403	86.5642	20.6128	13.8276	18.7133	-0.946584	0.493851
Tmem62	7.10197	10.4513	6.99052	7.79002	8.71982	9.45331	9.99161	13.3356	9.7894	11.2966	0.382278	0.493851
2310015A10Rik	3.88052	4.2778	3.73498	2.53008	3.05514	2.56069	3.35073	2.48535	2.26596	1.74695	-0.473619	0.493907
Acsl1	3.60488	2.43154	2.03412	3.91843	4.67442	4.6942	3.25082	6.143	6.50804	4.96679	0.577392	0.493907
Amh	0.76098	1.30574	0.799151	0.381906	0.713934	0.34236	0.89034	0.227426	0.254181	0.280682	-0.847877	0.493907
B230209E15Rik	1.3902	0.140852	0.147781	0.171653	0.371314	0.325862	0.298669	3.2506	2.67335	0.55509	1.11432	0.493907
BC006965	0.481586	0.668253	0.74008	0.380047	0.304483	1.44294	1.61148	0.426773	0.357097	1.39658	0.863035	0.493907
C530044C16Rik	5.77288	7.6816	3.43654	4.87554	3.58634	7.63179	14.27	5.44005	3.15454	19.006	0.828263	0.493907
Kif4	10.0879	11.8115	8.04387	7.32465	12.7096	6.38316	8.71684	8.81299	4.76023	5.85161	-0.50803	0.493907
Klf7	3.24284	0.79556	0.882126	0.211535	1.67357	0.803142	0.784834	3.60902	6.83861	7.28753	1.07019	0.493907
Lrriq3	0.215927	0.164079	0.157805	0.186629	0.138842	0.417558	0.327455	0.161944	0.281828	0.313516	0.714864	0.493907
Oprd1	0.172799	0.0240299	0.0945455	0.131782	0.0844637	0.183458	0	1.03589	0.557207	0.116224	1.15298	0.493907
Plet1os	2.70288	4.79236	1.01922	1.29435	1.13817	0.689202	1.93869	0.947506	0.778657	0.974485	-0.868774	0.493907
Rab11fip2	2.48055	0.627741	1.15051	1.55715	1.25685	1.80892	0.933646	3.25518	3.63595	3.72365	0.797608	0.493907
Shd	25.678	58.5974	30.9381	28.5646	29.9607	27.637	31.072	20.1987	16.0293	16.3114	-0.598862	0.493907
Smad6	0.398952	0.341486	0.729369	0.891777	0.676361	0.722314	0.803207	0.696745	1.44123	1.61668	0.713368	0.493907
Spem1	3.1318	3.9362	0.294989	1.09645	1.45492	0.845597	1.61319	0.122426	0.482925	0.62956	-1.04528	0.493907
Stk33	2.73163	2.54275	4.49405	1.87403	1.35955	2.15698	2.22014	0.685413	0.956691	1.03028	-0.776649	0.493907
Oxtr	0.143159	0.327863	0.357864	0.262936	0.142503	0.682662	0.300776	0.712897	0.332439	0.255766	0.782035	0.494899
Acvr1	6.34519	4.131	5.9711	6.75891	7.44032	6.26295	4.9992	16.013	11.2925	11.1079	0.640914	0.496314
Pabpc5	0.184713	0.0198489	0.0312381	0.043541	0.139535	0.0275523	0.0445643	0.165944	0.777322	0.533341	1.14757	0.496314
Mtdh	15.3714	10.8571	11.0744	11.1067	16.2354	10.1869	12.134	21.6291	30.9291	32.7784	0.670651	0.496788
Igf2bp3	3.80795	1.11139	0.787097	3.36441	3.97158	3.14716	2.87788	5.04072	7.08988	8.15265	0.854451	0.496957
Fam45a	12.1398	11.2454	9.96525	11.6502	9.81551	11.6004	13.3548	13.6212	13.422	15.379	0.293948	0.497054
Nt5c1a	0.185276	0.0438007	0.0344667	0.12811	0.153957	0.1216	0.0983404	0.29753	0.383691	0.682619	1.07423	0.497054
Susd6	4.66417	2.50861	3.69284	3.78023	5.53196	4.03168	3.1338	8.68224	12.6022	6.87393	0.722875	0.497552
Ptar1	0.455453	0.585177	1.19723	0.496348	0.466221	0.438634	0.945955	0.953999	1.92983	1.92459	0.821334	0.49803
Sstr3	0.780397	0.467379	0.658131	1.17814	0.302622	2.56093	0.47865	3.52186	1.0901	0.370145	0.972335	0.498785
Stpg1	0.103039	0.365386	0.207655	0.0742149	0.0951341	1.29616	0.75959	0.0848547	0.14644	0.196359	1.08231	0.498785
6430562O15Rik	0.308737	0.0842165	0.817327	0.287372	0.197344	0.175352	0.063027	0.0440051	0.0578612	0.271549	-1.05674	0.499078
4930552P12Rik	0.081875	0.116135	0.0761554	0.169838	0.113391	0.13434	0.420087	0.111253	0.169556	0.384869	0.911476	0.499176
Gm1821	65.93	188.369	182.837	130.727	98.1726	80.3222	136.294	41.9062	61.4047	65.3324	-0.709867	0.499176
Lmbrd2	2.29452	0.253774	0.0748853	0.150769	1.19862	0.143107	0.213663	1.9476	7.58449	6.86154	1.16509	0.499176
Mcm6	27.9947	24.3476	47.3342	31.1251	36.2341	23.51	27.9805	21.9549	22.3976	26.4911	-0.433765	0.499633
Chrna5	0.552324	0.458772	0.138849	0.490284	0.599539	0.783782	0.409369	1.60427	0.836493	0.654292	0.808942	0.4999
Eif2a	28.8717	40.1586	32.874	33.4055	30.4691	26.5157	23.4962	27.0121	26.7898	29.9834	-0.303418	0.4999
Glg1	9.5896	2.75891	4.29285	2.82975	12.0377	4.00295	2.80283	15.825	30.0217	26.3991	1.0057	0.4999
Gpr155	6.13649	7.59027	3.4368	6.68259	7.12913	8.86686	8.22917	5.96674	13.3595	10.5155	0.563141	0.4999
Lmtk2	8.78994	5.58502	2.95644	4.46694	8.61559	5.4921	5.63246	9.29938	15.1627	22.4753	0.805884	0.4999
Lsm2	48.8663	115.098	76.536	58.6385	56.6048	46.1164	75.5304	36.1204	24.171	30.0805	-0.678278	0.4999
Cox7c	80.4696	170.222	234.197	233.043	86.7351	122.773	130.292	73.8775	74.4625	71.9333	-0.692133	0.50058
Mybpc3	0.00984867	0	0.0458033	0.110661	0.0272794	0.250474	0	0.583964	0.161966	0.0187685	1.17312	0.502397
A430035B10Rik	2.78673	3.71824	4.47718	1.38678	2.54371	2.66725	2.1664	1.70816	0.900121	1.01921	-0.729549	0.50355
Aamdc	12.9985	23.9126	32.9933	19.3048	15.7517	19.225	15.5882	11.3076	7.83363	4.09943	-0.754236	0.50355
Adamtsl4	0.962051	1.61599	0.565165	1.01532	0.771373	1.41236	0.985435	1.88269	2.94222	1.19651	0.699583	0.50355
Anapc11	23.9735	67.1809	54.3112	33.5777	25.622	30.5474	40.9153	11.3834	9.65162	12.6584	-0.821578	0.50355
Casp8	4.93063	4.84291	4.27081	5.25071	6.07528	5.00707	8.96101	7.01569	6.84972	6.15647	0.407477	0.50355
Cdh19	3.81418	0.379664	0.149378	0.659331	2.09441	1.40537	0.189425	1.69452	12.3251	10.9242	1.14055	0.50355
Cdt1	11.4352	14.8398	20.8216	17.639	18.3042	12.2126	15.8587	8.96396	8.63534	12.5253	-0.490232	0.50355
Cpt1a	6.50949	4.89749	8.43246	7.3593	6.11321	7.15685	6.26287	8.22302	13.1564	19.1599	0.639525	0.50355
Crbn	8.91459	5.24485	6.41586	7.24306	9.88104	8.67028	7.34192	11.2114	12.7146	16.4247	0.546496	0.50355
F3	23.1593	25.212	19.0286	36.7197	43.1777	44.0409	25.3828	36.1978	59.5564	77.7231	0.658794	0.50355
Fmo1	1.2476	3.19866	2.22282	2.74895	3.72336	1.29742	1.84979	0.694597	2.21549	1.62967	-0.698433	0.50355
Kcne4	0.630587	0.0980759	0.385879	0.200799	0.390695	0.503716	0.293597	0.645712	0.505375	2.01338	0.955289	0.50355
Kdelc1	4.99468	5.15552	7.34489	4.7274	5.50459	9.27734	7.74782	6.68039	5.65596	8.14418	0.420364	0.50355
Klhl3	0.62968	0.135328	0.141986	0.164922	1.07026	0.391353	0.0675191	1.4496	3.2426	1.76966	1.10633	0.50355
Klhl8	4.25131	3.68107	4.08653	4.836	4.69768	4.9825	4.28665	6.46471	5.7062	6.69802	0.374472	0.50355
Lrrc8d	14.7077	15.9813	14.2778	17.9786	27.7227	20.3391	23.6451	23.3746	27.5864	36.2766	0.506815	0.50355
Mei4	0.120172	0.0946988	0.136617	0.161571	0.0462306	0.15336	0.141744	0.296894	0.162658	0.339275	0.836918	0.50355
Mest	57.7094	27.9922	20.3705	11.4235	59.8763	40.7156	43.0571	89.0595	29.9419	201.384	0.944268	0.50355
Oasl2	7.468	5.77713	56.2372	15.0835	10.1712	31.8952	57.4399	22.9662	37.5644	66.6959	0.945433	0.50355
Ovol3	0.607611	0.143644	0.301421	2.15319	1.55677	0.016616	0.035834	0.56293	0.185045	0.566092	-1.12995	0.50355
Pex12	5.50257	5.08643	5.17396	5.41687	6.1879	6.43316	8.64785	6.38978	5.49767	10.5909	0.439142	0.50355
Pithd1	70.6889	96.3417	92.1746	114.179	62.8063	85.3758	67.5172	45.6301	48.9964	56.0957	-0.497862	0.50355
Ppargc1b	0.491895	0.198217	0.291157	0.434815	0.634791	0.797924	0.356027	0.697394	0.783069	0.866382	0.690048	0.50355
Prob1	1.87966	1.26534	1.33282	0.757668	4.06821	1.07875	1.52858	0.734057	0.918986	0.754958	-0.78019	0.50355
Ptger3	0.121522	0.119703	0.169549	0.402629	0.1683	0.348937	0.322506	1.06331	0.481118	0.115792	0.969162	0.50355
Rpa2	22.0874	38.0099	50.6464	41.3131	33.3689	30.0125	36.3797	14.9454	14.5569	19.3047	-0.632337	0.50355
Sema5a	3.0931	2.60579	1.84298	1.55894	3.31229	2.95015	2.03044	1.22847	8.88326	12.5384	0.928201	0.50355
Serpind1	0.149441	0.309127	0.573379	0.484364	0.0517411	1.01145	0.84277	0.449967	1.03539	0.284787	0.953728	0.50355
Ska1	3.20054	4.25379	3.76037	4.44722	3.616	3.40463	3.6441	2.55375	1.60431	1.86771	-0.53202	0.50355
Slc38a9	0.756634	0.861847	0.87439	1.2366	0.943095	1.18128	0.904622	1.7447	1.29041	1.43025	0.467666	0.50355
Smarce1	63.479	79.2234	59.7481	50.1807	56.4496	43.9077	64.0235	40.6954	38.656	41.0177	-0.422271	0.50355
Smg8	2.60129	1.7849	3.65886	4.0141	5.79931	3.79971	4.68092	5.71347	6.24495	9.28576	0.667985	0.50355
Tmem154	0.171217	0.231297	0.591524	0.824491	0.448841	0.672229	0.82223	0.574077	1.13226	0.978858	0.768228	0.50355
Tsfm	22.2718	22.7641	28.577	24.8481	23.2895	20.005	25.2483	15.8525	13.3546	14.2137	-0.441716	0.50355
Zfp507	2.44377	1.19878	1.62523	1.45213	2.70332	6.80648	0.934988	3.01497	4.90453	2.53033	0.814067	0.50355
Zfp738	0.90746	0.568505	0.75966	0.737271	1.09339	0.885926	0.618128	1.43484	1.92901	1.87921	0.66536	0.50355
1700028J19Rik	1.54949	2.15716	1.79355	1.51781	1.54984	1.27119	1.79716	0.808157	0.817941	0.874913	-0.587714	0.503853
Adgrl3	10.5837	4.48043	3.16588	4.24864	13.1675	4.81736	4.37337	20.8661	23.674	26.3651	0.93347	0.503853
Ankrd32	1.54007	0.903756	1.9303	1.9353	1.98918	2.41044	1.30442	2.82666	2.99376	3.61485	0.613311	0.503853
Cox14	101.869	164.916	134.505	137.347	90.3875	107.086	128.673	46.7525	48.2745	44.1336	-0.677233	0.503853
Fam126b	2.51484	1.19461	1.32042	2.10048	2.05717	2.49893	0.985519	4.43335	4.82435	3.61303	0.737862	0.503853
Galnt11	18.6264	14.8112	12.1486	13.6245	16.1951	17.6563	16.1502	23.7342	19.6435	21.2425	0.374521	0.503853
Igfbp7	13.4443	29.0749	28.1757	21.7841	17.3128	44.9754	22.2066	36.2535	30.1487	30.993	0.549877	0.503853
Klhl18	2.95938	2.47427	2.56802	2.79179	3.26758	2.72394	3.10483	3.8563	4.50084	5.0436	0.435454	0.503853
Mbnl1	16.5697	15.8019	12.2774	14.1998	10.4557	9.37995	9.25541	9.89085	12.8995	11.2094	-0.385228	0.503853
Nprl2	15.1378	14.8118	13.0373	12.6719	12.2488	12.4189	12.1266	9.88648	9.76667	10.4885	-0.30707	0.503853
Pabpn1	123.095	142.7	133.621	131.395	67.7489	85.9692	104.174	82.4628	66.9368	85.694	-0.472057	0.503853
Pitrm1	16.8045	14.8874	14.8237	12.4452	18.9563	14.9628	18.3647	27.0801	21.8798	23.4872	0.425804	0.503853
Rbbp7	89.3715	84.0998	98.1375	86.8541	70.7684	78.0278	76.5143	66.4329	63.4422	60.6224	-0.309384	0.503853
Rps25	878.389	2135.48	1453.81	1333.36	623.811	720.087	1371.25	584.678	432.565	505.103	-0.736721	0.503853
Mospd3	32.7676	75.6615	47.2069	27.8243	38.2619	32.854	45.2288	17.9367	13.0873	13.1722	-0.755821	0.504444
Abracl	43.5463	52.7259	46.9343	63.1076	38.61	37.4224	51.9136	20.4136	27.415	26.3477	-0.54902	0.50458
Atf5	81.7029	51.5605	72.6	41.1579	37.8454	24.6478	31.4759	67.2336	20.2356	18.4204	-0.725184	0.50458
Bod1	75.5344	110.443	84.7107	99.3268	86.401	77.2269	90.3396	59.4195	48.6886	57.3891	-0.437993	0.50458
Chuk	5.9206	3.5613	3.5084	5.53109	4.01894	3.86087	3.54334	9.86691	10.15	10.7561	0.687222	0.50458
Far2	0.240636	0.113776	0.100721	0.114392	0.333263	0.325737	0.11708	0.579645	0.498335	0.343932	0.866238	0.50458
Rasgrp1	9.39935	0.804415	6.67248	11.8262	6.7083	23.4554	2.93926	41.1276	18.1993	6.70818	1.02133	0.50458
Wdr47	7.45239	3.88969	3.1058	5.50431	6.44058	6.20124	4.91447	10.6166	11.1947	9.00069	0.616902	0.50458
Abcg4	3.60701	3.19772	2.48482	2.13361	3.44999	3.588	2.98146	5.61835	4.64803	4.23887	0.481435	0.504893
Fgl2	0.50968	0.487096	2.0476	1.63088	0.923638	0.996416	1.36222	2.58538	4.82836	1.85992	0.874314	0.504893
Rnf187	152.548	159.811	96.7575	123.432	173.522	122.573	100.116	104.505	92.3636	110.373	-0.401298	0.504893
0610009L18Rik	3.03734	8.74146	14.2486	6.67718	5.53245	5.63367	5.257	2.24303	2.85546	4.90739	-0.765151	0.504909
Atmin	9.33594	8.06359	7.0234	10.6696	10.2485	11.2619	9.60071	10.4404	14.5989	15.3851	0.419966	0.504909
Aurkb	17.3554	22.6132	25.6618	19.1524	21.6643	16.9969	20.1937	16.1114	8.43395	11.4757	-0.512773	0.504909
Car14	3.7728	4.69743	1.31012	2.34784	2.96086	7.05702	9.76781	0.714607	5.72963	9.85797	0.915627	0.504909
Fam227b	1.07789	1.56014	1.55505	0.0380261	0.548378	0.631642	0.467038	0.176628	0.0133987	0.041921	-1.12887	0.504909
Mgat4b	24.3314	39.9386	48.0961	30.905	22.593	22.1977	31.2294	21.2118	14.2153	20.9607	-0.558304	0.504909
Scgn	0.840034	0.445116	1.67047	0.0250363	1.16339	0.0950565	0.461245	0.161019	0.529301	0.147204	-1.07724	0.504909
Sp6	0.121102	0.114518	0.146435	0.167473	0.218033	0.0794813	0.0535652	0.0673181	0.132772	0.00769276	-0.936095	0.504909
Topaz1	0.00822539	0.933381	0.0459047	0.241717	0.842977	0.0404884	0.138252	0.152411	0.14028	0	-1.15481	0.504909
Cdc45	12.7975	21.1014	15.5757	13.1711	14.2502	11.1405	16.8382	7.71582	5.91294	8.0082	-0.58891	0.504925
Mthfs	4.52359	5.72449	3.01956	3.44983	2.57964	3.14355	3.34259	1.61064	1.36143	2.29881	-0.654134	0.504925
Als2cl	0.938866	0.610376	0.815061	0.960247	0.807246	1.02057	0.913602	1.0003	1.463	1.26734	0.438239	0.505192
Atxn7	1.50914	0.937759	0.915465	1.18579	1.65221	1.18426	1.05008	2.15895	2.93927	2.8911	0.657807	0.505192
Hes1	45.069	45.5819	22.1393	25.0035	37.0798	24.2876	28.382	19.2072	19.3874	28.2355	-0.520054	0.505192
Igsf21	31.2466	124.887	62.3285	62.7041	43.5008	45.1329	62.7677	21.8615	23.2393	23.5874	-0.768238	0.505192
Ptx3	0.212653	0.175955	1.9582	1.08442	2.14992	0.628055	0.39505	10.5338	4.18367	2.45852	1.10417	0.505192
Vcam1	11.3186	4.89093	6.37715	8.82637	8.34579	9.78897	6.05446	14.8657	17.5465	16.0684	0.637029	0.505192
Zfp771	13.6905	43.0882	79.4334	39.0025	15.1866	26.0344	30.5126	16.4601	9.24952	6.90237	-0.894822	0.505439
Acvr1c	0.20777	0.0533895	0.184853	0.292792	0.118852	0.541005	0.0639301	0.599792	0.459435	0.243879	0.923551	0.50562
1190002F15Rik	9.69615	35.0204	24.3007	13.502	6.20135	11.3796	16.0828	5.57287	1.84558	3.03686	-0.957818	0.505984
Pcif1	30.3421	39.1659	36.4972	29.4856	37.1057	33.1413	28.8779	25.9139	21.8915	24.8875	-0.349394	0.506335
Abcc4	2.184	1.76202	1.79927	1.66594	2.80383	1.9055	2.03629	3.2203	3.64448	5.18821	0.600022	0.506455
Cdh9	0.38027	0.0332958	0.183403	0.292154	0.0585163	0.716379	0.0872141	0.817699	0.471817	0.357864	1.01439	0.506455
Fn1	1.9114	2.41418	8.60059	2.83868	3.30222	3.5939	2.02133	13.178	21.7951	4.79508	0.967745	0.506455
Ryk	25.6591	34.5742	30.709	20.5448	26.2406	14.9951	23.1525	21.5044	19.1645	23.563	-0.413507	0.506455
Idh2	32.5391	32.6434	46.661	40.5567	85.2231	33.0977	38.7482	27.6471	28.3028	27.8546	-0.571029	0.507037
Aard	33.8376	46.6277	19.9673	35.8504	22.7175	15.9198	31.5967	11.3112	20.8134	19.7419	-0.624241	0.50765
Gm10640	0.0360423	0.170413	0	0.124608	0.399328	0.56181	1.11594	0.200351	0.153671	0.412112	1.10108	0.50765
Adgre5	1.62081	2.70299	5.53949	2.62802	3.68027	4.71065	4.61265	6.03752	5.8621	4.18218	0.603185	0.508149
2810025M15Rik	34.7446	88.6533	86.4452	70.1496	50.1573	50.8584	62.5017	35.5407	20.5788	17.8088	-0.726538	0.509083
Adamtsl1	0.250269	0.0493044	0.169739	0.220817	0.263563	0.141157	0.101472	0.37034	1.20996	0.506742	0.980357	0.509083
Dagla	4.96209	4.45048	2.47642	5.85636	6.20904	6.93358	3.92754	9.8441	8.11267	8.81103	0.603416	0.509083
Dsel	1.60991	1.34969	1.07526	1.32405	1.65011	1.4255	1.28615	2.16392	3.20526	2.48683	0.556461	0.509083
Eid2	34.811	44.0736	36.6	31.8704	28.588	21.1392	18.1905	21.5008	39.7389	11.0464	-0.607095	0.509083
Erv3	0.0120995	0.057208	0.0337627	0.083662	0.00837844	0.059558	0.0321106	0.164409	0.45692	0.0153718	1.12958	0.509083
Fam185a	2.12184	1.67729	2.23265	2.12049	2.14885	2.31737	2.00609	2.79309	3.13406	4.42265	0.487155	0.509083
Fbxl22	0.176575	0.245551	0.280174	0.179549	0.136657	0.144861	0.137827	0.121891	0.10755	0.105568	-0.654083	0.509083
Gpcpd1	6.34151	2.85877	3.38562	5.98442	6.05479	6.90133	3.05538	8.79278	10.0653	14.4176	0.722193	0.509083
H1f0	62.7096	72.4155	86.4802	90.7618	77.6986	59.2838	72.9448	67.6269	48.2669	49.8277	-0.378051	0.509083
Has3	0.0553071	0.0163438	0.0385826	0.0478028	0.0622346	0.113434	0.0366947	0.0811301	0.0673742	0.184447	0.903173	0.509083
Mfsd7b	1.84009	1.34759	1.56272	1.63364	2.43759	1.65728	1.72511	3.04513	3.69127	3.39864	0.57443	0.509083
Nmral1	22.4659	41.6801	22.2967	19.8907	23.7538	17.5328	28.0253	11.791	9.39111	13.619	-0.637397	0.509083
Pkhd1l1	0.0288757	0.0113774	0	0.0110923	0.0177737	0.0105287	0.0709563	0.0257615	0.0117253	0.10598	1.0973	0.509083
Plscr2	0.580812	1.2968	3.52155	0.873861	1.37043	2.31189	2.15036	0.850333	5.07067	7.03735	0.939168	0.509083
Rictor	1.81253	0.970083	1.15116	1.69178	1.92066	1.28897	1.13753	1.96251	4.92389	4.96234	0.793387	0.509083
Serpinb1a	1.59823	6.52391	1.96228	2.50489	0.752566	1.34614	1.11222	2.2375	0.376407	0.175975	-1.00302	0.509083
Slc25a19	9.20791	14.8986	12.2547	11.5392	8.34271	8.98328	11.0075	6.14832	7.11534	6.20249	-0.487586	0.509083
Snhg3	13.094	34.1613	25.9245	27.2425	8.16041	14.0417	19.8571	6.81653	8.43118	10.2189	-0.762545	0.509083
Tbc1d24	3.57306	1.53582	1.25102	2.28548	2.46016	2.58989	1.81389	5.41061	5.30169	3.91396	0.697944	0.509083
Uggt2	1.56235	0.682334	0.571944	0.753815	1.3947	0.96774	0.688272	1.77105	3.04592	3.10887	0.811172	0.509083
Wscd1	82.356	153.336	105.178	67.556	82.6227	63.4863	101.92	57.339	49.1622	47.6211	-0.578203	0.509083
1500009L16Rik	15.9175	27.3526	20.5367	19.7046	17.1142	19.602	18.3205	9.28161	7.94381	6.89304	-0.639511	0.509709
9330133O14Rik	0.594027	0.582281	0.835533	1.41505	0.571867	2.06821	1.19197	1.0291	1.36784	0.938756	0.654429	0.509709
Aloxe3	0.660264	0.685279	0.659077	1.04392	0.814056	1.88927	1.09695	1.06428	2.42278	0.460338	0.742411	0.509709
Epn1	145.928	267.12	193.048	168.74	119.245	146.661	162.302	104.894	76.7904	46.5108	-0.666915	0.509709
Gpt	8.26782	13.8311	4.23615	6.88358	4.9327	5.72904	5.66107	3.46207	3.99739	4.71786	-0.636063	0.509709
Ncf2	7.44701	7.89074	8.50837	11.3627	4.7316	5.34742	8.39845	3.87027	4.15233	4.17049	-0.580938	0.509709
Pcna	159.206	167.636	176.205	161.884	170.556	122.229	174.211	133.154	97.0896	119.265	-0.3619	0.509709
Ppih	7.86315	17.1755	17.2942	12.3323	12.0583	10.1467	13.4772	7.18374	5.78716	5.45276	-0.615058	0.509709
Ube2c	84.0268	285.203	213.809	149.994	129.352	91.7335	148.781	133.841	34.6013	39.0701	-0.808318	0.509709
2900041M22Rik	0.121643	0.287573	0.0565726	0.341698	0.0210583	0.723515	1.56032	0.169046	0.148183	0.154542	1.10186	0.510101
4932441J04Rik	0.337785	0.46582	0.261823	0.194635	0.38984	0.461862	0.498023	0.452032	0.788677	1.03709	0.835522	0.510101
9330182L06Rik	2.68534	1.11723	0.673736	1.0536	1.8962	1.36241	0.937709	3.9555	4.76159	3.96151	0.847274	0.510101
Car2	44.434	54.8438	84.6351	40.7732	26.7371	39.2071	28.9858	41.7024	26.7723	15.8679	-0.656069	0.510101
Cpt1c	25.0878	33.7182	22.1515	21.8608	16.4304	21.266	18.4147	16.191	16.5015	11.0487	-0.490604	0.510101
Dgat2	5.32008	4.33543	7.43109	9.29061	7.71997	16.6092	7.79027	12.538	8.34987	7.61245	0.587843	0.510101
Gbp4	0.198145	0.0958153	0.653439	0.0778455	0.286891	0.709342	0.438212	0.411652	0.175547	1.51613	0.985479	0.510101
Gpi1	201.684	332.78	212.325	145.82	130.63	183.754	157.137	117.722	112.402	79.1662	-0.605089	0.510101
Krt16	0	0	0	0.158009	0.0904229	0.814175	0.0462064	0.371002	0.540845	0	1.13721	0.510101
Ktn1	24.1661	26.3938	20.9698	20.5144	21.7031	20.689	25.7727	37.5068	32.6537	35.9505	0.409937	0.510101
Nab2	89.966	67.487	47.8937	16.0649	23.3234	26.278	41.9837	25.4502	11.8141	20.0142	-0.818507	0.510101
Oas2	0.105776	0.112528	0.688709	0.219418	0.139168	0.433892	0.439792	0.548789	0.212611	1.38416	0.96451	0.510101
Rplp1	2303.85	8330.34	6915.07	6252.07	2493.45	3160.46	5561.07	1627.93	1353.79	1553.35	-0.833797	0.510101
Sdhd	94.2123	142.944	98.6957	118.212	103.122	81.3098	114.997	75.0452	58.5657	75.2019	-0.44216	0.510101
Slc45a4	5.61626	5.73796	7.6368	7.65871	9.87086	8.85689	8.83085	6.2767	17.928	15.9944	0.612926	0.510101
Sned1	0.210115	0	0.0764754	0.0236877	0.189779	0.11242	0.0161629	0.20877	0.417324	1.25927	1.13433	0.510101
Srcin1	9.43019	3.47515	3.12758	6.10158	3.19799	8.2516	4.54227	13.2908	11.813	6.70976	0.724954	0.510101
Tnfsf12	8.08271	23.1864	24.1027	14.5976	9.4564	12.7672	15.0047	4.51536	4.79085	4.3987	-0.803411	0.510101
Tnrc6c	9.00045	8.85096	6.8864	6.36666	7.38041	4.7523	5.45164	6.49329	6.47184	6.70792	-0.355611	0.510101
Zcchc7	10.0114	9.30627	5.40944	6.03473	4.77876	5.24963	5.90427	3.55201	5.19011	4.25	-0.526111	0.510101
Zfp442	0.443297	0.122265	0.261142	0.370377	0.849276	0.23033	0.248363	0.857904	1.73705	2.0838	0.994214	0.510101
Cdkn2aipnl	29.0314	57.9021	51.8447	36.5771	31.3391	32.9016	40.5791	23.3212	15.5325	17.0626	-0.621769	0.510137
Mospd1	7.13031	8.04128	8.42561	8.1752	8.66579	6.84949	6.32377	5.97684	7.06848	7.29092	-0.267844	0.510137
1110001J03Rik	67.8419	269.825	215.084	125.524	76.7566	102.646	150.119	43.3331	28.2254	39.6805	-0.867204	0.510538
2810428I15Rik	93.0662	362.599	284.113	192.601	110.453	138.922	216.829	47.7221	48.9938	49.9502	-0.86853	0.510538
3110057O12Rik	1.3285	0.697929	0.549199	0.694618	1.49916	0.90152	0.565852	1.74238	3.37658	3.05264	0.846862	0.510538
6430584L05Rik	0.11674	0.0306647	0.0482599	0.0896891	0.0718563	0.180904	0.0803223	0.256368	0.26862	0.0494377	0.949555	0.510538
Adam8	0.419603	0.418489	0.365898	0.770673	0.35412	0.21515	0.278395	2.47826	2.41201	0.433134	0.988707	0.510538
Arhgef33	0.0626679	0.118521	0.139896	0.162494	0.138865	0.287909	0.288276	0.193532	0.259559	0.111464	0.74931	0.510538
BC048403	1.80954	0.681982	0.96353	1.32601	2.07932	1.86105	1.34557	2.40537	2.70752	2.89867	0.645429	0.510538
Bloc1s4	12.7373	16.4987	15.5153	13.9033	9.81698	10.4496	12.7074	9.85802	8.59689	9.99955	-0.394867	0.510538
Cby1	40.7259	70.2448	53.339	39.4619	46.5383	41.1423	50.2443	29.305	21.5354	20.441	-0.579027	0.510538
Cdkn2a	134.921	318.452	628.314	286.249	131.995	160.218	308.826	108.533	66.072	91.7849	-0.855384	0.510538
Cenpe	3.53111	8.81776	6.36938	5.56141	6.14734	3.68658	5.34966	4.7852	3.41256	3.72515	-0.50952	0.510538
Cep295	1.6025	1.29776	1.1192	0.848291	1.88529	1.66951	1.20669	2.43846	2.33378	2.64879	0.568717	0.510538
Dgkg	1.23247	0.719637	1.07731	2.13049	0.997395	2.50342	0.834128	3.54016	2.11187	1.7969	0.718262	0.510538
Dlgap2	1.70413	0.128575	0.295096	0.6111	0.615133	1.13035	0.328768	2.50819	2.33544	1.79651	0.969349	0.510538
Dnajc10	12.5015	13.0135	15.7919	15.7809	14.6538	15.955	14.484	20.4246	20.7927	19.3282	0.335356	0.510538
E030024N20Rik	1.15015	4.50387	5.71955	2.07704	1.53503	1.99785	2.83636	0.654819	0.532257	0.89387	-0.899929	0.510538
Fabp7	2000.42	4099.12	1954.17	2312.2	2924.95	1645.4	3077.05	1060.82	854.557	1192.26	-0.686594	0.510538
Gm14124	0.0406282	0	0.0125967	0.0468208	0.0750229	0.0333312	0.0359408	0.192385	0.0659901	0.266685	1.09374	0.510538
Gm16432	0.147464	0	0.0228604	0.08497	0.0850944	0.161304	0.13045	0.258059	0.209577	0.124897	0.99769	0.510538
Gpld1	3.0529	1.2651	1.30558	2.48702	3.12851	5.87281	0.977832	5.19624	5.55176	3.71697	0.793532	0.510538
Gpr162	33.6143	61.0991	82.3862	36.1847	27.6041	41.9672	27.6411	34.7474	22.5868	13.4717	-0.697606	0.510538
Hdgf	182.822	336.27	196.671	156.836	160.397	137.142	202.734	129.831	81.4042	122.98	-0.573813	0.510538
Il17d	55.4882	80.9684	42.9944	54.4638	36.0381	39.1288	57.5782	25.3062	24.467	23.6472	-0.613965	0.510538
Il1f9	2.6305	4.25335	3.0238	3.11009	1.25445	2.44307	2.30506	1.47143	0.876683	1.22958	-0.697163	0.510538
Klf5	0.450184	0.700177	1.16805	0.962513	0.935209	0.583151	0.419206	2.60492	2.56885	2.67909	0.87787	0.510538
Lmbrd1	22.2704	24.8908	14.5665	17.6369	18.9225	23.5875	20.8007	27.2294	29.3409	29.7092	0.398291	0.510538
Megf9	4.84537	0.568008	0.434548	0.323036	3.84513	0.580389	0.56679	6.38939	15.6507	12.371	1.11321	0.510538
Mpc1	130.592	158.573	79.6801	127.946	113.178	106.324	111.659	76.1781	66.1756	66.7826	-0.489403	0.510538
Nde1	25.3881	32.8363	37.8275	26.3115	22.959	24.9188	25.8196	18.4461	20.1224	20.1241	-0.396544	0.510538
Nhp2l1	152.823	163.385	125.241	137.82	141.962	118.253	141.893	103.809	89.9737	113.498	-0.338386	0.510538
Nov	2.76512	0.245136	3.45607	5.24293	1.68737	4.73548	2.10977	15.1359	9.55791	2.60179	0.999104	0.510538
Nupl2	2.23398	2.52439	2.82283	2.99952	2.80202	4.82969	3.82819	4.17411	2.27639	3.46293	0.451359	0.510538
Ppie	34.9231	65.1056	63.0792	47.9385	43.7136	42.4881	51.0463	23.8826	19.0547	26.5188	-0.596843	0.510538
Sars2	12.9036	18.2878	45.3813	12.5214	11.9581	10.0769	12.3803	8.96106	17.7261	5.76353	-0.765654	0.510538
Sh2d5	7.3153	3.26184	3.57164	8.74157	5.71456	12.7824	4.99743	14.2783	13.1134	5.20915	0.724102	0.510538
Slc26a6	1.70987	1.73747	1.86945	1.46491	1.37098	0.922876	1.23396	1.37107	1.47085	0.733635	-0.481017	0.510538
Snrnp70	91.9719	91.9346	55.4581	64.7849	36.8	30.3334	44.2697	41.5607	67.9324	33.258	-0.600673	0.510538
Spag5	13.3673	12.274	7.86794	8.15222	11.9519	8.60651	8.58977	9.11489	5.69284	6.41264	-0.460637	0.510538
Tead2	8.03418	3.00131	24.2341	10.1049	8.0564	4.05732	6.11827	9.98302	3.0123	1.82957	-0.889823	0.510538
Tlr5	0.651601	0.347352	0.249563	0.34233	2.12334	1.63516	0.9268	1.07322	1.78209	2.9461	0.924513	0.510538
Tmc7	1.00975	0.870974	0.685368	1.15579	1.08976	1.31348	0.949581	1.66872	2.06117	1.09215	0.526915	0.510538
Unc13b	2.64763	2.75919	0.957706	2.58687	3.40107	2.5656	3.07197	3.67742	4.84574	6.41459	0.666684	0.510538
Vamp3	69.5886	81.6168	51.8394	67.0448	56.0026	47.6888	64.7569	38.5766	46.5056	46.979	-0.402055	0.510538
Wbp1	46.7506	103.354	101.848	56.7199	70.231	55.0561	78.5808	26.2953	30.3411	38.4237	-0.661331	0.510538
Ypel1	5.83497	6.51129	6.11051	6.83014	8.25996	4.31832	5.11365	5.67051	5.13636	6.12573	-0.339958	0.510538
Zfp345	0.166146	0.124976	0.196687	0.248041	0.125509	0.309785	0.33404	0.083961	0.395593	0.633245	0.853509	0.510538
Jund	71.7177	114.72	144.049	121.224	93.2464	120.19	79.1473	45.9098	52.3932	48.886	-0.603501	0.510564
Pygm	0.891021	6.84593	4.67857	1.20487	3.82142	2.67636	2.52994	0.852127	0.350137	0.255614	-1.01136	0.510564
Cryl1	30.2627	60.9899	27.7981	90.9714	25.151	142.115	199.194	59.1361	32.2043	56.1796	0.868268	0.511783
2610001J05Rik	31.8951	30.8952	29.9622	28.3511	25.3827	25.776	27.0522	20.3578	23.3898	23.6159	-0.281027	0.511808
Alyref	69.504	129.53	129.835	94.994	75.9314	70.7354	108.917	46.0284	46.2269	47.5684	-0.597546	0.511808
Cbr3	48.472	111.735	66.5538	61.4199	32.595	42.0073	67.015	22.7566	16.1699	29.1222	-0.750371	0.511808
Elmo3	0.360635	0.584167	0.397561	0.496415	0.638191	1.31495	0.898004	0.36299	0.699657	0.839981	0.658735	0.511808
Fancg	1.4838	0.832663	2.41177	2.81108	2.29367	3.33221	2.57219	2.85121	3.35947	3.15136	0.585855	0.511808
Met	0.694308	0.196096	2.40034	1.31703	0.902	0.897256	1.10339	3.01702	4.51714	2.93119	0.927812	0.511808
Slc5a3	1.99622	1.42108	3.66129	2.38573	2.31077	1.96338	1.8885	7.07386	8.13705	3.06665	0.78444	0.511808
Yeats4	42.4395	32.2882	29.7546	34.1972	41.2877	30.7448	29.9164	30.1927	22.5255	27.8255	-0.342328	0.511808
Zfp456	0.270543	0.473765	0.624448	0.528292	0.270604	0.970012	0.735717	0.396086	0.598109	0.833822	0.643413	0.511808
Adgrb3	7.06119	4.25203	3.60753	4.90039	7.87259	6.42448	4.47209	14.3045	11.6359	8.63241	0.650681	0.511955
Pole3	34.5945	37.2625	38.9688	32.0237	49.5646	31.348	29.7582	27.6886	26.0169	35.0219	-0.352963	0.511955
Rad18	1.87639	1.53826	1.49196	2.22342	3.24833	2.71874	2.39615	3.11231	3.25356	3.59503	0.506897	0.511955
Ttk	8.44452	9.20675	6.0617	5.59871	6.68288	2.87226	5.40549	6.88407	3.35444	5.53912	-0.544902	0.511955
Atp5f1	170.564	344.198	214.664	242.458	164.789	185.608	215.319	128.344	119.572	112.598	-0.542786	0.512102
Gm3636	3.69839	3.86722	0.904111	3.50394	1.8715	1.40037	2.53767	1.23	0.707566	1.59634	-0.771906	0.512102
Il1rap	9.92179	4.48052	3.18972	9.17501	11.5431	8.00149	4.95522	21.0647	26.8456	14.4287	0.822743	0.512102
Osbp	9.50739	11.5646	9.97868	11.0515	10.1992	9.25451	12.2098	15.7894	14.6373	17.8747	0.40255	0.512102
Usf1	48.1806	72.9205	60.9579	55.9652	47.0266	44.945	56.0337	42.6666	28.6842	32.5753	-0.456216	0.512332
Nudt16	6.20969	11.4914	12.1199	19.7968	7.64834	7.22402	7.99225	6.55471	6.72748	8.56813	-0.582996	0.513035
Coch	0.959722	0.846319	1.13356	1.5405	1.39244	2.49953	1.07809	2.53101	5.46516	0.503197	0.858697	0.513183
Pdcd4	12.7605	13.7036	18.9043	17.8981	10.8404	14.4567	24.7833	16.0295	21.2619	33.4594	0.535928	0.513183
Fam118b	16.1289	18.3326	10.1688	10.952	13.1478	10.2479	12.1465	9.9002	7.88842	10.1313	-0.43263	0.51396
Lactb2	2.90241	0.844887	1.77291	1.83465	2.44477	2.66543	1.53287	3.38463	4.68344	4.56796	0.697026	0.51396
Lrtm2	3.08845	3.15165	4.81539	7.21121	3.28489	7.22757	4.39303	10.0524	15.6244	2.83695	0.775238	0.51396
Orai2	6.8704	5.46007	7.1016	5.95655	4.24278	9.48699	6.34077	12.1073	9.7988	5.4233	0.513443	0.51396
Paqr3	0.832302	0.140545	0.165891	0.205535	1.93485	0.707203	0.341843	2.42345	3.33137	2.77569	1.05157	0.51396
Pcdhga8	0.959355	0.0408646	0.0562735	0.0373507	0.125682	0.191445	0.114685	0.560509	1.19499	2.39921	1.10894	0.51396
Rbbp4	75.8177	75.9928	79.3375	78.925	79.185	60.0472	76.6613	54.7217	60.5451	69.7238	-0.271092	0.51396
Tprn	3.94455	7.77675	5.78104	6.71803	4.30382	11.0099	11.2925	5.35812	8.35145	6.74041	0.547453	0.51396
Trmt112	52.9118	83.0483	176.196	71.6452	45.6623	52.3437	76.4472	48.5806	34.8334	37.0829	-0.700541	0.51396
Tspan8	1.50383	5.61844	4.87074	0.974838	0.37191	0.198279	2.82695	0.0995175	0.572482	0.477638	-1.08061	0.51396
Wbp5	127.514	147.072	164.652	122.774	92.6917	90.5473	111.133	102.713	102.416	52.3852	-0.486837	0.51396
Rab36	3.8064	1.58582	2.14751	1.4562	2.70061	4.28738	2.09763	3.56503	4.7129	3.81518	0.608045	0.514344
Itgb1bp1	15.7032	23.46	13.7136	11.6875	14.3022	12.8828	15.1842	9.20055	8.38239	8.63126	-0.510108	0.515083
Shroom4	0.221528	0.0218212	0.00858554	0.00797793	0.191751	0.0378627	0.0244963	0.290754	0.770231	0.732923	1.12116	0.516388
9530077C05Rik	3.2781	4.86034	5.4637	4.27453	4.17253	4.49259	3.01723	2.53964	3.25467	2.73232	-0.441941	0.516742
Abcc9	0.450036	0.166638	0.100867	0.215576	0.536912	0.387001	0.235032	0.663089	0.683632	0.978178	0.835532	0.516742
Adamts13	4.22056	44.0539	21.3608	26.6739	8.85224	19.6343	11.8699	4.23919	5.93888	5.06243	-0.92008	0.516742
Arf6	34.6388	32.8383	32.0865	26.4734	27.2328	21.7759	30.9719	22.2807	22.1391	12.9224	-0.456887	0.516742
Bgn	5.0812	29.3837	22.0399	10.3066	10.141	71.1467	28.3016	12.3527	29.4381	19.0403	0.867135	0.516742
C2cd2l	8.85528	6.81097	6.46478	9.38991	6.83071	12.4717	7.55832	14.9462	10.5346	8.21305	0.464724	0.516742
Cass4	0.154192	0.0390559	0.112688	0.133271	0.152532	0.216855	0.22409	0.326523	0.0805005	0.321827	0.81636	0.516742
Ccdc37	1.69902	2.77553	8.48763	1.27049	0.978223	2.50583	1.21591	0.507008	0.999977	1.47945	-0.925632	0.516742
Clcn5	0.741761	0.332958	0.646276	0.486923	1.00778	0.431368	0.44853	1.43822	2.21897	1.843	0.827867	0.516742
Fam19a1	2.76502	3.52091	3.70582	2.91127	0.931228	1.87659	2.16806	4.53341	9.53075	10.1473	0.851857	0.516742
Fbxo28	9.45887	8.11267	10.307	9.52724	10.9454	9.99178	11.3408	12.9433	11.9939	13.5549	0.301301	0.516742
Fgd4	0.28631	0.227469	0.497693	0.645025	0.269763	0.358107	0.348776	0.858097	1.34365	0.649971	0.767113	0.516742
Ficd	1.82314	2.59825	2.56171	2.92802	2.48015	3.8188	3.94622	3.78544	2.42569	2.8501	0.423534	0.516742
Fxyd1	19.9768	113.384	161.304	211.313	80.1768	1039	375.276	131.398	61.9223	52.7648	1.03715	0.516742
Gabrr2	0.561428	1.16799	0.417767	0.291151	2.03715	0.423745	0.794648	0.194187	0.287247	0.34237	-0.909634	0.516742
Gak	17.7186	16.1712	15.9341	15.1009	14.7293	15.7033	17.0232	22.0295	22.6844	23.1276	0.329376	0.516742
Itfg1	27.4835	29.4625	29.2689	27.2291	25.5607	35.8299	27.6104	32.3097	35.6837	35.2571	0.25888	0.516742
Laptm4b	40.5488	68.0751	98.3185	55.6431	57.3955	48.0607	53.8631	36.0366	41.5088	44.8503	-0.487317	0.516742
Lyz2	21.7314	32.3148	138.508	84.0211	59.2824	22.8405	67.2504	22.4977	27.7682	29.5001	-0.825365	0.516742
Napepld	0.91247	0.881273	1.02468	1.12529	1.20206	1.05897	1.22064	2.05501	2.10111	1.10977	0.520831	0.516742
Nell1	2.2529	1.73525	0.986922	3.93212	1.88213	3.30303	1.67153	12.6401	4.69212	1.44034	0.90655	0.516742
Nono	190.184	179.389	141.3	103.13	152.853	101.911	136.627	113.507	105.218	119.369	-0.398046	0.516742
Pecam1	1.00555	1.50749	0.946712	0.688931	1.22279	2.12273	0.835298	2.95388	1.52371	1.38657	0.652255	0.516742
Pigw	0.717314	0.406282	0.458703	0.490822	0.424277	0.453621	0.660996	1.44912	0.591649	0.996753	0.667039	0.516742
Pik3r4	4.20938	3.46218	4.51469	4.75212	4.97783	4.80586	4.25675	5.96993	7.1259	7.34131	0.413555	0.516742
Pxdn	2.5769	1.25638	2.09799	2.75603	2.84564	2.19519	1.21907	5.04198	7.89301	5.26405	0.780146	0.516742
Rnf183	0.0582222	0.0688208	0.162465	0.0754835	0.0403168	0.191061	0.051505	0.413546	0.425552	0.0739688	1.04569	0.516742
Slc20a2	6.13415	7.51494	11.0579	10.4492	4.36374	12.109	8.68823	10.5173	13.3729	14.2023	0.540375	0.516742
Slc22a23	10.7689	9.05032	8.28937	15.688	26.8218	17.6104	18.4166	19.5582	34.1382	26.9848	0.656501	0.516742
Slfn4	0.0206216	0.0609387	0.038362	0.0534707	0.0428391	0.0422946	0.0638485	0.0764206	0.257489	0.0785965	0.965589	0.516742
Slpi	7.37189	13.5671	2.12651	6.25065	1.35696	17.6842	39.1695	3.31403	6.0816	11.796	0.992445	0.516742
Snhg9	2.90347	8.97604	1.24645	2.31648	0.773289	0.732922	2.17334	0.689734	0.544148	1.84437	-1.01492	0.516742
Spr	32.8376	38.4606	79.4445	35.8449	32.6886	39.6576	35.5077	18.614	17.869	24.0148	-0.633279	0.516742
Tlx1	1.22817	0.928165	3.4084	0.33064	1.81247	0.247767	1.26459	0.0248712	0.147161	0.895278	-1.05818	0.516742
Tmem63c	0.9565	0.304397	0.558902	0.943306	1.0105	1.56942	0.499009	3.75672	2.36773	0.342747	0.923325	0.516742
Tnfrsf19	8.26509	9.26397	15.5744	24.6034	9.95353	23.1286	19.7472	25.0646	20.7778	16.8757	0.593665	0.516742
Wfs1	4.02527	2.37223	6.43213	17.6433	4.59	12.6071	5.64057	37.6893	22.2474	4.69142	0.951123	0.516742
Zfp174	0.392074	0.203266	0.403072	0.297259	0.4906	0.44016	0.432028	0.471578	0.632634	0.725323	0.553307	0.516742
Znfx1	4.13225	2.80052	5.42653	5.07133	5.52645	5.05545	5.49063	7.84225	7.06295	6.54641	0.45794	0.516742
Dcdc2c	1.76713	3.50381	1.88228	2.09396	1.65788	2.3383	1.05898	1.39072	1.05898	0.923372	-0.627409	0.517411
Mme	0.0639925	0.0832056	0.0535699	0.0221239	0.0265875	0.435742	0.00566095	0.0909063	0.167602	0.0487798	1.05719	0.518181
Myh14	8.68599	21.1141	18.5204	13.8021	8.09991	8.1956	15.2469	4.37547	5.68764	1.64463	-0.833264	0.518181
Six3	0.0666391	0.420106	0.340911	0.0191991	0.00769086	2.0957	0.668109	0.219515	0.439717	0.0211655	1.11323	0.518181
Tmem68	3.95383	3.20845	3.76519	4.57004	4.23721	4.96853	3.37276	5.84349	6.84248	5.98994	0.435572	0.518181
Tmsb15b1	1.30343	6.49298	9.52584	6.27665	3.73927	1.75676	5.92999	1.15008	1.87136	0.295707	-0.979662	0.518181
Twf2	28.436	45.5541	42.3813	43.2824	24.6447	26.1265	39.7857	20.5882	17.8511	17.2978	-0.559602	0.518181
Sptlc1	10.9098	13.1966	18.4906	18.1442	13.9089	17.3266	18.8802	20.0677	19.0925	22.4676	0.378595	0.519092
Cox16	2.59017	3.49412	1.67421	2.82054	2.95893	2.23301	2.77031	1.26538	1.11416	0.799435	-0.65968	0.519541
Med29	18.3754	41.9659	39.7224	23.8885	17.9083	16.0987	21.1219	11.1743	26.668	7.16926	-0.700274	0.519541
Ptges3l	1.79042	2.84384	3.8251	2.56303	0.774877	1.76721	1.95507	1.01945	0.954214	0.852996	-0.743745	0.519541
Memo1	24.8122	26.9117	25.7165	28.6098	24.2996	17.3807	25.037	24.5538	18.1853	16.818	-0.345682	0.520023
Adamts16	0.123257	0.116555	0.214007	0.255679	0.273123	0.128084	0.101767	0.0913544	0.175174	0.0469778	-0.754054	0.520159
Cort	2.05181	1.5522	3.66427	4.18524	0.909313	2.28928	1.01645	0.709678	1.4497	0.469212	-0.868384	0.520159
Erp27	0.257326	0.811118	1.07708	0.667233	0.415775	1.8648	0.682914	0.0794678	1.67184	4.60415	1.02475	0.520159
Loxl2	0.583885	0.680848	0.726575	0.572859	0.595552	1.15223	0.509541	1.70569	1.15823	0.566375	0.630764	0.520159
Tek	0.156464	0.27742	0.137449	0.0901564	0.379211	0.427875	0.153792	0.520777	0.418266	0.425171	0.775955	0.520159
B3gntl1	2.10739	1.49122	1.45346	2.05688	2.12442	3.45779	2.51104	1.64694	2.61085	2.81395	0.471578	0.520511
Dexi	19.8328	33.8429	30.0521	23.5	18.909	24.0439	19.8613	17.8836	13.3883	12.2432	-0.500999	0.520511
Dhrs4	18.316	24.3309	21.1408	22.6915	19.5283	17.7768	22.3089	13.5966	9.56452	9.8027	-0.508518	0.520511
Elf1	3.00238	0.915131	1.31728	2.49708	3.39969	1.88995	1.44492	3.66797	7.09636	8.83428	0.856225	0.520511
Fras1	0.056738	0.0304847	0.0359826	0.0713302	0.0285738	0.0782845	0.0410662	0.079645	0.14766	0.0589772	0.754138	0.520511
Nsun7	0.581069	0.343423	0.357101	0.681594	0.617925	1.19177	0.385522	0.422981	1.3841	1.25234	0.737999	0.520511
Nxpe4	1.42981	0.989692	1.9889	1.75908	0.883056	1.65912	1.18509	1.59119	3.71892	4.24671	0.720034	0.520511
Rpl10a	1024.95	2905.72	2531.78	2273.86	1220.92	1401.16	2112.15	807.117	605.933	610.664	-0.740385	0.520511
Siah2	13.0271	20.8162	9.62643	10.5496	10.0219	9.89223	9.06819	9.94348	7.01416	8.94306	-0.487117	0.520511
Zfp36	2.03781	0.656936	2.4124	3.9029	4.538	2.56471	1.76173	6.82239	15.1625	4.38356	0.921951	0.520511
Ctnnbl1	29.004	47.7638	41.302	23.8397	22.5093	22.5301	32.423	22.4157	12.3973	15.4866	-0.594189	0.521533
Tnfaip1	27.7035	33.5541	29.6119	21.5825	32.484	21.5796	25.0532	22.0317	21.2435	25.1931	-0.325278	0.521533
Nyx	0.237037	0.0266844	0.0419959	0.00975595	0.453338	0.0648214	0.0299557	0.0139433	0.0825013	0.0286805	-1.09067	0.5222
Creb3l2	3.22738	0.859078	2.47487	1.24568	3.23285	2.15254	1.96147	4.29868	7.18032	5.21139	0.782266	0.52245
Dmgdh	0.1372	0.227046	0.102093	0.142301	0.123508	0.292652	0.558308	0.161007	0.0919243	0.383476	0.844963	0.52245
Grid2	2.50044	0.399406	0.22629	0.268685	3.05112	0.776184	0.286956	4.58304	8.27356	6.93722	1.0724	0.52245
Kcnh5	0.51329	0.285519	0.205951	0.278365	0.418159	0.239449	0.329424	0.73352	1.04827	0.760799	0.757839	0.52245
Lysmd2	28.2017	30.3964	25.6296	26.8185	17.4767	20.7055	21.2721	19.943	18.0902	19.7536	-0.355128	0.52245
Plcxd1	1.67083	2.16567	0.878876	3.53562	1.86714	5.44515	4.76038	3.24539	2.66003	1.65426	0.71623	0.52245
S100a9	0.312	2.67377	0.435306	0.269666	0.270061	0.703898	0.0690009	0.0963522	0.0950182	0	-1.10785	0.52245
Stim1	5.02394	2.25207	2.42615	2.9798	5.70917	5.18226	3.17021	9.42808	6.27205	6.21701	0.650804	0.52245
Xpnpep3	0.871498	0.134366	0.223213	0.272916	0.900848	0.331581	0.178771	1.11555	2.40024	2.31068	1.00255	0.52245
Dnah10	0.0262037	0.0344153	0.0514545	0.0427801	0.016129	0.0644922	0.0206049	0.109695	0.136551	0.0332907	0.886509	0.522469
Gpx3	32.5198	135.223	97.9615	51.3477	43.545	35.6531	74.0767	35.5783	28.341	15.5573	-0.792234	0.522679
Mrc2	1.02162	1.17428	6.04231	3.29452	2.15646	1.87858	1.10944	0.678867	2.02128	1.30688	-0.814756	0.522735
Zfp655	2.79435	2.22502	3.93604	3.55659	4.40551	3.4417	3.595	6.20517	5.3638	5.92302	0.506174	0.522735
4632404H12Rik	1.20497	1.27697	1.0435	0.981618	1.16048	1.42033	1.31099	1.53125	1.46787	1.40769	0.330233	0.522876
Abhd8	58.2915	73.2836	74.1183	47.7127	29.5428	52.5012	42.0399	36.8681	22.9258	14.5838	-0.669283	0.522876
Ano3	2.27896	0.400865	0.643496	0.979006	0.474368	4.69637	0.246003	5.52559	1.53682	0.667818	1.00303	0.522876
Atp5g3	455.689	629.994	525.934	586.689	403.622	479.023	501.497	280.128	312.251	281.398	-0.466267	0.522876
BC048546	1.05268	0.442193	0.53408	1.15047	0.198803	2.06982	1.42379	2.02578	0.551098	0.723959	0.836452	0.522876
Ccdc12	76.6163	179.832	126.831	96.9429	68.4635	76.3334	119.391	44.4927	32.8089	44.8424	-0.699493	0.522876
Ccdc122	1.80492	1.2071	1.7451	2.5453	1.44719	3.05892	2.12191	1.55485	2.66161	4.28443	0.59372	0.522876
Cdkl5	1.6243	0.863249	0.292797	0.119713	1.09861	0.45452	1.16957	1.48541	3.5816	2.99143	0.958705	0.522876
Chpf2	4.37639	4.22423	8.39703	10.5684	6.52546	9.89607	6.39086	11.8785	12.732	11.581	0.576843	0.522876
Cxcr2	1.37001	3.11179	1.16187	1.99675	0.558049	1.06885	1.35453	0.912544	0.556308	0.571648	-0.758628	0.522876
Disp2	7.57756	4.75178	5.35068	5.83531	7.1898	9.04922	3.10895	21.855	17.1511	5.94538	0.770402	0.522876
Fbxl15	5.15448	7.56222	11.3655	7.59987	4.34614	5.0247	7.00063	3.83908	3.80439	3.71726	-0.578901	0.522876
Fnip1	2.16691	2.24601	3.15949	3.58831	3.01453	2.56248	2.69979	4.02719	7.00748	5.84076	0.593475	0.522876
Htr5a	0.938238	0.155958	0.211356	0.722237	0.385757	0.95013	0.343668	1.77923	1.26349	0.693776	0.862945	0.522876
Il1r1	0.113646	0.143929	0.543636	0.336775	0.567734	0.359619	0.222612	1.8952	0.954258	0.500182	0.930174	0.522876
Kcng1	0.317658	0.104301	0.590934	0.106772	0.281069	0.810771	0.452737	0.904696	0.397714	0.313888	0.850129	0.522876
Lama3	0.0276643	0.00467146	0.0404355	0.0409897	0.0355764	0.084298	0.0279687	0.0634646	0.132393	0.0301254	0.912723	0.522876
Lig4	1.70258	0.911551	0.940871	1.13397	1.33849	1.17495	1.05431	1.9176	2.84878	2.59567	0.6152	0.522876
Map1lc3b	138.301	160.881	185.953	160.949	155.812	148.246	137.572	87.2343	126.582	123.325	-0.354791	0.522876
Mnd1	0.935286	2.98496	3.69728	16.0464	1.36007	3.64469	2.48214	1.73302	1.08238	0.534708	-1.00255	0.522876
Nrcam	6.6853	8.42484	10.1298	15.2191	7.81013	13.0303	9.26686	21.3749	36.1518	7.30157	0.742558	0.522876
Ppm1j	0.641595	2.33134	3.11649	0.636695	0.888563	4.69826	1.19821	5.44513	3.21316	1.63024	0.879046	0.522876
Psmb5	145.046	157.195	154.73	174.482	120.716	135.241	135.659	118.947	100.894	109.277	-0.31923	0.522876
Rps17	689.478	2661.86	2901.38	1629.33	1497.34	1219.29	1978.77	738.954	379.409	416.833	-0.823756	0.522876
Rsbn1l	2.95097	2.13116	2.06033	2.24526	3.14924	2.31832	1.953	4.06345	5.41464	6.4931	0.630616	0.522876
Scd2	145.335	127.175	94.3619	113.386	138.173	132.894	118.717	132.557	259.009	303.817	0.570922	0.522876
Smyd2	84.6979	109.568	79.5391	79.6107	75.667	63.7614	83.5091	60.9008	47.4784	70.1407	-0.384968	0.522876
Tlr4	3.2094	2.62539	1.07744	1.96563	3.18641	2.02268	2.75451	3.07185	5.37898	8.6206	0.746255	0.522876
Zfand2a	11.5405	10.5304	7.62538	8.58704	10.6612	12.253	9.20791	15.3286	14.4832	13.5416	0.392721	0.522876
Zfyve28	2.32087	1.42023	1.20355	1.73969	1.45779	2.7044	1.15374	4.17989	2.73342	2.17229	0.61436	0.522876
Zrsr1	6.30549	4.31282	4.3247	5.15896	4.22772	6.81522	5.56997	6.56396	6.10731	5.74516	0.332783	0.522876
Pitpna	73.8137	80.386	62.9077	56.0885	58.4936	60.4662	56.4045	54.6597	45.2675	41.5367	-0.351278	0.522951
C030023E24Rik	0.0853871	0.0336436	0.013237	0.0738014	0.0788367	0.233504	0.0251786	0.140637	0.346724	0.0542404	1.02208	0.523232
Gucy2f	0.0654082	0.0241609	0.0152097	0.0424	0.0707701	0.046953	0.0433965	0.0176745	0.219118	0.254489	1.00334	0.524043
Pcbd1	35.4025	68.1778	49.4403	59.7796	73.476	42.2199	65.8031	12.53	18.2622	16.8033	-0.760101	0.524209
Ppp3cc	8.70716	10.7152	7.93249	8.57384	8.46594	13.4223	11.2901	11.1242	9.1297	10.7085	0.320118	0.524315
Adar	13.5022	13.0881	12.8863	13.5011	14.5847	12.7428	17.8777	15.8388	17.656	18.8392	0.290845	0.524561
Akr1b10	35.1115	41.395	37.8183	24.3148	28.6612	29.6555	32.4357	14.8529	14.6844	21.0454	-0.535094	0.524561
Fibcd1	2.33136	5.76574	2.90467	1.91837	3.24069	1.43977	3.71382	1.6578	0.644508	1.31154	-0.761354	0.524561
Fzd6	0.730915	0.68884	0.946285	2.20256	2.42123	2.28511	1.17959	1.23232	4.1752	5.23904	0.836742	0.524561
Gbx1	0.112595	0.0998186	0.157094	0.0729882	0	0.346396	0.149407	0.434647	0.257177	0.0536427	1.02972	0.524561
Hmga2	7.46775	11.488	6.2633	4.61881	7.13659	7.15428	9.66251	12.9365	10.6232	14.511	0.535116	0.524561
Impdh2	93.7163	136.82	126.356	93.5005	80.1698	58.5403	112.63	78.5136	50.7241	67.3761	-0.500117	0.524561
Kcns2	0.482913	0.112434	0.251812	0.790509	0.152	1.0985	0.355998	1.2699	0.592733	0.455492	0.869211	0.524561
Mctp1	1.41036	0.236548	0.65592	1.09545	0.356337	3.47899	0.472083	2.40141	1.68326	0.520593	0.921358	0.524561
Mut	6.33933	3.87812	5.03787	6.38276	6.21497	6.53287	5.56859	7.82401	12.173	7.65822	0.487056	0.524561
Nprl3	4.78072	3.90295	4.57719	4.67197	4.18444	6.44267	5.28927	4.51184	5.45884	5.6202	0.2983	0.524561
Romo1	94.9138	310.578	241.497	199.061	110.873	129.441	207.297	67.9592	46.3122	56.6654	-0.780718	0.524561
Sdf2l1	37.3307	86.3777	27.7577	25.8252	22.2741	12.9525	45.1303	17.4978	13.4809	17.0822	-0.778534	0.524561
Sec31a	26.8549	23.2877	22.1734	17.1952	24.286	24.9739	29.7256	30.9404	27.462	28.929	0.313277	0.524561
Tfap2b	0	0.252632	0.0116939	0.0217326	0.147998	0.0103141	0	0.0465905	0.0191439	0.0159723	-1.10594	0.524561
Tmem241	1.36769	0.721724	0.897318	1.43543	1.47135	1.63298	1.24231	1.35762	2.09006	2.64518	0.561644	0.524561
Tmem44	13.579	9.83104	6.07766	8.6379	12.1391	8.93426	7.63029	6.26791	6.38072	6.6484	-0.464947	0.524561
Trim17	0.5109	0.143786	0.339435	0.147193	0.320086	0.439099	0.12913	0.66116	0.637188	1.34452	0.899547	0.524561
Tspan18	0.544814	0.824308	0.932429	0.630995	0.943161	3.06617	1.00247	0.888362	0.577405	1.43278	0.736228	0.524561
Ywhae	735.656	669.628	537.247	543.307	656.811	496.093	548.211	498.01	486.622	552.771	-0.279062	0.524561
Zglp1	2.06383	3.82671	1.50561	0.909389	0.39231	0.829979	1.57513	0.374915	0.394373	0.719768	-0.909271	0.524561
Acin1	39.1851	46.0556	33.7153	28.0434	29.5161	21.3122	36.3603	27.4246	21.5668	22.0898	-0.436581	0.524571
Ankrd28	12.0294	3.33538	3.14807	5.41143	10.0728	4.91842	3.8791	13.706	27.1419	23.5947	0.884361	0.524571
Eogt	2.38473	0.7537	0.782873	0.749512	3.06425	1.6844	1.06044	2.87493	5.74017	4.95769	0.8693	0.524571
Gata6	0.281523	0.151259	0.333272	0.243324	1.83425	0.776865	2.44515	0.0158073	1.51208	5.14546	1.07875	0.524571
Khdrbs1	63.6071	48.7466	54.4335	41.8124	47.9992	36.0905	39.4228	44.4652	42.2305	43.9721	-0.309176	0.524571
Mon1a	6.94531	9.06286	7.80296	4.94062	4.68779	5.58586	5.31561	4.65121	4.77694	3.61872	-0.458787	0.524571
Spag16	0.551421	0.177764	0.0621697	0.888212	1.20337	1.1241	0.480411	1.06819	2.06099	2.17066	0.949027	0.524571
Zfp709	1.14133	0.692779	0.965961	0.906486	1.58778	0.97852	1.08242	1.67025	2.23583	2.44281	0.610595	0.524887
Gar1	37.0774	96.6624	58.3861	51.2245	31.2195	36.6178	60.2229	21.5897	18.0198	19.651	-0.716982	0.525002
Glyctk	0.783396	0.708792	0.72867	0.643664	0.79027	0.944205	0.778571	0.961744	0.865956	1.38232	0.418161	0.52504
Gm8580	22.2756	88.4801	126.432	94.9936	16.3978	23.4883	58.3475	33.0117	22.7761	33.6542	-0.842839	0.525144
Srf	28.1201	21.2937	12.5763	10.4175	14.6387	10.9613	12.7824	14.4879	8.7524	10.9231	-0.548833	0.525144
Akr1a1	450.17	769.715	612.247	565.27	422.614	433.059	603.103	294.737	272.804	314.311	-0.522821	0.5252
Cldn1	0.163942	0.104346	0.211139	0.196197	0.157187	0.217265	0.189651	0.771115	0.44551	0.104141	0.857613	0.5252
Hiat1	12.7366	13.1602	10.0548	13.411	13.973	12.44	12.8285	17.4684	20.7919	22.3568	0.422929	0.5252
Poli	2.30507	1.45045	2.02671	2.51764	3.39883	4.04557	3.2971	3.32199	2.57749	3.30002	0.471852	0.5252
Stmn1	345.831	427.335	512.939	382.49	189.012	340.088	288.877	244.965	121.491	93.5895	-0.686518	0.5252
Syvn1	7.22191	14.6681	8.71391	9.60457	7.30009	9.60261	12.995	15.3081	12.3725	17.8176	0.492742	0.5252
Abcb1a	1.19898	0.582426	0.290263	1.13566	1.58657	1.34071	1.35124	1.9883	1.69066	1.89363	0.695452	0.525247
Gm13710	0.59092	0.291037	0.41223	0.893797	0.0681985	0.080798	0.130686	0.243318	0.209956	0.218966	-0.972551	0.525247
Cpne8	53.0951	64.1388	44.6275	39.5198	36.3855	30.327	44.0593	37.034	36.863	24.2438	-0.44307	0.52536
Rnaseh2c	29.61	149.499	157.481	71.1994	44.206	57.8231	86.3614	34.3494	19.0372	22.6272	-0.848966	0.52536
2810001G20Rik	12.8377	24.1829	19.4936	17.722	8.66976	14.7373	14.7274	7.06055	7.81934	7.2904	-0.623405	0.526251
Kbtbd2	7.75595	8.08118	12.4036	10.3385	10.1414	10.4113	9.98323	12.7005	15.7105	19.3313	0.461598	0.526251
Polr2l	20.1302	38.2219	53.9196	41.7319	24.9149	26.6684	32.9541	23.2199	16.8349	12.9427	-0.611661	0.526251
Rsbn1	1.09972	0.237001	0.237358	0.299331	1.16121	0.333966	0.171995	1.3322	3.01979	3.32691	1.00447	0.526251
S100a16	72.8453	209.368	365.513	338.746	136.39	176.473	189.472	71.9498	91.5546	75.124	-0.76677	0.526251
Zc3h6	0.839721	0.255516	0.463996	1.17131	1.22628	1.38463	0.52955	1.86405	1.51921	2.1495	0.77704	0.526251
Xkr5	0.356294	0.312856	0.57759	0.879857	0.380655	1.48656	0.702417	0.377249	1.04787	0.808314	0.716424	0.526448
Zdhhc23	0.703586	0.037803	0	0.0829255	0.930125	0.157423	0.0282915	0.86913	3.66214	3.88024	1.09921	0.526448
Alg2	18.3422	17.7909	17.0609	19.5884	24.467	21.7431	18.3209	26.5747	31.3731	31.8186	0.402356	0.527594
Ccdc87	0.103375	0.0610967	0.120192	0.122855	0.0626357	0.339234	0.0685865	0.343188	0.196766	0.0738753	0.888542	0.527594
Gdap10	0.0439012	0.0172976	0	0.0252963	0.0304	0	0.0258908	0.0180768	0.258485	0.260281	1.09853	0.527594
Rps3a1	1447.94	5662.98	2986.27	3484.64	1519.71	1894.64	3216.59	1052.23	808.011	1018.2	-0.781715	0.527594
Snx19	6.55751	6.17308	6.614	7.27437	7.6515	8.00004	6.199	9.07081	9.9651	11.9905	0.387403	0.527594
Uck2	18.0363	12.5388	9.78143	10.8595	22.1635	16.1261	18.6326	28.2086	20.9287	23.7881	0.520002	0.527594
0610037L13Rik	37.6834	56.6913	48.2134	34.7341	36.9336	43.6273	38.9539	19.2221	19.3733	20.1209	-0.558717	0.527634
2310069G16Rik	8.48734	12.4424	2.38156	4.75388	12.7394	4.74571	7.59202	3.19214	2.54146	3.82518	-0.76956	0.527634
AA474331	0.313997	0.0618594	0.048677	0.0904642	0.471102	0.128801	0.0462951	0.517168	1.17939	1.56244	1.07068	0.527634
Alpk1	0.204573	0.100755	0.095141	0.125244	0.159367	0.0979012	0.105566	0.168471	0.436113	0.660582	0.880524	0.527634
Anp32b	257.999	297.33	262.363	275.762	223.148	192.724	289.754	193.626	133.707	141.572	-0.448232	0.527634
Apela	3.26976	7.7795	1.44269	2.28262	0.783758	1.71955	1.85418	1.70884	0.587261	0.0798863	-0.989409	0.527634
BC030336	4.3303	2.34477	2.39469	2.42221	2.60695	3.15783	2.29992	6.45966	4.98718	4.75614	0.574355	0.527634
BC030499	0.466029	0.32754	0.140586	0.315705	0.33143	0.237663	0.267413	0.116692	0.17645	0.120014	-0.704582	0.527634
BC051226	4.81705	17.657	15.2972	3.70085	4.95292	5.78812	8.65173	3.24569	1.4522	2.96721	-0.864011	0.527634
Ccdc120	2.9972	3.03859	2.61032	2.17333	2.89942	2.22866	2.55211	2.06613	1.78455	2.18201	-0.336094	0.527634
Ccdc8	0.258181	0.211278	0.83127	0.789606	0.550095	0.684309	0.439219	1.23891	1.7782	0.946175	0.79524	0.527634
Clcn3	13.2472	8.97752	9.00994	11.4146	12.37	10.7569	9.11397	16.987	23.4105	22.4285	0.548403	0.527634
Ctnna2	29.7287	18.4592	18.3456	11.5131	21.7716	11.7237	11.7837	16.3324	16.1906	13.9622	-0.485291	0.527634
Dct	21.8357	8.24061	3.12467	3.40306	4.20221	31.2493	29.6538	0.658158	13.0249	38.044	1.01077	0.527634
Dnajb12	15.5286	9.61342	7.45763	8.58265	17.7249	16.879	11.5155	17.9158	20.3059	22.0847	0.550286	0.527634
Dnase1	1.4407	1.0736	0.436974	0.757958	1.32295	1.10486	1.32989	1.39279	1.6978	3.24289	0.70797	0.527634
Eaf2	0.470875	3.2505	2.68044	1.31863	0.547788	1.43705	0.916409	0.628199	0.378584	0.490546	-0.879417	0.527634
Fam178a	3.23174	2.60521	2.5584	2.8908	2.29545	2.11519	2.73276	4.17558	5.23586	6.27566	0.555857	0.527634
Fhod3	4.22678	1.99848	2.17604	4.06108	4.62404	5.46756	2.51014	8.74261	5.71977	5.42822	0.639207	0.527634
Kdm5b	6.79253	4.39411	5.99217	6.56059	9.12864	6.25383	7.13373	10.6667	11.1039	12.3345	0.501428	0.527634
Kif16b	1.95165	1.29542	0.809907	1.33001	1.9544	1.6196	1.39447	2.70756	2.51462	3.10889	0.580285	0.527634
Mylk3	0.062822	0	0.0934934	0.0434384	0.0957043	0.103078	0.0222296	0.108644	0.329073	0.271363	1.01412	0.527634
Nutf2	11.1488	14.6781	11.9177	9.09674	6.85595	7.71302	9.88093	7.72102	6.68928	6.77814	-0.448137	0.527634
Polr2i	433.895	86.5418	472.73	1962.86	2175.59	26.9707	34.0605	776.353	230.619	528.066	-1.05632	0.527634
Prkag1	52.6922	78.6142	60.8407	51.8579	43.0666	47.4428	56.7165	36.6265	28.9654	19.6743	-0.558194	0.527634
Prr36	11.7144	14.883	13.5727	18.834	9.38712	10.6201	12.4464	7.58531	10.3225	8.72935	-0.441019	0.527634
Rpain	11.0856	17.8433	19.5882	15.6682	9.963	10.5597	15.4403	9.24028	7.03949	7.38438	-0.541263	0.527634
Rpl7	1248.28	2179.85	1985.02	1573.29	1038.6	1161.77	1725.32	912.365	674.987	708.321	-0.582385	0.527634
Ruvbl1	45.9347	87.575	160.796	42.1994	36.8358	50.5297	66.0866	36.8978	23.6312	24.0492	-0.765194	0.527634
Sepp1	70.7144	71.8579	84.9887	135.343	88.215	103.211	58.7706	34.1755	49.9805	43.9708	-0.587206	0.527634
Set	164.621	192.703	172.516	143.492	150.511	112.455	148.59	156.448	94.5054	125.16	-0.360368	0.527634
Shroom3	0.59017	0.589792	0.753548	0.48227	1.35605	0.968346	0.949238	1.23603	0.973831	1.82675	0.602054	0.527634
Snrpd3	182.841	324.908	249.564	179.205	149.806	175.761	228.432	100.141	85.4006	91.1286	-0.615659	0.527634
Tomm70a	22.7728	18.5678	22.5907	24.0308	23.8151	27.1586	21.7054	31.572	30.0609	28.0316	0.303451	0.527634
Zfp809	2.71575	2.98082	3.10341	2.09577	2.75367	4.47188	4.63325	2.32434	3.42643	4.02939	0.446954	0.527634
Map3k14	2.99708	2.81329	4.81928	1.68462	1.62774	1.92846	2.08812	1.59705	1.62863	1.87272	-0.56803	0.527653
Gjc3	65.5114	61.4795	20.0521	39.3564	58.4728	50.6736	70.0397	73.7578	94.6285	94.8926	0.596432	0.528214
Tmem261	41.3249	82.3716	71.6632	58.5672	54.292	48.2997	66.2535	31.8176	29.2048	27.8689	-0.557721	0.528214
Grin2b	0.234177	0.122309	2.10726	0.480117	0.0603382	0.446784	0.125259	0.141274	0.252099	0.0588104	-1.02954	0.528729
Katnal1	6.02757	2.64434	2.70446	2.44421	4.29799	3.29484	2.50165	10.5987	8.85489	7.00838	0.726645	0.528729
Nme8	0.117504	0.393535	0.327888	0.389317	0.311909	0.241	0.155922	0.0604798	0.226641	0.111963	-0.80476	0.528729
Rbm45	18.7447	18.7697	17.1346	13.408	22.4838	12.5499	15.0001	14.6515	11.7453	16.2047	-0.358127	0.528729
Rpl4	1177.24	2562.52	1775.48	1537.84	950.996	889.566	1795.62	860.418	585.622	800.911	-0.633557	0.528729
Serinc1	88.7027	60.0125	63.6827	93.2624	83.6582	95.7933	59.4735	136.081	141.229	130.131	0.501698	0.528729
Syn2	16.2982	10.1071	12.4682	16.6127	13.4799	30.3383	12.7796	39.5598	18.4001	11.217	0.63709	0.528729
Tgds	4.006	4.01002	6.56272	5.81753	3.89861	7.53526	7.55056	6.16339	5.22076	6.46497	0.420832	0.528729
Timm8a1	43.4286	69.7117	60.2227	45.8973	36.317	38.5197	53.3026	28.936	25.968	30.0232	-0.502328	0.528729
Cdkn1a	17.8336	9.37152	12.666	15.6754	4.52615	35.7655	13.4561	22.4158	16.3303	14.5193	0.685105	0.529862
Dnah17	0.0274511	0.0129793	0.0178734	0.0308444	0.0190089	0.0360332	0.0194272	0.044083	0.0484887	0.0453381	0.733166	0.529862
Sarnp	93.2897	175.643	126.651	105.946	71.3689	81.3967	128.182	52.414	42.8978	46.3277	-0.638965	0.529862
Gm10037	0.238321	0.211278	0.221672	0.51496	0.123771	0.0977585	0.790594	0.367992	1.23385	0.75694	0.962704	0.530809
Tmem126a	21.7166	55.25	55.6851	34.035	77.0002	30.0292	45.0304	34.6697	18.4598	14.3034	-0.687702	0.530809
Tc2n	0.0471186	0.0795655	0.106437	0.058179	0.316957	0.0828339	0.0833648	0.0291024	0.0450992	0.0342069	-0.911622	0.53161
Coq7	16.1258	20.8614	28.8098	23.4568	17.5878	20.6363	17.3445	15.6202	10.4184	9.18985	-0.513634	0.53164
Efna3	4.90464	4.10161	2.48273	6.43082	5.08288	11.7701	5.48988	16.9188	5.36508	2.88243	0.75783	0.53164
Ing4	35.7156	39.3788	105.563	31.7652	46.0679	34.0288	38.4372	25.2755	25.6184	38.198	-0.618078	0.53164
Mdm2	9.64099	7.62332	10.2801	10.8065	12.2653	10.6793	11.0371	13.5711	15.0863	15.7085	0.372629	0.53164
Ndufaf2	33.7795	65.3636	55.7393	41.1967	34.6288	35.405	48.6517	22.0887	12.1911	22.1068	-0.646421	0.53164
Phospho1	0.577771	0.303532	0.159233	0.499377	0.488994	1.08845	0.359672	1.46708	0.560458	0.448576	0.797149	0.53164
R74862	2.44875	6.02505	9.5995	4.31473	2.64903	3.46607	4.16511	2.83665	2.18925	1.00808	-0.752448	0.53164
Pcbp1	234.31	231.169	286.777	149.369	149.431	144.632	205.306	134.434	131.216	136.94	-0.459436	0.532265
Sp5	0.29236	0.552929	1.21465	0.488537	1.02574	0.799503	0.25863	0.204651	0.261175	0.309526	-0.811288	0.532265
Wdfy2	1.44302	0.12012	0.113426	0.281064	0.985165	0.166739	0.233732	1.93318	3.24338	3.61495	1.04382	0.532265
Ybx1	430.21	599.922	393.927	390.959	434.198	293.164	504.128	265.474	198.181	304.944	-0.493917	0.532265
6330549D23Rik	0.346863	0.495422	0.309189	0.212357	0.120095	0.237137	0.166207	0.187457	0.114438	0.0826264	-0.770765	0.532899
Pea15a	584.418	780.173	252.703	361.72	551.696	363.78	384.234	389.518	297.079	204.109	-0.578722	0.532899
Slc23a2	8.86287	5.35959	4.3429	6.93869	9.49935	6.01706	4.4315	15.9026	18.8236	16.0086	0.708186	0.532899
Trip11	1.22337	0.397107	0.25942	0.230103	1.23779	0.291214	0.285977	1.48381	3.50951	3.0964	0.979894	0.532899
Actn1	5.17049	3.38534	5.28717	5.25312	6.16158	7.0219	4.79637	13.5505	10.9327	4.12465	0.617998	0.533339
H2-Q10	1.94232	1.96791	1.31626	4.24491	1.0952	4.05197	8.83662	3.03343	3.05903	1.49821	0.798825	0.533339
Ptms	608.019	1370.27	1586.17	710.012	451.196	885.745	765.641	384.762	205.861	232.027	-0.787783	0.533339
Sipa1l3	39.685	4.99846	5.87034	3.14195	5.89312	2.81274	2.09542	5.99605	10.0864	3.60177	-0.947905	0.533339
Pik3r3	9.07449	5.4356	3.92019	6.38189	10.6388	6.80139	10.7082	8.2735	14.6662	15.1607	0.595924	0.533477
Fxyd6	83.1809	187.857	179.752	158.416	116.51	107.779	122.452	123.193	62.6676	61.5463	-0.560142	0.533826
Gm6559	1.37527	0.655951	0.426398	0.980127	0.985738	0.63341	1.08854	1.19217	0.969926	5.87004	0.893521	0.533999
Nudt3	122.488	152.73	107.173	115.163	104.023	85.4165	125.5	97.656	61.7691	65.5379	-0.444396	0.534975
Ptch1	2.93367	0.437671	0.609328	0.418499	3.58957	0.576378	0.352746	4.65597	10.2528	8.41312	1.03446	0.534975
4922502N22Rik	0.320146	0.126142	0.0330868	0.0922357	0.369483	0.408561	0.409081	0	0.606661	1.94327	1.06585	0.535012
B3galt5	7.23391	4.82397	1.27008	9.2758	6.34785	10.7617	4.97423	9.16811	9.45235	20.9147	0.786808	0.535012
Kcnmb2	0.0980143	0.0827547	0.195358	0.205737	0.126047	0.160821	0.136253	0.415117	0.324084	0.266835	0.756483	0.535012
Lgi3	7.10538	12.8033	9.59681	17.8242	6.06797	14.2199	15.697	11.4198	22.3826	19.2213	0.585172	0.535012
Mppe1	1.58845	0.601796	0.644031	1.42572	1.60761	1.55376	0.882744	2.2389	2.43118	3.06589	0.698614	0.535012
Asah2	1.17068	0.802195	0.4182	0.461925	0.71079	0.849066	0.900535	0.633989	1.57078	2.20939	0.699173	0.535459
Nebl	2.27676	0.0972729	0.153088	0.189671	2.71627	0.371318	0.206262	2.78704	7.90284	9.25261	1.07261	0.535546
Anxa7	9.2634	8.50555	10.3472	13.5944	10.815	13.6273	12.7798	18.0669	17.1199	9.69346	0.42281	0.535596
Asah1	26.4006	23.6732	23.999	31.3087	15.8171	28.1686	28.8802	31.0535	40.566	33.4256	0.40458	0.535596
Cyp51	13.1827	12.1086	12.5675	10.2254	11.3197	15.044	18.0658	16.7193	20.1423	9.6683	0.407432	0.535596
Drc7	0.0144322	0.0341188	0.080544	0.0623698	0.00999378	0.118401	0.370247	0.0356558	0.0615337	0.0458387	1.0362	0.535596
Klc4	17.0212	19.6203	14.8989	13.5098	15.7235	13.9063	16.7235	9.45845	8.58773	10.4881	-0.431073	0.535596
Rabac1	93.9355	234.935	254.169	206.225	80.3788	154.128	131.982	88.2828	74.7412	36.1109	-0.730903	0.535596
Rgs8	1.66192	2.07266	1.97158	1.93552	2.71125	6.043	1.14001	4.32771	5.24575	1.61486	0.721697	0.535596
Samd5	0.262105	0.0774544	0.289506	0.141588	0.465089	0.161272	0.231865	0.657666	0.977831	0.65558	0.87928	0.535596
Trabd	18.466	33.8347	27.6123	22.9932	22.1224	18.5925	24.7913	12.9078	13.7203	19.1839	-0.463818	0.535596
Ttc36	0.160492	0.948538	0.597122	0.32367	0.259315	0.175556	0.473252	0.0660845	0.0325848	0.0679661	-1.01538	0.535596
Gm14295	63.0071	51.5183	37.2338	35.8921	59.9726	34.2217	39.4936	46.8685	30.9333	27.8642	-0.444573	0.535944
Naalad2	5.24195	2.78379	0.918621	2.23252	2.39886	0.51107	1.15593	0.816451	3.32239	0.337809	-0.892538	0.535944
Mir703	62.2454	206.102	304.483	312.751	40.5062	76.2911	171.163	48.8674	55.4994	91.9426	-0.854931	0.536014
Plce1	2.16631	1.3413	3.33431	1.7052	2.4198	3.59325	1.69585	1.82383	10.6239	3.26006	0.788514	0.536014
Prkg1	1.9666	1.47988	1.48398	2.11632	1.5958	1.40433	2.19056	0.916978	7.29837	4.77526	0.790637	0.536014
Socs4	2.40981	0.672872	0.56478	0.393608	2.11545	0.264638	0.637858	3.42216	6.14857	6.15929	0.994261	0.536014
Atp6v0a4	0.360818	0.661811	0.219884	0.408645	2.94655	1.15343	2.46547	0.637831	0.757832	7.96675	1.00899	0.537121
Kif3a	32.3976	36.7173	22.4404	20.5541	19.9882	19.405	21.7072	18.565	19.0936	19.8796	-0.405568	0.537121
Zcchc24	128.716	74.6161	42.5093	55.4158	137.307	39.0494	43.9332	60.1247	68.4308	62.798	-0.616208	0.537121
Ciita	0.034077	0.0322242	0.259911	0.135485	0.33036	0.162148	0.0723492	0.458834	0.564564	0.78794	0.973315	0.537416
Fastkd1	3.49186	2.87573	2.95508	3.11702	3.02249	3.39303	3.30422	4.79076	3.77431	4.06355	0.316397	0.537416
Ormdl3	32.0834	40.4313	38.2799	35.6581	35.5354	30.7134	32.2245	25.7434	29.2757	33.6634	-0.259503	0.537416
Pde4c	0.704027	0.832186	0.309563	0.840838	0.47865	0.829615	0.917218	0.664115	1.33323	1.18716	0.592497	0.537416
Xndc1	1.52357	2.70882	4.87214	2.60104	2.7291	1.79742	2.55078	2.25534	1.07371	1.43173	-0.607789	0.537416
Cdkl2	1.02716	0.443425	0.398777	0.872349	0.426762	1.01854	0.481981	2.06875	1.77354	0.556027	0.765425	0.537802
Epb4.1l4b	1.6674	2.55732	1.34584	2.71557	2.67184	3.74201	3.79119	2.29803	4.37295	2.17964	0.540005	0.537907
Rhbg	0.128259	0.252679	0.636264	0.554283	0.858545	4.48953	0.983336	0.211249	0.351548	0.624634	0.995862	0.537907
Tmtc3	1.91722	1.24606	0.900246	0.980397	1.70327	1.0115	0.954357	2.70719	3.91257	3.35992	0.719352	0.537907
Irf4	0.0174555	0.0309495	0.138007	0.113153	0.0362619	0.100243	0.0849288	0.102422	0.324275	0.160779	0.91578	0.538169
Polr3g	1.81653	1.51568	0.857241	1.63932	2.54351	1.88476	2.31591	3.03591	2.09897	3.24962	0.545808	0.538469
Sv2c	0.403721	0.124985	0.536455	0.332326	2.13	0.394299	0.187075	2.78447	2.84545	3.84683	1.01101	0.538469
4930402H24Rik	8.24704	1.94186	1.12875	1.83374	6.92268	2.70904	2.00099	9.68267	17.3927	16.6445	0.941782	0.53875
Swi5	237.424	319.666	285.808	224.775	234.003	224.874	254.115	197.067	124.825	143.496	-0.442524	0.539062
Cenpv	78.8189	228.432	138.169	101.64	94.9252	75.2343	149.556	43.677	32.8399	59.8104	-0.722576	0.539113
C1qtnf4	28.5655	57.3022	45.1188	49.6379	22.3102	38.4687	31.521	24.3566	9.41077	8.92064	-0.734443	0.540482
Nt5dc3	6.04977	3.31984	2.68263	2.78361	4.34617	5.37445	3.00089	6.51041	7.66669	6.82664	0.568781	0.540482
Farsa	44.4027	48.5499	38.9729	48.2477	33.9814	28.5079	42.7789	30.7376	31.0742	34.7925	-0.341918	0.542428
Rnf139	6.35452	8.54464	8.6211	9.64404	9.78346	10.2876	10.1368	10.2243	11.079	11.4768	0.3023	0.542428
Mlip	10.0844	16.6961	3.66501	10.823	4.25461	2.32855	10.0139	3.69177	4.45421	0.996947	-0.863396	0.542615
Ippk	2.16338	1.098	2.1032	2.59876	3.51241	2.85777	2.35709	4.88428	4.05731	3.52489	0.573452	0.543117
Olfml2a	0.118765	0.0601646	0.362966	0.10265	0.223223	0.278382	0.0900535	0.419166	0.961068	0.280216	0.921819	0.543117
Ric3	3.03782	2.2722	3.85737	2.84353	3.4827	4.10026	2.26361	6.28285	5.38203	4.62811	0.514703	0.543117
Rpl37a	893.553	3730.64	2347.54	2050.37	829.77	1286.27	2135.2	550.48	431.975	453.824	-0.831702	0.543117
Rundc3b	5.52745	4.19363	2.9172	5.75794	5.2215	5.02739	4.64377	9.13602	7.81052	7.3615	0.495376	0.543117
Shisa7	24.5831	40.4465	11.7715	13.3142	17.4988	11.739	18.1053	11.3719	13.7342	13.0917	-0.603881	0.543117
Slc10a6	0.1347	0.136475	0.966528	0.548855	0.146575	0.631472	0.510685	0.748771	3.65686	0.0977893	1.01591	0.543117
Snw1	48.9124	50.6026	59.4254	49.726	41.883	42.0737	48.796	38.4984	34.7997	24.7207	-0.393502	0.543117
Srsf2	148.819	89.7698	89.3983	107.909	116.125	73.2999	74.004	94.1056	85.7123	97.0715	-0.368401	0.543117
Egfl6	1.18075	3.34607	2.22468	1.91024	3.68979	1.75107	1.95513	1.20612	1.41992	1.72125	-0.571492	0.543401
Sumo1	109.328	172.93	169.527	134.909	112.79	110.722	145.548	94.8063	70.6274	72.7179	-0.474728	0.543716
Rab26os	9.69844	32.9178	21.3925	14.6095	3.64573	7.61555	16.7913	6.16131	4.97895	4.84057	-0.834806	0.544246
Tspyl4	34.0495	28.9873	18.677	25.3625	36.0311	31.1324	26.8578	51.1747	41.1657	55.774	0.496364	0.544452
Lhx4	0.552026	0.574213	0.205385	0.477124	1.71252	0.326073	0.429737	0.381869	0.390032	0.294557	-0.800422	0.546374
Sntb2	0.147853	0.174767	0.481334	0.255582	0.319946	0.424541	0.22889	0.41094	0.512192	0.857021	0.712798	0.546374
Tunar	0.721695	1.81988	0.704843	0.831696	1.0578	1.23349	1.77697	2.86765	2.27115	0.695303	0.693413	0.546374
2310045N01Rik	7.31378	14.0788	16.2968	10.688	6.39677	8.57858	10.6144	5.92329	5.0362	4.79519	-0.593978	0.546502
Myo1c	2.54501	1.99129	3.2751	3.11206	3.04903	3.16153	3.35789	4.07267	4.33336	3.25629	0.367395	0.546502
Nptxr	0.313828	0	0.0537719	0.107071	0.303097	0.149058	0.0292233	0.754931	1.0312	0.60855	1.04302	0.546502
Srpr	19.0708	17.4214	14.0457	14.1233	19.3892	17.1999	18.3617	21.6994	23.8681	29.9274	0.388461	0.546502
Isy1	23.2508	28.5576	36.6548	20.5543	16.2927	18.205	23.7172	15.6393	14.8538	16.71	-0.466895	0.547273
4930579G24Rik	3.75715	5.17718	4.13184	5.45413	3.67974	3.69541	4.31527	2.84623	3.04705	2.84816	-0.393439	0.547282
Gm16861	0.747495	0.631119	0.496627	0.80759	0.905824	1.05127	1.13358	0.709016	0.910586	1.78061	0.580226	0.547282
Hspbp1	45.0745	114.839	136.712	78.0834	60.2567	55.367	98.0453	37.1369	34.1132	21.095	-0.717054	0.547282
Mag	48.4671	118.641	27.5688	241.505	110.049	153.301	262.764	87.4448	132.095	546.454	0.875337	0.547282
Nid2	0.242688	0.138487	0.537092	0.376119	0.562107	0.576703	0.414571	0.563396	0.790068	0.744232	0.651309	0.547282
Rasd2	8.56712	4.36701	2.1376	5.09151	3.22305	32.4214	5.42991	9.80125	3.52602	2.37456	0.90972	0.547282
Slc7a10	5.68016	28.8139	13.1596	7.75366	9.41961	9.50909	4.1719	4.41451	12.0389	1.78413	-0.831114	0.547282
Smc5	4.2279	3.92722	4.13986	3.61209	3.90195	3.31426	3.98658	5.80343	7.1231	7.51283	0.462517	0.547282
Spag6l	0.198047	0.585248	0.52961	0.256763	0.342851	0.0609288	0.087599	0.336386	0.180943	0.25161	-0.834356	0.547282
Ten1	46.2189	109.747	98.6244	66.5403	44.4931	57.397	77.6042	24.8804	28.0963	25.9055	-0.683832	0.547282
Triap1	27.0402	53.0559	40.1187	38.7276	27.2771	29.5036	35.8463	25.2683	19.4364	20.9387	-0.48042	0.547282
Gfral	0.1179	0	0.0365546	0.0339676	0.0136069	0.0161208	0.29551	0.339827	0	0.262127	1.06623	0.547872
Vamp8	16.744	40.8748	131.898	85.4393	14.9434	34.7683	43.3786	11.1769	30.9759	12.0897	-0.882459	0.547872
Whamm	2.53036	5.05318	7.86596	4.21291	5.06289	4.12994	4.14698	3.09281	2.53896	2.42796	-0.555297	0.547872
Dlc1	5.01074	3.30632	3.12657	3.7723	2.4846	4.52621	4.20653	2.68974	8.33644	7.93443	0.591749	0.548308
Erg	0.235845	0.153328	0.285181	0.0815379	0.530772	0.619156	0.312953	0.924992	0.272938	0.419484	0.806993	0.548308
Dpcr1	0.0783589	0.0926231	0.14577	0.148999	0.227895	0.21857	0.249546	0.329105	0.133638	0.348431	0.736801	0.548321
Rpl22	168.971	361.751	307.103	279.498	165.405	175.297	276.539	104.03	120.964	148.781	-0.583743	0.548321
Slc39a4	0.440668	0.520886	0.836847	1.38068	2.49203	0.451902	1.137	0.374241	0.380244	0.548187	-0.810858	0.548321
9330102E08Rik	3.28293	1.50701	3.67617	1.32232	1.4199	1.99601	1.3816	1.5224	1.03539	0.938098	-0.636064	0.54833
Arid3a	0.331741	0.196065	0.469862	0.449643	0.313253	0.488648	0.326816	0.572781	0.629143	0.608247	0.536495	0.54833
Chmp4b	137.478	196.919	162.483	152.083	111.218	133.624	145.144	109.827	78.7766	77.7437	-0.456617	0.54833
Kirrel2	21.7713	4.03891	3.50699	5.18239	5.82909	8.91444	1.05389	0.5175	3.81156	1.92935	-0.950995	0.54833
Mab21l2	0.0453629	0.571953	0.464134	0.0261386	0.28271	0.0248103	0.173894	0.00933935	0.0921005	0.144079	-1.02869	0.54833
Psip1	81.115	66.445	66.0782	52.3905	62.2077	48.8012	55.5361	51.0482	52.4842	59.0703	-0.292408	0.54833
Tsen15	19.064	28.1679	26.5311	24.2478	17.6265	17.4765	25.9356	13.871	10.6441	10.5274	-0.524117	0.54833
Zscan22	2.92525	4.16033	3.83745	2.33695	3.70425	2.19908	3.22697	2.75693	2.37093	1.57688	-0.460475	0.54833
3110062M04Rik	0.625424	1.40073	1.37779	1.25183	0.7446	0.675124	1.11624	0.576044	0.467821	0.648205	-0.583047	0.549559
Bri3	39.4404	74.7105	103.098	85.5317	36.5304	54.4074	64.2712	34.5285	26.5079	27.3271	-0.640855	0.549559
Flt1	0.71591	0.623135	0.19977	0.720026	0.932897	0.950406	0.403018	1.71645	1.27249	1.34363	0.722209	0.549559
Igsf11	2.27599	3.05845	7.03065	6.68839	2.57144	12.0681	8.4245	4.92752	10.3242	3.08939	0.729231	0.549559
Ndufb7	201.829	501.25	382.022	356.842	205.338	283.159	335.923	119.07	107.286	117.784	-0.683597	0.549559
Msantd3	15.1189	21.4663	19.9893	17.1355	15.8807	14.7166	18.6183	10.2019	11.6698	12.2834	-0.394567	0.549862
E030003E18Rik	8.51343	0.84602	1.08619	0.586058	5.39962	3.95575	0.766451	1.5356	7.11279	42.7852	1.0436	0.549935
Ganab	18.3687	36.4712	42.1303	28.8282	21.6577	29.8861	40.2234	40.2295	46.5007	56.617	0.502114	0.549935
Itm2a	4.53298	11.8116	4.40268	5.28162	4.57833	13.848	9.06128	8.89428	7.67284	7.89073	0.580484	0.549935
Mir99ahg	0.402105	0.674623	0.325755	0.257856	0.161677	0.287319	0.275391	0.144207	0.142211	0.173032	-0.719753	0.549935
Mpped2	28.482	26.5911	21.6465	16.2439	22.4724	13.6427	20.1779	21.1137	12.3201	17.609	-0.42516	0.549935
Snrnp40	37.6032	48.4339	46.7309	39.3083	41.812	34.1224	46.4934	27.4221	24.4401	29.282	-0.389351	0.549935
Fundc2	19.1889	28.1636	22.1386	18.2102	20.8384	18.5187	21.532	15.3355	14.146	12.6352	-0.387829	0.550267
Gpr22	1.47913	0.126389	0.356381	1.57108	0.419569	2.3319	0.252236	4.88155	2.52367	0.532053	0.978092	0.550267
Jakmip3	0.520615	0.312027	0.204611	0.513353	0.431594	0.511329	0.311358	1.28622	0.96024	0.423868	0.712584	0.550267
[truncated: 16,146 more rows]
