# Supplementary material for: ASCL1 regulates neurodevelopmental transcription factors and cell cycle genes in brain tumors of glioma mouse models
Source: Glia. 2020 Jun 23;68(12):2613–30. doi: 10.1002/glia.23873 (PMC7587013; doi:10.1002/glia.23873)
Supplement: Supplementary file 8 — Table S7 Contains normalized expression counts for ASCL1 putative targets in mGBM RNA‐seq samples. Human ASCL1 putative targets were lifted over to Mouse targets using homologene database. [file GLIA-68-2613-s008.xlsx]

## Sheet: 1048_ASCL1_putative_targets_mou
Geneid	Gene Symbol	WT1	WT2	WT3	WT4	WT5	CKO1	CKO3	CKO4	CKO5	CKO2
11923	Neurod4	0.0244377	0.0144431	0.0113653	0.0105609	1.1084	0	0.0226406	0	0.0155235	0.0108091
24113	Vax2	0.19889	0.195913	18.8388	0.171904	0.964071	0.163169	0.204739	0.100952	0.0631704	0.410536
71947	2310067B10Rik	12.0587	14.8244	12.1447	9.22754	16.3096	16.175	14.8505	13.14	12.9503	14.1268
72612	2700029M09Rik	51.9278	101.484	80.0184	64.292	38.6855	55.2428	31.6034	27.883	31.2522	76.9892
16869	Lhx1	0.0297251	0.0175681	0.0138243	0	0.298461	0.0243863	0	0.0362106	0.0377644	0
72650	2810006K23Rik	7.60673	9.59534	7.97296	4.55071	9.69946	8.37115	8.00279	4.14048	5.54419	9.93048
20664	Sox1	0.506217	0.287216	12.4776	1.30384	0.56787	1.98512	1.08181	0.937331	0.533796	0.788152
66714	4921524J17Rik	9.4044	6.8152	5.62505	6.62229	5.4298	5.76021	5.76108	6.77388	8.54583	5.89385
223921	Aaas	14.9894	18.9684	21.4996	15.8929	21.5852	19.6091	14.4293	10.4871	14.2682	19.91
67618	Aasdhppt	8.91493	8.66926	9.07369	8.06227	7.86944	9.66212	8.14502	9.31602	10.7471	9.07062
107477	Guca1b	0.0245036	0.144821	0	0.148252	0.0509036	0	0.0302689	0.0746246	0.0155654	0.0216766
56321	Aatf	23.8874	42.4879	40.171	25.8667	25.0004	27.5701	17.2082	14.0379	17.0923	46.9432
268860	Abat	27.8829	21.3783	13.8452	11.8974	24.8279	23.9601	14.1934	19.2176	20.7256	14.6654
27410	Abca3	6.92029	4.73503	3.78466	5.08166	8.95944	5.28922	9.32	12.9066	13.3923	4.45329
329165	Abi2	34.1603	28.0864	16.5074	20.0699	28.6956	19.0276	31.7518	25.299	30.4351	20.7897
140500	Acap3	55.1374	60.7712	30.0555	29.9765	40.7273	46.6886	29.0262	40.8639	37.2948	54.3773
216739	Acsl6	11.2883	14.5377	8.36023	15.0315	15.9558	21.4124	16.0959	15.8811	13.5559	14.2438
68738	Acss1	10.2692	11.4126	7.19293	7.94202	16.7027	12.7724	6.99591	13.8327	17.771	13.702
11496	Adam22	6.99451	5.27697	4.47691	5.76304	6.27447	5.78898	7.83293	7.51738	6.28039	4.2969
72113	Adck1	9.70353	5.0333	5.34473	7.38814	9.31721	10.6749	7.67496	8.03151	5.05787	6.52553
11518	Add1	87.1875	64.5237	50.0596	56.529	75.3681	74.7512	87.516	92.0805	83.9389	55.892
57811	Rgr	0	0.0225232	0.0265851	0.0247037	0.0197919	0.0156322	0.00588445	0.011606	0.00605199	0.00842809
16872	Lhx4	0.552026	0.574213	0.205385	0.477124	1.71252	0.326073	0.381869	0.390032	0.294557	0.429737
11519	Add2	7.55771	3.615	5.84124	5.54372	5.75563	4.93894	8.47168	7.1806	7.51002	2.86109
107831	Adgrb1	47.3634	84.203	54.4701	52.7143	46.1919	64.9676	33.1131	29.3404	37.4582	51.6538
210933	Adgrb3	7.06119	4.25203	3.60753	4.90039	7.87259	6.42448	14.3045	11.6359	8.63241	4.47209
14766	Adgrg1	78.5812	153.501	91.2442	64.518	73.4294	87.7416	27.1716	33.9597	77.7346	85.0576
216439	Agap2	93.3584	40.3373	33.1314	38.6558	36.2847	54.7188	46.7203	32.9058	33.0552	19.2976
213990	Agap3	44.9037	34.2963	33.7968	36.3623	28.8306	40.8615	45.5816	28.165	31.79	27.6651
11640	Akap1	7.52077	7.3662	7.08035	7.15824	10.4579	7.40234	7.98012	10.7257	14.0872	7.67663
54194	Akap8l	41.3257	58.0353	30.9345	39.3158	19.0413	39.0172	26.4504	21.4105	27.2161	35.1444
433693	Akirin2	47.4819	25.5192	27.5118	30.2709	40.2391	23.8366	39.4892	34.815	36.9434	26.6494
23797	Akt3	20.941	9.60122	6.78441	6.06553	17.358	7.7543	16.0422	16.7928	18.7417	7.51383
231642	Alkbh2	5.52635	16.6484	14.9925	9.32083	5.68705	8.94164	5.73626	3.3193	3.63239	16.228
72041	Alkbh4	3.6267	7.27644	10.0757	5.95989	5.65056	7.10555	4.92212	4.50518	5.71399	7.76742
56332	Amotl2	8.14319	6.61685	4.02755	10.5364	18.0039	7.4007	15.4983	21.0694	35.1006	8.39424
231842	Amz1	15.1006	17.5075	16.6651	21.5642	22.8106	21.1427	29.8136	31.4963	23.6617	22.5827
71458	2900008C10Rik	3.5763	8.02835	1.87288	0.909132	4.28698	4.51191	1.44783	0.530844	0.229086	3.93468
59008	Anapc5	120.854	191.586	143.544	119.247	128.196	102.245	106.052	85.0173	115.287	151.331
56317	Anapc7	17.2554	28.0913	33.5653	28.0426	20.7482	26.6055	22.8667	15.7969	19.9868	31.5548
268445	Ankrd13b	25.2877	36.9583	28.5923	19.0398	22.966	25.1886	20.4542	16.3876	26.6168	30.6723
68839	Ankrd46	58.9018	39.2926	32.1456	40.5825	44.2225	50.1615	49.7658	49.649	38.6619	31.7244
382014	Ano8	7.18007	8.39709	11.4951	8.02998	5.62733	8.39841	8.35205	8.23641	8.58985	7.63165
55946	Ap3m1	22.4038	18.7614	14.4539	14.1816	21.8345	15.9697	24.0745	24.4615	21.274	17.5552
14160	Lgr5	1.7612	2.0818	2.13042	1.26728	1.24961	0.505352	1.22176	0.903631	1.64784	0.706092
11784	Apba2	35.3986	19.4515	26.8386	23.7771	19.0001	17.1805	28.4999	38.6286	9.86369	10.2943
23805	Apc2	22.0756	19.5985	11.9656	9.33184	26.1253	10.8125	9.69543	11.9371	20.3779	11.2685
66884	Appbp2	13.1708	5.22294	7.20817	4.23034	13.9452	4.90768	10.5491	21.4685	23.167	6.58484
77038	Arfgap2	22.0845	32.4396	36.5893	28.2797	28.676	31.2885	29.0579	26.9687	31.2943	32.7201
223666	Arhgap39	11.7885	8.84723	6.94529	7.60127	9.3354	8.04105	8.93758	8.45565	9.05056	7.88238
72754	Arhgef10l	21.1458	17.4852	14.566	18.0873	22.7621	17.3839	15.047	21.2225	20.1236	18.6519
54126	Arhgef7	24.0074	22.3524	16.3974	15.7787	13.917	17.5077	17.8235	22.1819	26.3158	22.2883
93760	Arid1a	14.4889	8.61641	7.99398	8.33571	13.0728	7.23535	12.3149	16.2554	17.6517	6.76248
68724	Arl8a	188.487	217.49	156.758	150.292	162.265	183.062	226.457	139.028	126.932	226.605
11877	Arvcf	13.7943	12.1451	9.19493	14.488	22.7374	27.6299	7.78866	18.9131	21.1568	17.4685
69547	Nkpd1	0.44539	0.719506	0.276184	1.75797	2.81687	0.316676	1.32044	0.361711	0.433818	1.27395
53404	Atoh7	0.27248	0.214721	0	0.235509	0.125788	0.0745137	0.0560984	0.221287	0.173087	0
21683	Tecta	0.935744	1.63938	4.78707	2.12304	1.10695	1.31602	0.715564	1.77432	0.488267	2.29119
53626	Insm1	0.284021	0.687434	1.03156	2.10415	1.09576	0.687933	1.81271	0.271849	0.0687308	0.418755
69090	Ascc1	15.1522	38.2089	36.7399	25.6776	15.2273	31.4062	11.2783	9.05551	10.9413	38.4936
17172	Ascl1	18.1834	23.3541	24.5704	15.0594	26.5484	1.5734	4.19062	8.75009	16.6536	8.25885
66403	Asf1a	13.0745	14.3254	14.9314	10.6205	12.1796	8.65172	10.1694	10.1313	10.7446	14.5819
68938	Aspscr1	32.2214	62.385	61.8712	49.0716	35.5935	55.4133	26.6475	22.3667	20.3708	77.7239
66514	Asrgl1	96.033	126.665	71.4862	88.6264	103.937	103.041	80.8172	90.7006	162.834	171.417
16467	Atcay	37.1705	53.4233	34.9357	31.3104	36.6615	34.4431	32.5423	28.7878	30.4891	42.489
232975	Atp1a3	97.0795	97.6315	78.58	87.5793	63.0943	202.604	229.907	105.716	32.8976	60.3747
11941	Atp2b2	11.8403	5.24085	3.26024	6.24009	3.50545	11.8739	12.9054	5.84948	2.70493	1.80332
21871	Atp6v0a2	10.1167	9.15627	9.82959	11.5133	14.6939	11.2419	20.6299	36.2639	23.8501	13.272
76252	Atp6v0e2	109.713	167.538	120.124	112.836	108.549	134.947	88.2999	82.1093	76.1338	105.946
20877	Aurkb	17.3554	22.6132	25.6618	19.1524	21.6643	16.9969	16.1114	8.43395	11.4757	20.1937
76898	B3gat1	76.7811	68.9993	21.6716	27.5413	50.6981	32.4644	30.2548	30.5917	54.6164	36.1143
280645	B3gat2	15.5511	6.60063	3.02039	4.12883	13.875	4.56578	7.91238	10.3981	28.7531	4.87345
101148	B630005N14Rik	8.12307	6.20673	6.72018	5.80098	8.11276	5.76532	6.56558	10.695	11.6555	5.63172
104416	Bap1	47.04	30.7235	24.02	27.6926	41.8304	23.1942	41.2832	39.301	48.3282	22.8234
12032	Bcan	329.831	662.91	253.918	544.366	389.819	315.984	118.803	168.295	539.163	814.252
77045	Bcl7a	19.8297	16.7298	11.7973	13.5963	18.1525	14.1114	22.3746	12.5748	21.7029	14.922
110279	Bcr	12.5548	9.76295	8.79323	8.0034	10.0186	9.22787	13.0759	9.95867	9.3494	7.00784
11799	Birc5	10.9	20.0122	20.9448	19.1006	13.7866	13.2809	9.75481	5.07952	5.82193	12.8284
12162	Bmp7	26.9956	42.5332	13.829	22.6107	32.058	24.3672	31.4762	33.6724	30.0308	51.4959
12183	Bpgm	47.1372	63.2637	43.4031	31.4486	36.7739	42.7733	25.1588	31.2629	35.9189	52.6787
207165	Bptf	11.5344	8.27632	5.97983	5.66426	8.36655	4.94153	6.16384	8.34521	9.43782	5.41655
26992	Brd7	48.1841	35.8978	24.8312	24.9967	36.8409	22.6088	28.2054	24.7687	30.5751	27.5522
215378	Brinp3	17.1503	20.8205	16.5874	15.1462	21.4498	14.4188	17.7156	24.8084	19.7178	15.0804
52592	Brms1l	24.6411	12.5017	8.22264	12.1838	19.655	12.2181	15.8588	16.8326	10.3205	10.6243
381979	Brsk1	41.9503	23.9437	17.4562	17.2637	16.329	21.9153	27.0361	16.0205	9.49967	12.4685
75770	Brsk2	11.2711	7.33948	4.81421	7.84187	6.20991	9.24676	15.5241	7.8893	3.77179	4.43918
72014	Btbd17	3.68933	23.1086	26.8809	9.69128	5.25973	16.0831	1.07232	2.81994	2.67672	8.44718
12237	Bub3	19.5509	19.2543	48.3211	35.4466	28.1096	28.6851	43.1671	25.1613	22.0339	29.453
215051	Bud13	4.51665	7.04553	7.21423	7.34364	6.11424	5.66446	6.40253	5.29916	6.479	9.07187
54377	Cacng4	194.765	165.509	54.398	47.6402	194.866	72.3782	82.557	92.4193	140.106	98.7689
81904	Cacng7	114.767	49.1874	21.7173	20.735	70.38	22.8806	52.1959	55.1113	38.9759	19.6066
239857	Cadm2	11.0941	8.31471	4.68253	7.0032	8.40134	6.57371	8.48866	14.3476	10.4352	5.53462
260299	Cadm4	221.771	341.458	190.86	211.433	243.269	172.246	191.88	188.646	155.598	157.545
67488	Calcoco1	25.1253	21.0767	26.8971	19.4144	23.4517	29.0429	18.9243	22.2237	27.0295	25.2097
227634	Camsap1	6.57576	4.17661	4.81684	4.65971	6.01171	4.21528	7.98224	6.96523	6.45057	3.96315
12361	Cask	18.7422	11.4988	7.35691	10.022	10.6189	7.18668	12.9709	21.1074	20.2028	8.81317
84653	Hes7	1.14475	0.601397	1.14366	0.879492	0.968857	1.28698	0.576114	0.516489	0.430922	0.487588
140721	Caskin2	47.156	16.012	8.09124	13.2717	64.1389	20.6712	5.20175	26.1232	44.8883	17.0139
12371	Casp9	6.36299	5.35288	6.29875	7.20297	6.85964	6.69075	6.06018	6.02097	6.83869	7.30734
234309	Cbr4	4.2155	4.54958	11.6267	11.5959	6.85349	15.3371	6.0224	5.49248	6.91572	13.1979
74041	Ddias	0.663622	0.630342	1.68645	1.00376	3.47933	0.738872	1.72004	1.04661	0.91838	0.796722
12411	Cbs	12.1326	21.4249	51.2915	42.2984	14.9823	33.9732	39.9894	30.8823	12.0635	21.1912
12412	Cbx1	33.2045	21.1603	15.0694	13.0325	29.0799	17.9236	21.1228	17.4302	19.4825	17.312
230899	Nppa	0.591633	1.39866	2.33879	0.553971	0.375544	2.10328	0.243612	0.330329	0.187911	0.828677
12418	Cbx4	10.2003	7.65075	4.76215	6.00214	7.36287	7.05206	5.59581	6.04526	7.8134	5.66315
12419	Cbx5	20.486	17.898	18.7842	16.3147	26.5858	17.6052	17.6002	26.5653	24.4606	16.9919
30951	Cbx8	4.01971	6.2081	7.96906	8.26731	7.92385	8.56934	4.34934	4.18189	3.98858	10.59
219158	Ccar2	23.7574	16.1997	21.8617	21.6879	27.8286	20.8755	31.8893	26.5818	28.907	19.601
70266	Ccbl1	8.68848	12.2538	11.5196	16.2677	11.3563	17.271	7.00647	7.23294	13.7102	19.5253
234388	Ccdc124	131.095	397.157	207.903	149.642	112.557	222.167	73.5437	50.2814	44.6872	252.143
104079	Nxph3	2.24571	1.36188	6.62977	2.31233	2.81266	3.87699	4.28176	1.6652	0.136452	1.00195
66264	Ccdc28b	72.4018	231.726	96.2186	75.5309	58.121	65.4257	32.8176	21.5458	20.0905	142.216
12444	Ccnd2	261.117	83.2215	397.269	41.2579	203.909	48.0801	115.574	102.819	225.354	54.9772
12449	Ccnf	2.7037	3.71033	10.7217	8.67483	12.1009	7.27104	14.5242	6.77999	6.45097	10.2204
12462	Cct3	151.249	353.343	284.844	240.443	186.605	201.118	134.051	133.875	164.614	386.858
12468	Cct7	137.151	256.023	319.08	177.669	113.856	163.444	117.738	96.848	111.995	240.193
52563	Cdc23	17.4798	3.84487	3.96353	6.30643	18.7793	6.14008	14.1793	13.176	19.0232	5.43135
12530	Cdc25a	7.26838	4.36901	4.36035	4.76277	5.87585	2.62554	4.3431	4.83893	7.00079	3.5688
246104	Rhbdl3	5.37075	6.92556	3.10835	3.8918	4.88361	4.8512	3.72599	2.91441	3.43923	2.60112
12532	Cdc25c	11.864	10.1697	9.58735	12.0178	10.5169	7.14457	9.04273	3.63876	5.4652	6.56883
216150	Cdc34	43.487	81.2454	71.349	67.3599	49.9204	72.5449	36.3709	30.1058	31.049	86.6214
71702	Cdc5l	32.7877	35.5925	36.9498	29.7199	28.6901	26.5852	33.5438	22.283	25.8156	37.1833
14793	Cdca3	42.4651	92.3062	104.546	47.6715	35.1688	29.6327	28.6373	12.8322	22.9271	52.9226
30953	Schip1	2.10971	0.649782	0.842974	0.667745	1.48148	0.511926	1.23881	1.28501	0.849391	0.30229
66953	Cdca7	12.0487	6.42526	17.3096	10.8029	15.8834	7.28568	15.1081	9.63737	13.7018	7.64171
52276	Cdca8	45.6228	78.8862	61.0232	56.0962	48.2498	41.8212	37.5093	16.275	21.3485	56.2138
16716	Ky	0.247527	0.319185	0.579077	0.265806	0.882989	0.375372	0.138985	0.169041	0.509827	0.484387
320873	Cdh10	7.1541	7.27875	5.13589	6.28714	7.47249	5.73132	7.4732	12.59	8.9136	5.78716
332359	Tigd3	1.50734	2.76396	3.0737	1.62016	1.6861	1.85492	1.65908	1.17706	1.27667	1.82919
23836	Cdh20	14.9015	13.084	11.787	8.78886	16.9343	10.5314	8.93927	19.2028	15.3811	8.89827
104010	Cdh22	4.91239	10.01	21.4043	10.7279	9.06844	12.9318	18.1553	7.99049	5.02464	9.63904
12567	Cdk4	300.072	550.673	521.7	324.918	393.5	281.403	250.023	181.31	228.922	473.526
12569	Cdk5r1	15.1367	3.62283	4.59806	8.66494	11.0225	9.70084	18.5943	11.9235	5.52673	4.1719
12576	Cdkn1b	33.9722	17.537	20.8025	16.3779	20.6413	15.9221	20.9407	22.6486	29.9682	14.1168
78784	Celf3	13.652	8.99195	11.8153	9.19252	11.276	13.9311	10.3694	9.55239	10.9394	13.2464
545389	Cep170	16.1129	8.35878	6.54459	7.13152	12.2644	5.48208	14.9389	17.3473	15.3343	7.12695
77048	Cep83	15.3989	15.2735	8.1228	8.47073	13.1086	8.87127	10.5001	9.07084	10.86	11.5638
94187	Zfp423	4.33958	2.81583	2.40171	1.95097	4.5796	2.98617	1.41989	2.01411	3.22223	2.23998
14894	Cfap20	191.789	225.955	73.6244	94.4855	81.8013	77.868	40.0904	45.7494	47.7327	95.309
216848	Chd3	36.645	19.4748	14.1186	14.5895	26.5532	22.5291	22.0545	17.0547	21.249	13.4674
320790	Chd7	11.8466	10.5205	7.71364	6.68343	10.3111	4.06016	5.9728	8.84727	11.9642	4.65947
12660	Chka	14.5874	19.4723	16.3697	15.3953	9.91163	12.2918	12.2886	12.1833	11.9911	16.0666
67064	Chmp1b	13.3008	5.02416	6.73448	10.0992	12.355	10.6334	11.8386	13.6532	13.808	8.83539
11438	Chrna4	14.6373	13.9373	7.40286	23.519	47.6554	23.6162	26.7577	14.7113	34.3365	22.3442
319565	Syne2	1.69375	0.738542	0.567153	0.863719	1.57684	0.708666	0.80087	1.23339	0.84041	0.447836
80986	Ckap2	16.8768	13.6337	11.9414	15.4153	8.97711	10.8805	16.4704	10.8346	12.2778	11.4266
70466	Ckap2l	20.7161	19.3742	16.518	17.5449	22.3839	13.0084	30.4911	11.3403	11.8104	14.7069
75786	Ckap5	28.1263	18.4449	16.8321	18.1653	28.6036	18.1701	34.8783	29.5164	26.8434	14.2108
76499	Clasp2	19.9209	14.581	11.9673	14.2816	18.5428	10.0815	15.9769	22.1442	17.4167	9.14958
432478	Tmprss9	0.189332	0.111899	0.0330198	0.143187	0.0409704	0.165035	0.051161	0.0216226	0.0751681	0.073276
269713	Clip2	70.0417	84.8605	52.3396	37.0862	77.5626	55.0198	50.6754	41.5013	48.8872	64.3698
67272	Cmtm5	52.4906	195.094	93.4187	55.6488	52.2481	88.7257	11.913	28.5311	31.0098	135.282
225631	Onecut2	0.198393	0.0685484	0.0596186	0.0896941	0.145834	0.0801282	0.0301627	0.165457	0.118269	0.0270006
104625	Cnot6	33.4679	19.5151	19.6408	19.623	26.8629	14.7768	19.031	29.2528	33.3481	16.6958
12799	Cnp	125.668	204.795	161.252	209.873	231.661	222.285	54.0612	258.383	325.459	295.125
12805	Cntn1	159.727	131.554	79.7282	81.2264	193.059	60.9677	74.8756	174.461	171.632	78.914
73368	Col20a1	5.24925	6.04335	9.03908	57.5391	7.25633	44.0572	4.25459	43.7872	32.5019	36.8643
12890	Cplx2	66.558	32.4107	48.9713	49.5916	25.069	79.9359	44.0904	18.4791	17.8707	16.7723
432508	Cpsf6	18.5844	12.6437	9.14637	10.9482	11.7082	7.27689	12.9351	14.6648	13.9868	9.61738
12929	Crkl	22.5079	13.7762	11.1566	14.2075	22.9333	10.232	18.8607	22.1588	25.2998	11.3696
12933	Crmp1	39.8133	22.047	23.2239	26.6284	28.7719	21.7328	44.7726	27.5321	27.8823	20.3512
110750	Cse1l	28.9756	23.4724	24.0189	24.7108	34.9225	20.9058	36.9628	31.9197	33.3615	23.2549
27373	Csnk1e	37.4802	17.2071	24.0916	20.1494	27.4427	21.9613	25.2643	20.3231	23.1487	16.3304
29873	Cspg5	211.022	647.715	249.186	353.984	281.788	154.255	168.297	223.32	218.925	248.173
18508	Pax6	1.75987	0.517522	2.81073	2.3818	2.11629	1.67621	1.63311	1.55298	0.68166	1.7315
13016	Ctbp1	159.964	188.558	161.242	137.619	169.757	123.249	142.363	93.872	115.526	146.228
13018	Ctcf	30.2557	16.163	13.9319	15.8104	26.385	14.8491	23.2567	23.0584	27.6677	14.281
12386	Ctnna2	29.7287	18.4592	18.3456	11.5131	21.7716	11.7237	16.3324	16.1906	13.9622	11.7837
18163	Ctnnd2	77.6128	58.8505	38.0615	29.5633	71.7317	35.8771	40.2312	41.0935	43.4988	42.6569
55936	Ctps2	5.99596	7.7995	6.89319	6.60514	5.4325	5.05697	5.16999	5.38	4.97903	7.29946
30785	Cttnbp2	8.2626	2.79398	5.64707	3.41291	7.62556	3.49389	3.98392	8.91947	9.20154	2.18244
66965	Ctu2	8.8516	14.8435	12.0151	11.7639	8.3264	10.4552	6.72687	6.30083	8.61201	15.932
67116	Cuedc2	61.7186	133.213	142.391	90.5088	38.2614	84.8558	45.5593	34.7321	36.771	110.556
432467	Hnrnph3	7.20161	2.00558	1.84122	1.93903	6.94505	1.7941	4.34323	3.49078	3.77231	1.86786
26554	Cul3	45.6187	41.338	25.5829	23.504	37.9481	28.6301	47.913	37.5853	40.6072	37.687
13497	Drp2	5.44335	2.88503	3.36451	2.64074	4.60831	3.18361	2.59565	3.55792	3.33508	1.89507
67285	Cwc27	19.8069	32.0799	31.5797	28.1448	17.5162	30.2564	20.7287	10.2539	14.9384	34.4485
52392	D1Ertd622e	15.1964	11.2046	12.1215	13.3409	10.3162	10.6423	16.4115	11.129	11.8626	12.6244
69601	Dab2ip	13.1123	6.71056	5.63999	6.56752	12.3137	6.75178	11.2017	8.94475	7.11572	4.85361
27214	Dbf4	11.5224	7.92684	9.23975	10.436	13.1205	9.3569	20.3793	7.57844	8.54104	9.88238
68087	Dcakd	86.6085	133.803	92.9348	68.0144	101.155	74.7506	60.9604	46.7975	55.8191	103.723
70762	Dclk2	25.6192	28.1773	27.5053	36.7313	41.0752	26.2404	30.108	30.9717	37.6183	32.1611
13190	Dct	21.8357	8.24061	3.12467	3.40306	4.20221	31.2493	0.658158	13.0249	38.044	29.6538
13193	Dcx	10.5138	7.48298	5.0952	3.72363	6.07164	0.860713	5.29151	5.13123	3.73494	3.85459
70511	Eef2kmt	3.07495	4.74092	6.76841	4.73768	4.1131	3.30611	3.31479	3.25726	3.43343	4.83213
51793	Ddah2	109.537	175.141	164.542	108.386	77.276	81.2448	76.4434	41.0672	64.8884	69.8222
13209	Ddx6	37.6036	31.7355	22.8853	21.9996	30.953	14.1312	25.6938	27.5218	39.9998	18.6595
195733	Grhl1	1.44731	0.533761	0.56002	1.42106	0.521149	0.693421	0.729438	0.803967	0.500138	0.747712
110052	Dek	47.9877	12.2359	11.7907	14.4319	32.8055	15.9022	37.3619	35.7539	36.47	10.255
320560	Dennd5b	4.06101	3.75865	22.4629	2.79147	3.24961	2.80648	3.15265	4.13689	3.9606	2.4526
13356	Dgcr2	29.9801	35.1534	32.7416	32.4337	44.4484	30.3581	35.6601	35.4044	44.7654	30.7937
11514	Adcy8	0.851669	3.39403	1.47118	0.820237	1.44348	0.918297	0.626222	1.4426	1.61786	1.58575
72831	Dhx30	28.9283	29.6959	20.4108	22.3576	23.3778	15.3424	24.3355	21.1882	25.7034	22.0876
71715	Dhx35	8.125	4.78743	5.55895	6.81979	7.43044	6.14907	7.91648	9.47656	7.56929	4.92646
68203	Diras2	10.1992	2.58895	4.28432	6.73539	7.29691	13.2027	13.464	10.0656	4.24557	2.27018
13388	Dll1	4.69765	1.76168	2.43982	4.37972	12.8302	4.01044	4.10183	6.87003	9.01285	2.6263
13389	Dll3	6.29236	17.6006	22.5499	3.62572	4.2133	0.449563	0.338458	3.1881	0.336091	0.28417
66233	Dmap1	23.0698	44.6082	50.4796	39.9726	27.8908	42.2852	18.5036	19.4814	21.879	48.2007
76594	Dnajc18	8.28197	8.51798	10.4625	12.4227	12.434	12.0185	10.9439	11.5681	13.5569	10.0695
227325	Dner	14.1679	10.8144	15.0832	12.3136	16.0837	9.8507	13.9775	18.4449	14.6471	5.06709
29861	Dpf1	66.1882	13.9126	45.7269	15.4766	11.6415	13.542	15.9134	23.1462	6.37109	8.31695
13483	Dpp6	18.1278	24.6265	14.3918	12.3111	20.5731	15.6242	17.3985	16.9753	10.2291	17.3206
67484	Eepd1	3.54744	3.59676	5.305	7.73134	4.80706	4.17728	4.28765	4.34005	2.51569	4.20676
26757	Dpysl4	9.12224	7.13973	13.8583	11.8602	10.0919	7.06454	11.699	6.22605	7.1819	8.35751
65254	Dpysl5	7.57853	5.39796	9.73702	5.1431	8.13954	3.49269	7.31536	6.66373	6.55152	5.30718
13508	Dscam	23.979	22.4286	8.12576	7.46569	20.3614	8.09481	10.8489	11.6271	18.7791	11.3385
114873	Dscaml1	10.8458	12.6868	3.26883	5.52085	12.9652	5.62505	5.27618	7.92221	11.1017	6.74291
66044	Dtd1	47.0522	58.8934	42.2244	52.2873	50.5604	39.3331	38.5059	30.6382	27.1772	61.6323
14357	Dtx1	17.438	23.0702	22.5542	16.1084	21.042	22.5737	26.8547	16.8199	11.5943	18.6573
224907	Dus3l	20.0989	26.8401	19.6189	20.1623	18.426	18.9486	20.6425	15.4944	21.8387	25.5795
66959	Dusp26	60.1499	145.241	146.344	127.029	50.6106	87.5419	67.2506	49.077	93.5235	123.247
67446	Dusp28	11.4584	13.1878	8.00621	13.4813	11.7879	10.4124	7.97455	7.21297	7.06975	9.65143
13544	Dvl3	21.6332	4.12282	3.24423	2.45238	15.4594	4.61011	13.8916	18.513	24.5739	4.18744
13549	Dyrk1b	4.157	6.47218	14.543	6.83734	8.25978	6.90984	7.05115	19.4623	6.32572	6.35311
13555	E2f1	3.48183	4.75483	6.75935	7.6489	5.50705	5.09622	4.55358	3.89608	4.95133	4.0485
228598	Ebf4	6.13845	15.9593	7.7315	5.95387	7.01729	6.64344	4.65175	4.66194	9.04331	11.7001
13618	Ednrb	64.0625	58.1189	33.2941	63.2953	142.48	79.6356	73.8837	90.5987	123.74	83.82
65967	Eefsec	8.57411	14.0663	11.31	9.92933	8.54671	15.5327	7.20861	5.60341	9.20676	19.1647
13637	Efna2	8.07466	7.09607	5.79796	4.11118	7.87579	5.46003	5.50849	4.49765	4.81249	5.90449
77683	Ehmt1	9.39567	5.31652	6.37955	6.7443	12.8239	6.11269	13.5984	12.6107	14.2652	5.90455
13663	Ei24	40.3011	44.7062	45.9985	41.0315	45.5976	42.0201	36.9684	34.229	46.0331	38.5869
434156	Eid2b	4.4514	4.36484	5.19123	4.56152	6.86543	3.27842	4.70727	10.7734	2.51705	2.99812
68626	Elac2	12.8304	13.5156	12.9593	11.1403	14.7058	13.8176	11.9822	11.0643	14.844	18.8778
15568	Elavl1	20.7817	33.3218	26.5487	21.9281	32.245	17.6164	18.9604	16.9929	22.3721	27.1024
15571	Elavl3	37.9694	63.8236	27.9208	21.616	16.5918	31.5501	26.6001	17.9914	17.7873	27.2522
15572	Elavl4	11.5294	5.93138	11.5626	6.04514	4.13058	5.09542	8.72412	6.16822	2.14623	3.44808
433938	Mn1	3.95514	1.84482	1.8115	1.74671	2.80345	1.96985	2.08035	2.78279	1.91079	0.979435
69257	Elf2	18.3167	14.7115	7.12585	9.43172	14.5887	7.93733	10.9311	11.4773	15.0469	6.87032
207393	Elfn2	10.6363	2.34554	2.79984	3.82259	9.85722	3.95255	6.42921	10.5397	8.5137	3.42895
140580	Elmo1	23.7151	17.2056	10.557	10.3809	25.5622	15.1823	14.7205	16.1856	16.8713	17.5092
140579	Elmo2	15.0424	9.41448	9.20873	10.5765	12.7133	12.5506	17.8548	15.5768	14.2789	8.91654
69638	Enho	51.6881	178.836	109.965	58.0178	55.5607	98.9532	14.7781	18.5463	19.8002	84.1139
67870	Enoph1	34.9501	34.3917	16.961	19.7008	21.2152	19.4514	21.214	14.4686	19.0784	25.6199
227867	Epc2	6.59316	3.63616	6.4379	5.47971	7.2412	5.44747	10.5426	8.64291	10.5925	4.38059
270190	Ephb1	5.77129	5.32086	6.07682	6.50209	7.30149	4.54794	5.36583	6.31571	10.7312	2.71154
13845	Ephb3	10.3733	5.45479	6.82376	6.25561	15.0013	8.54256	4.29975	10.5765	9.77138	4.64059
13855	Epn2	96.6487	77.9302	57.5968	52.7179	142.899	81.8074	42.8405	82.6813	215.94	72.9332
57837	Eral1	10.5326	16.168	12.1563	12.1204	13.842	16.0497	10.5164	8.05928	10.6998	20.5018
330863	Trim67	6.23196	3.92729	3.14648	2.86765	6.76712	2.01385	2.18967	3.4171	8.62487	2.32751
14009	Etv1	30.0902	17.5036	13.3864	13.9364	22.6526	11.5608	16.0145	23.256	17.5157	11.3358
14026	Evl	44.5545	42.8307	23.6248	29.0391	44.7885	27.551	27.6311	23.584	30.9689	34.1456
69940	Exoc1	13.1787	9.4462	10.8811	10.5688	11.8093	11.6115	15.4692	11.3991	11.9036	11.5518
227715	Exosc2	18.3949	24.4242	19.0553	20.7776	18.0947	17.5718	19.4546	13.8594	18.1197	20.6417
76897	Ralyl	3.52292	4.29041	3.23426	3.71717	2.31277	4.56674	4.33297	2.48948	0.455322	2.03718
14056	Ezh2	28.2748	20.2705	23.805	22.213	27.9097	16.3067	22.6697	17.5766	25.1161	22.7351
71885	Faap100	16.1814	27.1766	20.1878	19.5046	24.0147	23.3609	11.4891	9.44041	18.8406	29.8704
76267	Fads1	37.6925	51.4138	42.8431	39.668	38.6723	55.0481	42.1371	44.4262	52.7595	46.0478
56473	Fads2	64.9669	63.3056	47.8235	49.3818	84.6819	58.4794	56.3979	70.7883	87.5823	63.8253
73847	Fam110a	5.2744	12.1432	18.5639	9.7052	8.38636	6.78463	7.11698	3.16782	3.54891	8.50263
214469	Fam168b	62.6677	35.0739	30.6679	34.7004	60.2484	29.0097	56.253	43.61	55.2328	27.4448
102122	Fam192a	37.5777	55.8316	55.641	44.3788	36.845	46.0005	29.889	25.1023	35.8634	60.8169
231128	Fam193a	13.4691	6.62647	5.94848	5.92278	10.374	6.71107	12.8704	9.63712	10.702	6.53831
106014	Fam19a5	53.3311	82.2308	51.6933	51.3689	53.5521	56.2234	43.7313	41.6932	35.1581	64.6441
19125	Prodh	1.57544	3.32239	4.92902	5.3384	3.03727	7.2996	1.8466	1.88646	1.70585	2.15387
109212	Fam64a	27.2108	38.7882	42.4253	34.9407	28.3217	23.0784	24.0905	10.087	14.9651	28.1656
56279	Fam69b	20.8896	53.2864	44.7435	36.0232	28.4245	33.5932	29.6177	19.5689	19.9925	43.2674
225055	Fbxo11	36.0749	16.385	11.9175	16.4703	28.4082	16.3938	33.6297	30.2298	32.8274	13.4607
14088	Fancc	3.9311	4.26416	3.5768	3.1509	4.00083	3.7092	3.01591	2.91038	2.08599	3.86489
67141	Fbxo5	2.73686	4.22431	12.1814	8.85601	8.64577	6.3648	8.59172	4.29838	7.04034	8.80402
103583	Fbxw11	27.5935	14.8267	15.1208	18.5469	26.7558	17.5735	26.7285	31.4213	32.3865	14.581
14180	Fgf9	0.839362	0.852088	0.514361	0.716938	0.410279	0.95595	0.664805	0.541321	0.213275	0.375629
50754	Fbxw7	11.9407	12.8026	10.4184	12.8114	5.61163	11.5323	10.9829	7.46162	4.78713	7.04713
231672	Fbxw8	29.328	38.1606	34.2365	25.3628	34.1584	28.1155	27.8407	24.8298	29.5409	34.7402
207278	Fchsd2	18.467	11.5551	10.17	12.1652	31.0806	8.17184	25.7937	18.1392	25.6452	10.1559
235180	Fez1	229.551	232.425	107.897	111.807	149.97	137.517	153.882	98.1455	131.23	144.626
14199	Fhl1	43.1626	34.5297	38.0553	35.9345	41.6509	26.3653	26.0284	30.4923	28.768	31.8109
67161	Sclt1	5.1699	4.9592	4.04085	4.30466	4.17038	3.79724	4.15444	3.23962	4.13518	3.43606
14265	Fmr1	24.5306	14.1089	12.7499	11.9598	18.4829	9.3586	16.1937	19.726	20.384	11.1415
14236	Foxn2	6.8254	5.103	3.23038	4.96819	7.59332	4.02321	8.27242	8.38313	10.4537	5.09917
26383	Fto	46.5008	33.9326	31.3601	32.2782	41.4274	33.2956	35.9791	38.3427	38.9154	26.4924
320267	Fubp3	28.6243	16.1841	12.6258	14.1361	20.1546	12.549	23.586	19.9236	28.3684	12.1689
59095	Fxyd6	83.1809	187.857	179.752	158.416	116.51	107.779	123.193	62.6676	61.5463	122.452
14360	Fyn	226.254	170.397	106.519	124.155	213.631	102.968	134.552	180.938	232.491	164.887
56371	Fzr1	25.1143	29.8575	38.4384	38.7116	40.5952	37.3246	31.6953	26.2533	34.1528	38.691
14388	Gab1	37.7116	39.9698	26.5097	33.2528	36.1093	21.051	20.2278	31.5074	47.9058	28.5949
22036	Traip	3.42494	2.4183	3.97506	5.10836	5.0896	3.92875	3.65045	1.82765	3.72551	3.60626
23882	Gadd45g	120.837	67.7265	77.864	49.7185	23.3233	41.1067	51.3534	30.3347	21.8522	43.4213
545276	Gal3st3	4.32008	7.32063	15.1471	9.07223	7.71246	8.56969	9.78711	4.0806	6.60332	9.94229
14450	Gart	35.6755	36.4629	26.4186	30.3039	32.8025	25.4986	26.868	24.386	30.7624	37.8301
270076	Gcdh	8.56115	16.6885	21.7588	9.91472	8.35941	12.5838	5.25294	7.42155	9.99405	11.7255
14545	Gdap1	9.58213	4.02499	3.51488	5.93108	7.41167	5.24643	8.73322	8.63128	9.31821	3.40718
66569	Gdpd1	14.0024	22.464	22.2836	20.607	17.7175	14.8082	17.9271	14.8427	16.692	18.4858
67604	Get4	28.6159	42.915	46.9406	41.9889	29.3648	36.4126	30.1881	26.2684	27.0669	40.8171
11692	Gfer	12.8948	28.4157	29.9636	19.0264	14.6056	17.5307	14.9901	7.46142	9.03953	25.5031
272551	Gins2	8.97766	23.551	32.9259	18.1396	14.3148	13.5675	5.39906	7.41087	8.85445	22.92
216963	Git1	78.1831	62.1705	44.7869	46.7662	51.2157	81.5864	64.4524	52.2927	42.8355	58.6131
83396	Glis2	7.88302	5.1129	5.2944	3.82644	8.14896	4.49368	5.28044	4.93906	6.86561	3.64662
67201	Glod4	19.4073	19.9147	21.035	24.377	17.1071	30.913	18.3904	18.9449	20.8384	23.6601
73046	Glrx5	74.888	114.287	112.456	103.434	73.4645	71.425	42.7795	36.9139	52.8195	83.1988
14681	Gnao1	36.8757	28.2925	19.9672	23.5204	26.8529	39.1298	33.9028	30.6323	27.1114	26.1026
14702	Gng2	45.11	40.0514	20.8277	26.662	23.9145	21.0113	39.2633	20.8677	10.2441	29.6858
105348	Golm1	15.0738	17.9486	28.824	28.3911	12.5916	21.428	21.7307	20.8501	17.9625	23.84
73274	Gpbp1	48.2704	51.2317	36.9782	38.1629	39.6811	42.6264	51.9932	24.9978	35.3768	42.7912
268566	Gphn	24.5424	13.105	8.65695	13.085	21.4245	15.3894	17.6539	19.8484	13.4666	14.2967
209416	Gpkow	14.6993	8.74839	7.51185	7.43503	13.9809	8.76521	10.7463	13.9419	15.216	8.308
234267	Gpm6a	102.26	39.3403	53.431	75.1653	87.774	60.5523	111.518	148.85	146.384	30.378
574402	Gpr17	19.1334	11.4617	16.0691	24.0066	93.1422	33.7313	10.1842	100.169	73.4345	62.0293
22652	Mkrn3	1.92565	0.834604	1.82098	2.17755	3.03359	0.223804	3.17164	4.14424	0.0917422	0.667199
26913	Gprin1	8.34021	5.23839	9.22648	9.08536	7.27893	8.12975	14.5577	7.43657	4.21954	4.55776
67839	Gpsm1	21.5923	12.6281	16.0126	14.9281	18.6625	14.4657	16.1653	15.2749	14.9343	12.5545
71893	Noxo1	2.20979	2.56888	3.07464	3.04646	3.14892	3.64078	1.5115	1.51282	1.82136	3.44117
76123	Gpsm2	19.9556	20.3332	12.338	17.6733	22.2654	12.6895	11.1819	13.0041	14.9615	18.3478
108682	Gpt2	143.279	72.6698	47.7218	53.9325	141.976	89.4506	43.4334	75.6535	86.6614	56.4769
14800	Gria2	19.6264	12.0391	7.7368	17.907	15.7382	14.0503	21.0483	42.0021	16.5682	8.99596
14802	Gria4	20.6021	17.638	9.87497	6.94811	12.7158	3.70086	8.67875	15.6361	15.9442	6.34149
14807	Grik3	10.3728	12.272	6.82341	7.05167	11.0687	5.46844	13.6043	14.0945	22.0519	5.97837
242705	E2f2	2.73733	4.96451	2.5385	1.75148	3.33835	3.15737	2.41239	1.81161	3.15585	2.55163
110637	Grik4	11.4601	22.3278	11.4225	8.93285	10.3294	10.0171	9.1771	8.40056	8.70894	10.6147
56637	Gsk3b	16.5103	12.4361	9.83176	11.9202	15.8702	11.1124	13.9729	16.8605	19.8618	9.76025
14842	Gsx1	13.9777	21.3479	29.5638	20.1352	45.1049	24.4293	26.1988	10.8318	71.3105	44.1346
227835	Gtdc1	24.2936	21.5558	10.0231	16.2027	19.0743	17.0794	28.4441	13.2727	10.8044	17.5565
70239	Gtf3c5	11.3654	18.8765	20.9543	16.4806	15.3994	17.8168	15.4703	11.5523	12.9953	19.7497
243529	H1fx	43.5275	161.996	269.339	131.027	62.5477	84.0174	38.4369	20.8863	32.026	111.227
26914	H2afy	109.038	71.7035	76.4224	85.7088	103.022	75.539	87.943	66.7539	86.2737	75.3598
15184	Hdac5	38.942	61.3017	45.9963	26.6264	40.9317	26.5007	21.862	19.6582	24.0507	34.9475
15208	Hes5	4.2381	12.5619	27.863	33.3837	21.9438	10.1673	4.85848	6.78593	9.7081	21.1599
55927	Hes6	22.5944	42.7753	58.691	33.3946	17.0026	18.2098	11.6672	13.2586	15.5973	35.1544
215114	Hip1	86.0476	93.1305	44.6046	23.4654	65.902	27.6139	54.7184	53.4284	39.0768	43.8629
29816	Hip1r	35.5024	23.4631	17.4849	25.1515	37.1823	44.6777	18.2895	32.1444	53.2207	35.7366
15260	Hira	24.1824	16.4771	10.802	15.4148	25.4615	11.399	21.4239	16.0913	23.0764	13.7033
97165	Hmgb2	97.868	95.1887	116.282	91.8588	77.2007	61.1956	58.0656	40.5141	46.6988	68.3105
15357	Hmgcr	12.7967	8.38647	9.25961	8.72392	9.60875	18.3248	22.5888	16.8644	16.1522	11.3856
77134	Hnrnpa0	198.957	219.606	191.532	194.637	168.113	153.62	142.454	118.227	129.505	147.448
53379	Hnrnpa2b1	331.387	132.114	93.6163	103.064	198.058	100.286	188.806	178.475	216.694	101.313
11991	Hnrnpd	49.5372	27.0395	27.1437	28.7081	33.4426	25.7379	42.4938	31.0207	36.442	23.331
76187	Adhfe1	6.32806	4.90971	5.00189	4.87298	3.55245	4.91377	7.18967	2.23648	2.2911	4.61891
15388	Hnrnpl	150.494	198.527	251.262	167.478	152.228	108.264	118.679	149.113	95.6342	144.187
76936	Hnrnpm	118.096	110.763	113.525	96.6868	91.4127	51.1708	80.4985	67.212	69.85	81.8662
74326	Hnrnpr	18.771	13.9783	15.9656	13.2005	17.2463	11.5006	14.0505	16.2352	17.8194	13.2446
80292	Zxdc	3.2823	2.89412	7.8663	3.88482	3.50145	3.37689	3.14869	3.91919	4.7974	3.2489
15441	Hp1bp3	55.3567	29.1304	36.5982	34.3219	43.2275	27.4605	36.8671	39.8562	40.7259	25.7414
70024	Mcm10	2.12443	2.40091	4.54003	2.23028	3.55215	2.03193	3.55238	2.34809	2.42252	2.51189
666060	Frmpd1	2.40373	2.35939	5.48288	3.43572	2.33501	3.66529	2.9011	2.61261	1.13845	3.56906
15460	Hr	33.222	21.7832	18.2982	7.62924	22.4892	12.442	12.537	12.2001	20.0815	9.94353
15500	Hsf2	10.9698	7.36747	7.50769	11.0841	12.9805	8.01526	11.2603	13.0026	17.4011	9.29069
56542	Ick	13.1541	10.8631	5.80484	6.65841	11.7637	6.53783	8.33582	10.2576	13.8415	11.3495
269951	Idh2	32.5391	32.6434	46.661	40.5567	85.2231	33.0977	27.6471	28.3028	27.8546	38.7482
106633	Ift140	5.51391	5.7685	7.51951	4.71707	5.89064	4.17118	4.61043	4.74819	5.50216	6.55975
12589	Ift81	9.25508	7.97561	9.24001	6.98143	7.53131	7.94518	13.6405	7.63721	7.95614	7.79509
239114	Il17d	55.4882	80.9684	42.9944	54.4638	36.0381	39.1288	25.3062	24.467	23.6472	57.5782
67444	Ilkap	64.714	111.175	71.5593	64.894	57.2461	62.1356	45.377	27.9884	33.7064	79.5284
226180	Ina	25.0768	3.6571	1.88485	1.86092	10.3863	5.93735	16.2261	15.23	19.0786	2.70493
232664	Ccdc136	3.75821	4.69144	5.78256	5.24177	2.4646	4.81212	5.29327	3.00934	1.87416	4.19461
16319	Incenp	10.1259	10.7377	14.3464	13.8472	13.0471	9.016	19.7905	8.1796	12.1543	13.0712
210925	Ints9	9.67107	12.7691	14.3843	11.4364	11.0326	14.1725	12.2447	10.0535	12.0088	19.7533
217837	Itpk1	11.6777	16.0195	16.9451	13.2721	10.7323	29.0932	17.7399	15.35	14.4815	14.7993
76217	Jakmip2	17.7527	7.47181	6.21522	8.8039	14.792	9.93233	9.15294	12.0751	12.0609	8.37232
57748	Jmy	8.01147	5.95924	3.94023	5.76164	7.93949	6.78643	7.58766	7.69243	13.2358	6.66713
57340	Jph3	32.3688	24.5831	12.2047	19.0796	19.5136	19.3644	27.2493	15.1933	17.2555	14.9425
16490	Kcna2	5.05342	8.25921	4.91704	8.36033	5.02659	7.756	7.24503	6.85885	5.1693	6.69622
16494	Kcna6	10.2407	15.9855	55.3877	16.553	15.5011	24.5325	18.1539	21.2367	27.4971	19.3755
16499	Kcnab3	9.68233	6.09377	3.4765	4.72038	6.7716	5.69647	11.4928	3.59144	5.29085	2.35153
16508	Kcnd2	10.5372	9.63906	6.96612	6.22445	10.6025	7.9513	9.60127	12.9238	22.0452	7.08654
80906	Kcnip2	7.925	1.86189	10.0116	6.19734	2.23829	24.4854	6.98246	2.09872	3.0226	2.96103
56461	Kcnip3	56.9206	168.131	100.646	74.5535	47.9506	82.4276	40.272	32.2558	66.1665	78.4235
16513	Kcnj10	73.3458	67.7997	62.4144	54.417	102.898	113.914	59.434	119.345	128.552	76.9738
16526	Kcnk2	25.0307	31.755	19.7506	16.9563	21.0123	19.3884	15.0559	15.2762	25.1633	17.7143
69259	Kctd5	25.6344	17.9917	17.3141	24.5717	30.5832	20.0341	28.8609	26.7794	29.3551	17.7471
99982	Kdm1a	44.5999	42.3032	50.8655	58.8068	57.5341	47.1327	39.2772	41.9124	49.4288	58.1742
277250	Kdm3b	8.89046	2.66967	4.92315	5.44398	10.3706	5.72368	7.09906	10.1091	11.3388	3.1215
193796	Kdm4b	11.6321	13.0789	12.2544	13.1113	16.0605	13.1579	16.5101	13.1008	17.9883	14.6665
20218	Khdrbs1	63.6071	48.7466	54.4335	41.8124	47.9992	36.0905	44.4652	42.2305	43.9721	39.4228
16549	Khsrp	29.7725	34.1411	29.8221	25.5031	33.4476	24.4084	42.402	25.3243	32.845	36.6357
70218	Kif18b	5.52556	5.15562	6.65521	5.35824	10.9612	5.31714	9.43633	5.21626	5.98489	5.1807
16560	Kif1a	52.8276	25.1518	15.7577	27.001	45.8192	33.7971	55.6794	59.9377	51.3395	18.5193
16561	Kif1b	18.8826	11.9398	10.4582	14.0539	22.4437	14.5672	18.4762	31.5725	19.2044	10.3339
16565	Kif21b	29.3486	11.8992	5.03194	8.30181	19.4445	8.90218	18.7636	15.6565	32.9442	7.31932
668303	Kif26a	10.3923	5.8173	1.20348	2.42045	10.0887	2.39924	1.07283	3.37544	6.97302	2.52437
16563	Kif2a	24.2337	22.6062	15.5482	15.9589	20.756	17.6341	26.1741	15.6302	21.7552	18.2845
16568	Kif3a	32.3976	36.7173	22.4404	20.5541	19.9882	19.405	18.565	19.0936	19.8796	21.7072
16574	Kif5c	41.6906	11.852	7.95907	18.5928	14.7636	27.0014	37.5047	27.8392	13.4978	8.11935
66277	Klf15	6.91296	7.79229	21.5108	8.42348	6.51424	11.4743	5.76635	9.76691	9.23533	10.4655
71765	Klhdc3	85.86	144.959	122.459	88.2243	90.0881	100.278	87.5412	51.3477	57.8518	106.019
234258	Neil3	3.55566	3.10931	3.05417	3.55928	3.00234	3.06588	2.68914	1.90053	3.34189	3.57874
207952	Klhl25	2.84517	3.47951	10.8096	6.70584	10.8511	5.64688	4.8123	5.44552	4.98407	6.33102
52323	Klhl7	21.086	14.4641	10.4943	12.0915	18.7058	10.2541	19.8816	23.2748	20.3719	12.1225
114128	Laptm4b	40.5488	68.0751	98.3185	55.6431	57.3955	48.0607	36.0366	41.5088	44.8503	53.8631
107045	Lars	39.8196	27.228	34.9003	55.579	32.9426	40.0682	52.6442	31.717	40.7114	47.7178
269788	Lhfpl4	18.313	19.5479	8.51288	16.9551	21.5728	14.1302	15.3108	15.6213	21.3589	11.6854
16882	Lig3	8.28939	3.98893	3.31716	3.8456	9.05809	5.0878	6.84906	10.9902	11.6966	5.63147
235402	Lingo1	29.7206	37.9753	20.9409	34.5222	24.1622	39.3622	44.7732	17.0826	21.9445	30.4724
237403	Lingo3	8.35505	14.3714	7.63873	10.2517	15.2334	16.4097	6.95153	7.6371	12.7739	13.5837
16897	Llgl1	37.0388	14.0842	11.375	16.0864	40.6723	15.0189	22.6542	29.4011	45.0672	11.7744
93871	Brwd1	6.09335	3.37352	3.02322	3.87137	8.1443	3.66272	4.61906	5.2128	5.66513	2.92352
16906	Lmnb1	79.8463	21.8365	30.3813	45.8633	78.8544	30.5	67.2352	35.9718	57.2959	21.1496
16907	Lmnb2	12.4398	12.4256	13.7136	11.3597	16.0445	10.4343	13.6369	9.26815	15.5501	10.7365
20744	Strbp	5.14775	3.68222	2.99288	3.01877	3.83471	2.45105	4.98153	3.70955	3.16042	2.57439
109594	Lmo1	9.43805	15.0298	42.65	8.58798	7.60661	10.668	8.71162	2.79447	2.63128	6.77209
381983	Lmtk3	21.7892	41.2224	25.1883	21.7338	12.2687	24.1299	17.1725	19.6772	10.4183	17.8733
225875	Lrfn4	10.3055	21.3176	17.8948	14.7768	9.33717	11.8663	15.956	10.3025	17.5311	20.1902
228357	Lrp4	6.1523	3.09687	3.98879	5.36635	7.69312	4.29878	6.2527	10.2072	8.52279	2.75584
214345	Lrrc1	6.18483	7.63391	4.50533	3.75883	3.9131	2.29666	2.96755	3.48162	6.12063	5.28698
192198	Lrrc4	22.2076	13.7387	7.80908	8.63163	17.3549	10.887	15.3403	14.2344	13.2539	11.9191
272381	Lrrc4b	120.526	324.717	208.19	97.7287	119.07	89.0999	76.2156	93.5179	47.6674	153.562
231549	Lrrc8d	14.7077	15.9813	14.2778	17.9786	27.7227	20.3391	23.3746	27.5864	36.2766	23.6451
16979	Lrrn1	27.1283	15.178	14.4941	11.9541	30.4876	13.891	16.1977	36.9842	54.0067	10.9836
18109	Mycn	3.9518	2.41933	3.01674	4.2729	7.68612	2.82871	4.03558	4.68935	5.42064	2.45129
240479	Fam69c	2.39195	0.920019	1.8717	2.23148	3.62817	2.46072	1.38357	2.90227	2.2068	1.10837
16980	Lrrn2	20.5581	30.899	33.5516	25.0641	26.4077	28.7911	27.1531	20.9961	22.4868	30.1052
74342	Lrrtm1	12.2567	10.5785	8.18846	5.61913	12.383	9.47013	5.55755	12.5017	9.84557	10.8283
268890	Lsamp	19.3343	28.0826	17.922	17.4125	24.0805	27.0886	14.111	19.6878	27.447	34.471
241846	Lsm14b	41.4688	44.8423	28.31	28.3001	36.8467	27.3251	44.0729	23.7748	35.8196	32.889
68877	Maf1	68.1667	134.081	118.876	110.483	91.6389	90.7393	54.9918	48.3662	64.4252	110.992
75625	Mageh1	51.8647	54.0834	51.3145	43.6904	33.647	34.2027	32.3408	36.1134	36.3446	34.734
14924	Magi1	10.3663	7.63934	8.18366	5.28836	6.46304	6.39791	5.79032	7.85778	7.89985	6.13923
225743	Rnf165	4.81505	1.99205	2.1404	2.80675	3.6638	2.62278	4.13591	2.62589	2.95196	1.74344
50791	Magi2	17.3874	5.34353	3.83164	5.1429	13.8245	5.34051	12.0306	13.4748	11.7019	4.234
17756	Map2	96.9229	48.6535	37.7551	34.7567	65.4954	40.1038	70.2404	62.9495	53.7463	35.2264
26414	Mapk10	17.8911	8.37733	6.33349	7.80778	12.4361	11.0607	22.027	14.6092	9.80778	6.41008
170772	Glcci1	4.97817	2.54397	8.39679	2.86658	4.98734	2.97315	4.09694	4.77734	7.77479	2.20481
19099	Mapk8ip1	85.4166	130.587	85.8206	75.8581	76.4107	89.3938	68.0086	50.2499	54.8367	70.6101
26909	Exo1	1.80383	1.96548	3.46611	2.64338	3.28978	1.86961	3.10395	2.03463	2.40014	2.7055
30957	Mapk8ip3	40.195	51.1257	28.477	29.9094	36.3621	34.9285	48.398	41.8223	41.5501	28.7578
13589	Mapre1	44.7098	43.9472	31.5622	31.4258	41.9572	32.8035	35.3875	34.1466	36.0832	37.5481
17762	Mapt	48.5602	47.9261	27.2618	31.6032	39.9863	32.5838	31.0627	23.5667	29.1964	32.3191
17357	Marcksl1	550.942	581.044	536.485	576.054	600.732	304.001	269.661	361.106	352.585	443.25
226778	Mark1	23.4309	13.3771	7.44512	9.98267	17.403	10.8783	18.9844	16.3057	17.4831	9.56781
243372	Zfp775	1.69174	1.02943	1.67598	1.60063	2.37759	1.53572	1.59516	1.71331	1.72324	1.1512
17184	Matr3	93.9818	39.205	47.0279	59.9883	70.3572	46.2178	67.7847	72.0457	76.7454	34.7659
56525	Zfp235	1.91809	1.76342	1.86119	1.67831	2.0825	1.41818	2.25239	2.2789	1.60953	1.03693
17188	Maz	85.4157	139.843	175.172	69.7884	62.7165	69.2827	98.145	38.6704	37.9317	102.934
17192	Mbd3	149.582	381.793	341.665	203.766	180.322	224.738	107	75.6237	88.5399	319.335
140577	Ankrd6	4.23399	2.06608	2.54918	2.16343	5.42311	2.35978	1.5984	5.43685	4.55984	1.246
217588	Mbip	10.7059	9.09858	8.67226	9.72175	9.32777	11.9849	8.6547	9.80603	6.71458	10.0222
103537	Mbtd1	12.1577	7.30548	6.58444	6.97611	12.0654	5.76908	9.99444	10.5176	15.2175	6.08253
74002	Psd2	6.36908	3.02606	3.46056	3.49894	7.30562	6.53327	5.35087	4.22467	3.52814	2.27251
72039	Mccc1	4.92054	6.69113	6.51461	9.1455	5.04925	5.71222	5.0624	5.8021	10.5263	10.1243
17207	Mcf2l	7.08141	4.22469	3.86927	5.2105	5.58654	6.35705	7.99646	5.46493	5.14833	3.38475
17220	Mcm7	42.0661	61.2573	101.595	58.4741	54.951	47.9456	51.1312	32.5627	47.7976	63.4549
240087	Mdc1	7.49394	5.62503	3.9144	4.36773	8.5269	3.48447	8.36096	6.59955	6.33538	4.33268
214058	Megf11	11.6249	19.5697	6.11158	7.62357	11.6308	8.10594	11.1469	7.35092	14.1072	11.1888
17537	Meis3	30.8268	55.7742	41.8956	43.5107	30.9029	25.8194	25.3012	18.7904	884.237	25.3748
59052	Mettl9	62.5747	82.4991	85.6681	74.7413	63.3116	57.2403	70.1661	42.2378	54.8742	75.9822
72640	Mex3a	11.1662	7.56969	9.45154	5.57172	8.49659	4.16237	9.52779	7.3012	8.75174	6.71674
329178	Unc80	5.81081	3.52712	1.37931	2.46681	3.75608	2.85683	3.21779	3.6037	3.63556	2.48203
268510	Mgat5b	9.31966	8.88109	5.94291	5.87941	3.95861	13.9989	9.73216	4.76945	5.45627	5.88159
16502	Kcnc1	2.87103	2.64921	3.38151	1.94088	3.35658	2.83999	5.57735	2.16936	1.2609	1.39861
69674	Mif4gd	8.77415	8.50715	14.029	10.8667	6.568	10.7154	4.45891	6.35899	4.07789	9.64828
67139	Mis12	8.83639	5.08274	5.26407	4.85321	9.38297	4.70358	8.05882	7.36223	8.18503	4.50976
54484	Mkrn1	39.4242	37.4025	28.9787	32.3182	37.3252	30.0022	28.3052	29.1767	35.991	31.3537
170799	Rtkn2	2.81696	2.1625	3.13261	3.05466	5.49924	3.22349	2.83773	2.32993	3.03078	4.18393
246198	Mllt6	14.8513	11.103	8.53822	9.86765	11.8643	8.57302	9.54776	8.90884	14.2117	6.89216
56690	Mlycd	13.0206	19.854	17.2705	19.5977	13.7738	20.0069	11.5282	10.1476	16.4556	26.0327
17388	Mmp15	254.316	256.329	101.967	110.486	252.089	116.846	77.5912	155.309	265.741	119.581
77015	Mpped2	28.482	26.5911	21.6465	16.2439	22.4724	13.6427	21.1137	12.3201	17.609	20.1779
67568	Mrfap1	368.45	436.144	355.678	439.715	392.153	332.308	324.087	274.927	271.784	341.047
69527	Mrps9	32.6342	44.8735	42.8928	42.3467	30.3966	33.3658	22.7714	19.2281	23.8772	46.3231
17690	Msi1	39.0273	11.0579	8.16221	7.60733	39.0139	18.7653	28.825	23.0168	30.533	13.8938
74026	Msl1	39.5441	37.9039	22.0392	22.6935	28.8697	18.8516	20.2187	20.6845	29.1995	24.0682
53332	Mtmr1	10.5046	5.53599	3.67534	5.19145	8.04975	5.03619	7.47958	10.6047	10.4267	5.39148
211401	Mtss1	32.5385	17.2288	12.5367	15.1546	27.1626	10.7378	19.6797	22.1195	34.1308	12.8236
319211	Nol4	7.44704	2.5864	2.5265	3.21504	4.30518	2.67407	5.49437	4.36589	4.45259	1.96234
244654	Mtss1l	342.33	155.258	71.7467	76.609	354.678	122.198	115.43	132.023	238.084	123.956
17122	Mxd4	39.9706	28.4382	29.6008	19.1163	41.3853	31.7679	34.4299	39.9077	56.1101	24.5643
17909	Myo10	9.08995	5.781	7.455	7.76498	11.6488	6.77	6.43109	10.6305	8.77511	5.32212
17932	Myt1	8.462	6.51969	3.34096	7.29174	13.9144	5.83059	9.25689	14.9758	15.927	5.21287
234664	Nae1	24.166	15.3648	15.3707	21.1606	19.9275	17.5816	20.9857	21.6039	22.8182	18.9182
17955	Nap1l4	48.1797	27.7619	44.2765	38.499	46.6725	27.3408	55.4954	36.8505	41.1846	25.8432
50927	Nasp	41.2347	36.9194	38.1493	28.5521	33.9987	23.4771	25.7084	20.4445	29.5757	28.9596
52589	Ncald	138.476	90.1844	62.7919	100.354	172.441	71.3334	94.5897	108.428	158.239	92.8948
269424	Jade1	5.19827	5.38155	2.68263	3.18126	4.49357	3.07031	3.91473	3.97764	6.50385	2.38735
17967	Ncam1	26.2337	56.377	28.6749	33.6628	28.1073	24.6514	26.9149	41.9401	36.9552	31.5511
68298	Ncapd2	38.0741	43.1	69.9023	30.0125	37.1806	26.452	26.9332	21.6409	26.5152	30.7819
215387	Ncaph	10.9538	15.3688	15.7627	12.195	12.1551	13.6415	13.5779	8.31674	11.2275	14.7632
433702	Ncbp1	32.7133	26.338	21.8373	26.9801	30.8315	19.832	27.9545	28.6638	28.4083	26.4636
17995	Ndufv1	66.3661	175.522	135.517	125.597	54.0526	113.168	73.1739	51.1519	66.3769	147.504
117148	Necab2	19.845	21.6192	30.4558	22.7802	18.1934	38.2095	12.8975	6.85838	14.5161	19.7934
18027	Nfia	15.5214	26.1827	22.8148	14.3716	18.3556	14.0342	7.62067	11.558	14.1756	14.4993
18028	Nfib	20.1374	27.6353	24.7699	20.1804	17.4666	16.9343	10.856	15.7138	17.9109	15.3218
18032	Nfix	28.5682	15.6534	25.7047	14.4739	30.449	24.6373	18.08	21.793	31.0104	14.5371
235134	Nfrkb	6.80144	3.79984	3.46879	5.61169	6.34364	5.11217	5.28164	6.9688	9.04834	3.28504
68966	Ngdn	40.0205	80.0372	63.3613	51.6352	34.8827	48.0334	41.3165	24.0442	28.7324	68.2152
66257	Nicn1	22.0005	21.7784	22.5425	28.4223	30.0519	23.3108	27.441	18.5261	20.0741	22.7289
67149	Nkain1	45.6767	72.7712	59.4533	37.1535	55.285	57.4313	44.3456	34.6693	50.7968	80.6862
58237	Nkain4	43.2813	79.7406	36.8563	87.3861	63.2484	72.0391	12.2767	34.0665	75.3202	45.443
93960	Nkd1	6.97546	15.407	11.4673	5.40312	6.8106	11.4077	4.97073	3.72947	2.33487	11.6278
18088	Nkx2-2	17.8314	33.9646	23.0927	34.0564	26.6375	22.2582	25.8321	18.3965	35.3068	46.5249
216856	Nlgn2	78.6389	66.3448	28.5316	35.9548	71.7009	44.6993	42.6003	79.3826	101.449	41.2887
245537	Nlgn3	15.5257	23.5153	18.8468	16.0665	30.5619	20.4227	23.3069	32.5369	39.2154	27.562
67134	Nop56	61.1678	142.693	130.581	79.8989	58.4269	84.5092	71.6431	49.4348	67.1888	142.699
18128	Notch1	8.56291	5.65653	6.20191	9.08007	19.2053	8.601	22.8579	17.2655	15.1663	5.76507
664883	Nova1	20.8038	24.9222	15.777	14.4939	13.2415	11.3814	15.8859	14.7341	15.7892	15.444
384569	Nova2	8.59718	8.19438	8.60963	4.89893	8.13372	5.00644	6.75131	5.60222	3.66559	4.81108
27386	Npas3	10.5326	17.7339	19.9493	10.5156	14.4328	10.0325	11.5336	10.6752	10.1706	12.9398
18146	Npdc1	85.4078	239.765	240.571	133.728	87.6697	145.19	100.575	71.8742	73.3551	179.87
67122	Nrarp	21.555	22.2142	28.1398	17.1624	40.3048	12.514	11.4212	12.6262	8.34851	14.0414
18181	Nrf1	8.39322	8.24798	6.40492	5.55486	6.97758	5.09056	7.17349	5.72272	7.15904	6.3284
22360	Nrsn1	24.4237	17.5886	17.2739	31.5407	21.336	79.0501	86.2227	57.9907	6.26904	9.59323
15569	Elavl2	3.92931	2.23746	2.34476	2.80687	2.64015	1.94298	4.22215	3.09819	2.17119	2.00781
240055	Neurl1b	1.75694	1.39752	1.80008	2.56327	1.83407	2.38425	2.5334	1.4644	1.26291	1.36726
16580	Kifc5b	2.0226	1.87584	2.25756	2.59535	2.59645	1.92737	3.69967	1.42148	1.97663	1.91311
18189	Nrxn1	23.7817	22.478	13.3942	17.2098	11.6559	14.4325	16.8975	22.2043	10.9998	9.2231
18190	Nrxn2	23.5965	35.3419	60.7926	31.4542	20.5383	23.6883	27.962	30.5989	18.985	19.6201
67872	Nsmce4a	26.0043	38.5151	76.3779	37.3449	26.9809	27.8297	30.645	15.3012	15.216	29.6559
235106	Ntm	27.7604	28.3781	21.069	28.7612	18.6282	27.4295	24.4624	24.3302	20.6355	12.8388
18213	Ntrk3	6.97274	7.70005	9.56669	5.35019	24.0707	8.76221	13.213	10.5213	12.5898	7.32921
16511	Kcnh2	3.44703	3.82506	3.97507	2.23449	2.98368	4.56653	3.24243	2.55482	2.86554	2.73819
26426	Nubp2	25.6665	35.7105	41.8184	41.2058	36.8921	37.4939	26.0387	22.6316	25.5636	50.6949
17766	Nudt1	6.18085	14.6634	37.5309	14.898	10.2479	15.855	6.1296	4.6396	2.76497	12.8608
66977	Nuf2	16.3998	15.9902	10.8439	10.664	18.5348	11.0005	15.9758	8.16714	8.09659	12.8389
69482	Nup35	5.19258	5.22976	11.5122	9.50477	11.5751	8.0064	11.5545	7.296	9.85927	10.1309
71805	Nup93	14.3219	10.098	12.4256	14.9485	17.602	13.5247	17.8727	17.2767	17.3264	16.1272
67459	Nvl	9.32309	5.41539	5.41677	5.29894	7.96351	4.70094	8.22501	9.26639	10.9961	4.37186
18231	Nxph1	54.9697	18.8588	14.0297	15.3153	34.9692	11.8854	51.5646	38.9827	19.2939	8.59807
18263	Odc1	61.2999	40.9146	71.8393	64.744	86.0183	65.1271	79.3802	91.3493	70.6925	46.6187
56177	Olfm1	67.3171	41.1105	73.9375	88.8516	30.8783	111.911	100.484	43.7837	25.1754	36.5889
50914	Olig1	1495.66	1906.94	1105.53	1146.63	2277.37	856.473	650.653	808.157	1817.19	1167.23
50913	Olig2	418.363	445.574	226.572	206.377	359.314	185.529	184.728	268.694	522.095	252.932
72284	Oraov1	6.34256	5.32692	5.66661	5.73443	5.1866	4.4674	8.6596	5.88376	4.87718	5.96148
66612	Ormdl3	32.0834	40.4313	38.2799	35.6581	35.5354	30.7134	25.7434	29.2757	33.6634	32.2245
228983	Osbpl2	18.478	23.0561	19.0015	17.8755	21.9099	20.2775	21.2438	16.9865	21.6974	23.7355
18439	P2rx7	8.50202	9.87447	12.2517	9.7317	12.0981	9.94867	15.9322	15.4452	18.7684	10.5702
18483	Palm	59.1726	100.215	102.062	72.0651	41.6902	97.0266	46.3272	30.7264	24.9837	81.9829
11545	Parp1	53.6024	44.7775	35.4042	34.7632	51.4132	36.5102	44.1956	44.1432	52.5842	47.5221
101187	Parp11	9.66923	5.47469	76.6563	5.70115	10.0472	6.17679	9.14461	9.37231	20.5948	9.17505
56218	Patz1	21.4924	12.64	12.7523	10.9469	19.6946	9.54319	14.9131	12.8835	18.9914	11.9518
52033	Pbk	52.4433	43.3812	35.8688	39.6401	41.6454	25.8104	39.9675	13.8993	24.2438	29.8522
18514	Pbx1	13.649	11.7449	11.6017	11.5077	12.1932	9.31502	11.8224	12.6191	9.61025	8.81314
66904	Pccb	33.95	31.463	23.6796	34.5399	43.3492	31.4968	19.6908	21.8631	23.0846	33.6314
11994	Pcdh15	9.63829	6.95053	3.94745	3.67029	9.62886	2.75389	3.89552	11.9187	12.9239	3.87189
22658	Pcgf2	18.2886	21.9926	17.8421	11.9457	15.7679	18.3499	11.1089	9.85784	18.0899	18.6647
245867	Pcmtd2	28.8347	22.1814	15.2088	18.8301	20.1334	15.1416	15.4208	33.8365	22.2198	17.4608
26878	B3galt2	2.0802	0.211062	0.70586	1.05716	0.568768	1.13528	1.09182	1.32141	0.618168	0.386996
18549	Pcsk2	10.0478	5.41895	11.5742	18.3297	3.60418	22.4672	21.1886	8.7549	3.09279	3.4609
18582	Pde6d	62.9548	103.924	60.8199	43.2844	61.3477	56.7758	49.4714	30.6397	39.4439	87.4775
22095	Tshr	0.0754714	0.0297367	0.116999	0.0144958	0.0522613	0.123833	0.0207175	0.0715074	0.0319611	0.0370912
18585	Pde9a	10.8517	9.03513	15.6561	14.1716	13.4381	20.1447	7.68091	16.2588	12.4155	28.8867
18618	Pemt	5.22051	14.9975	12.6313	13.3937	7.29867	10.2735	4.97947	4.54828	2.7915	18.6482
19305	Pex5	25.2181	18.7832	17.3056	15.801	19.2994	13.2	15.0989	18.5838	20.0696	12.9555
18645	Pfn2	137.103	154.479	76.5229	103.146	110.043	141.893	96.2657	128.22	116.718	78.4882
74189	Phactr3	28.1371	29.0551	8.87725	12.9096	20.626	17.1009	13.6142	11.0498	13.765	18.0465
268448	Phf12	16.6857	9.79004	7.34021	7.81811	13.887	9.05464	12.0129	13.9381	18.3728	7.78781
75725	Phf14	14.5708	15.7905	11.7981	10.1433	10.5313	7.05988	8.22164	7.44661	7.4381	10.5589
271305	Phf21b	7.51202	5.24992	4.17195	2.72032	5.66503	5.20016	3.39345	4.4152	9.6482	4.22974
70998	Phf6	20.7596	9.62965	8.03341	8.39199	13.2739	6.07658	10.4118	14.8355	13.6864	7.59123
67158	Sft2d3	2.51632	2.75087	3.11169	4.37493	3.57557	2.86387	3.15329	3.48172	4.2317	2.48335
236539	Phgdh	211.197	380.3	271.421	322.676	193.261	230.865	174.888	97.0643	172.444	427.25
98432	Phlpp1	34.8992	24.6864	12.1885	14.5785	33.8711	15.9965	21.2864	28.0066	41.8539	17.557
70911	Phyhipl	29.7917	27.0452	28.9104	32.0284	29.2239	40.9281	36.0632	43.8016	44.3011	58.6672
59004	Pias4	10.6346	12.2229	15.4073	13.1309	15.7801	16.1826	12.6827	10.731	13.8221	18.8152
98496	Pid1	33.424	13.2782	9.6503	7.05996	21.118	10.5861	19.6029	18.9674	24.201	7.42923
18708	Pik3r1	35.2655	17.7488	14.4002	23.9507	32.619	20.8027	44.5058	30.717	33.3433	14.2259
110789	Adgrv1	0.634395	0.419932	0.155387	0.301575	0.676516	0.378197	0.420564	0.443078	0.640748	0.30305
72400	Pinx1	10.4373	17.2365	17.728	8.55048	6.26381	14.0478	10.6882	6.08088	5.78451	19.6439
18744	Pja1	65.2638	51.5158	46.1905	39.9047	42.5863	44.581	38.1116	38.5844	42.9182	46.7031
18767	Pkia	42.204	29.8376	21.9304	29.5121	36.089	22.9764	27.3971	32.2848	34.2554	18.5103
268930	Pkmyt1	8.33877	14.8088	9.26647	8.67997	8.84189	8.15667	9.79314	3.84593	7.53807	12.5191
227937	Pkp4	33.4399	23.8839	13.6775	15.4351	33.4243	21.235	24.8175	20.5244	21.7034	20.1078
53357	Pla2g6	7.36244	13.0216	11.2468	6.49624	7.50678	10.2619	4.6219	6.81682	6.27992	18.0928
70235	Poc1a	4.16621	7.64165	4.78829	4.78053	6.41653	4.53761	3.94858	2.24593	2.50961	6.48148
71592	Pogk	26.2645	17.7778	7.57756	9.89327	24.466	11.3879	17.9142	16.9501	25.7482	14.0652
18969	Pola2	6.36134	8.7978	9.96749	7.03573	5.7945	5.55739	9.08864	4.52475	8.13605	8.40966
67967	Pold3	6.04502	6.16375	9.83978	7.20176	11.634	7.22674	10.1919	6.20296	5.67347	7.57576
70428	Polr3b	5.94886	5.9415	9.68916	8.53536	8.85988	6.9631	7.11857	7.61275	7.75666	8.43651
26939	Polr3e	5.77266	6.16169	5.44123	4.26352	4.61902	3.99143	6.96394	5.03305	5.18771	3.8001
99011	Pomt1	6.98802	11.8001	10.2679	7.04025	7.41372	9.4362	9.19517	7.00579	8.21627	9.76545
18993	Pou3f3	83.4781	58.4666	48.3026	38.8658	45.3171	28.6065	48.1816	35.4247	71.8814	39.4252
18121	Nog	1.67996	1.28196	2.13622	2.09532	1.98794	1.57014	1.03762	2.8107	2.1073	1.7307
277939	C2cd3	3.50541	1.49661	2.84201	1.34757	4.61562	1.71261	4.92153	2.87762	2.8449	1.57826
19043	Ppm1b	16.1296	14.1818	12.4357	12.1449	12.4845	10.9351	14.8106	13.2756	14.9126	10.4628
19044	Ppox	7.09256	8.86122	11.7328	8.34173	7.72448	10.6246	6.82053	5.93319	7.51374	10.3843
58994	Smpd3	3.8903	3.69755	4.37916	3.55459	5.04693	6.37014	5.31562	3.34638	3.73206	2.00869
94315	Prcc	40.6132	128.323	83.8295	61.4984	41.7987	57.6547	30.0029	27.1866	31.186	108.61
19076	Prim2	22.9181	26.4544	16.1033	17.395	24.1057	18.9885	20.3896	13.4553	15.8327	21.4633
18760	Prkd1	16.1886	8.97939	7.12626	9.83	20.7416	9.37488	7.53251	13.1559	8.88807	7.27533
71974	Prmt3	15.7099	17.2142	23.6329	12.9978	13.6351	8.11736	12.2427	14.9369	7.38828	12.8975
99890	Prmt6	8.35424	6.35476	5.18942	7.37113	7.00362	5.75115	5.71535	7.79765	8.40252	5.99614
17922	Myo7b	0.0930177	0.0439802	0.0576798	0.289428	0.0858819	0.300158	0.0191506	0.0604334	0.0669658	0.131658
19139	Prps1	31.1662	28.0578	25.0814	31.3554	35.7971	27.4022	31.0217	24.8065	37.5577	23.2683
67763	Prpsap1	57.0851	105.754	69.4396	62.1614	52.6806	80.4712	27.4606	30.9719	46.7974	95.2108
212627	Prpsap2	29.7947	34.1834	37.7521	26.0737	31.3191	25.4312	18.8081	20.5879	25.977	28.7393
320683	Zfp629	3.39486	2.93064	4.99763	3.26346	3.28097	2.37394	5.54334	3.44766	3.80786	2.98545
16500	Kcnb1	5.44935	4.2408	4.41421	2.66697	3.55017	4.95767	7.65273	3.62719	2.20219	2.22716
107272	Psat1	131.64	153.742	64.7704	103.029	71.0911	81.0078	142.466	95.5316	118.673	156.688
237758	Zfp454	2.54456	2.11483	3.12492	2.13057	3.0147	3.26179	2.17327	2.1674	2.70238	2.84891
72415	Sgol1	2.4915	2.91828	3.00216	2.53519	2.90944	2.17409	5.46994	1.72449	2.43156	2.31426
101739	Psip1	81.115	66.445	66.0782	52.3905	62.2077	48.8012	51.0482	52.4842	59.0703	55.5361
22123	Psmd3	119.437	244.464	179.761	151.325	127.328	174.137	81.4472	86.523	104.941	240.297
19192	Psme3	52.9978	46.2093	35.433	34.5439	49.9479	39.8815	43.5389	43.1547	51.1529	44.0808
66645	Pspc1	24.0241	10.171	13.606	16.0939	18.4829	11.7889	31.1116	25.5761	23.088	9.45397
56195	Ptbp2	36.9233	19.6466	16.2848	20.4145	40.0305	17.254	39.3673	25.8864	31.6666	10.0064
96979	Ptges2	11.2859	15.7906	16.8271	13.917	12.3533	20.287	13.3722	9.22076	9.09771	15.9111
14083	Ptk2	19.2854	16.1073	14.899	17.6454	16.4733	16.2382	19.2405	18.61	22.9459	15.2204
84113	Ptov1	293.202	593.037	346.492	213.59	163.321	128.23	105.24	95.0444	73.2426	217.649
56527	Mast1	5.15674	3.8477	2.8501	3.10056	3.1626	3.34494	4.58008	5.14384	2.67437	2.78409
19280	Ptprs	31.7216	26.9155	31.7506	32.9263	37.9245	29.8114	28.7793	43.8308	39.1734	22.0556
239420	Csmd3	1.69803	0.85702	0.297781	0.55884	1.20191	0.440319	0.536988	2.03601	1.36973	0.344295
67959	Puf60	238.684	286.521	225.114	191.861	223.95	245.77	125.397	130.748	145.38	256.656
58235	Pvrl1	4.32867	7.40768	6.65537	8.57854	5.44126	3.33258	3.80086	5.23867	10.7218	5.91535
19317	Qk	106.744	53.2569	43.6704	56.2116	89.2823	42.194	69.8294	108.08	110.828	42.6169
19326	Rab11b	42.7589	45.6198	43.4638	37.2076	49.3717	40.8898	37.0069	26.6434	22.6283	41.7066
268902	Robo2	5.00805	1.97523	1.38423	1.83941	4.47028	2.95851	2.63517	3.79284	4.40407	1.28954
19337	Rab33a	10.3056	14.8334	18.7149	16.421	9.34513	10.9566	10.8035	16.5253	13.8054	21.7063
19339	Rab3a	137.77	143.638	87.6665	103.471	50.9677	163.566	119.071	60.221	30.7584	96.5087
69908	Rab3b	10.7843	8.67291	10.8783	13.6091	13.759	16.8565	10.7136	5.64631	5.02057	9.55098
67295	Rab3c	3.88043	6.54772	8.43525	3.71134	5.85027	4.6273	3.83416	3.38276	1.89683	3.51781
230119	Zbtb5	4.05438	4.2925	5.05308	4.22907	5.59483	3.51165	4.26068	4.59698	6.53129	5.05094
270192	Rab6b	55.5579	29.1159	24.8466	29.8191	35.1299	44.0424	66.1822	33.6242	26.8735	20.0793
243499	Lrrtm4	1.98106	2.64928	1.78801	1.92992	1.86009	1.42554	1.0836	3.6046	2.57551	1.84161
319642	Rab9b	2.57555	2.32505	1.7386	2.67694	4.12382	2.72814	2.53718	4.15685	2.5611	1.88425
26934	Racgap1	56.2873	55.8152	40.423	36.5019	53.1882	30.6321	44.5008	20.7849	26.5814	33.3135
24057	Sh3yl1	3.82365	4.21327	2.61215	2.68868	0.912497	3.31413	4.50981	2.32895	2.18188	2.40788
237911	Brip1	0.896083	0.98255	1.13507	1.06493	1.13487	1.16075	0.943065	1.05928	1.23955	0.99609
22062	Trp73	0.0767405	0.036284	0.0999314	0.0795936	0.063768	0.138507	0.0710973	0.023371	0.0682469	0.0678868
19362	Rad51ap1	5.30111	5.47626	66.607	5.92942	6.75555	6.65141	5.21394	4.44986	5.3058	6.187
110351	Rap1gap	71.1591	96.2974	37.5245	30.4713	53.2398	90.2223	33.4386	41.628	46.9673	63.343
76108	Rap2a	27.8913	16.3858	12.7846	15.0806	21.2336	15.8493	24.7784	28.4094	19.7648	16.7176
56508	Rapgef4	23.0552	2.80842	2.50845	3.32414	3.83172	10.1749	15.8448	9.69812	3.04809	2.02854
19647	Rbbp6	8.24278	5.33486	7.78438	6.27871	5.42007	5.28213	9.82805	8.15728	6.78648	5.24432
236732	Rbm10	19.6665	32.2125	22.3622	14.6132	16.1608	15.6833	13.5795	12.3202	14.8949	25.5274
76938	Rbm17	86.1669	97.4432	76.3061	72.4718	67.1028	65.2918	75.7987	43.1358	50.3352	83.0374
66704	Rbm4b	6.54398	10.2168	14.1888	8.16558	6.9596	7.10934	6.01448	6.20329	8.28548	12.6647
78287	Rbsn	12.7079	10.6435	7.84369	7.08556	11.9119	8.3314	10.4266	13.2248	17.5972	8.68587
108911	Rcc2	151.813	140.114	104.039	114.653	141.076	91.1848	103.571	84.2338	116.947	120.899
70530	Lrfn2	1.29385	1.43278	2.43226	2.69567	1.29204	2.50283	2.60771	2.36422	0.795935	1.3012
104383	Rcor2	4.93143	3.95805	7.9469	5.57783	4.80606	3.67944	6.2296	2.3362	6.43275	4.25476
52250	Reep1	15.9443	9.69042	9.72685	11.2237	14.6243	12.2509	20.8519	23.4335	17.1606	8.85115
58887	Repin1	10.5883	9.33688	14.1022	10.3306	13.3595	10.3706	9.30812	11.3158	16.1011	9.87235
19714	Rev3l	21.235	9.48124	6.81557	8.30739	20.6834	5.35115	13.1228	18.4779	15.8334	6.52953
69263	Rfc3	26.0033	38.0931	49.3123	34.6866	30.5386	34.6075	24.434	15.4491	20.4072	44.2508
245902	Ccdc15	0.347847	0.287817	0.226483	0.0400866	0.377365	0.228297	0.393882	0.21187	0.287251	0.225658
72151	Rfc5	11.5765	16.4764	27.6446	18.6433	20.5479	18.6069	14.8109	8.92183	12.6364	18.538
170767	Rfxap	24.4438	53.9658	28.4159	32.8753	22.3068	24.4737	14.2685	15.0727	18.9019	23.7141
71729	Rgs12	6.61605	7.1126	10.9357	8.54597	10.6393	10.4542	9.85054	7.15219	7.98792	7.50649
24012	Rgs7	13.2624	13.4621	12.6264	12.5709	12.006	16.6375	22.727	15.3653	9.77138	20.5279
52882	Rgs7bp	11.284	18.9004	9.71945	7.76475	5.10395	13.745	13.2069	7.92805	6.58877	7.4261
73296	Rhobtb3	20.97	8.83652	5.45187	9.50954	22.2085	9.75304	22.3093	24.5267	31.2061	10.8169
59040	Rhot1	12.104	5.65639	6.19649	8.17468	12.7413	9.07558	13.4103	13.3104	14.1259	7.13003
237422	Ric8b	7.33093	5.52056	5.46271	4.57063	6.35977	6.33186	6.93938	6.5473	7.44567	5.73461
108653	Rimklb	11.9146	7.10792	3.70988	7.95875	15.6977	7.37068	9.50195	9.78562	11.4336	9.3159
74386	Rmi1	5.08132	5.71971	5.3245	5.37594	7.00077	6.1579	5.89272	5.27176	6.61633	6.24835
108797	Mex3b	3.93644	1.38601	2.55968	2.73013	9.67716	1.98281	6.53277	4.68599	6.42996	1.85228
22671	Rnf112	23.7211	8.34313	5.75528	14.6072	12.4245	10.607	12.9399	10.567	7.70176	5.91715
68031	Rnf146	8.53946	3.75135	3.82215	5.59703	9.52093	4.78587	7.90866	7.93325	9.40986	4.22745
68846	Rnf208	31.1522	67.811	44.6333	37.9764	26.9435	65.0751	35.2056	19.4975	10.8683	33.8781
66743	Rnf220	43.2754	40.2574	33.5195	35.8395	37.8964	37.2775	35.3472	25.6353	28.4866	34.2055
73469	Rnf38	11.3384	5.08304	4.11726	6.02183	10.3812	5.17856	9.79556	12.6252	13.172	4.63473
225283	Rprd1a	26.6424	9.51178	9.59045	11.5836	19.5752	12.9848	13.8529	17.7456	21.8484	9.25579
67874	Rprm	60.2162	39.1792	75.695	31.6243	30.8031	15.7551	22.0455	30.7092	47.0358	37.9148
71989	Rpusd4	5.09478	7.17827	8.58921	7.50954	4.36269	6.49351	4.31274	4.59937	9.17448	8.10855
18015	Nf1	5.20948	3.78439	2.7886	3.58421	4.85443	3.30868	3.40298	6.67391	5.41965	2.68267
210356	Nckap5	2.9821	0.903507	0.891213	1.07007	2.63902	0.87438	4.17912	2.12784	1.24122	0.619036
20166	Rtkn	37.9143	49.1035	49.8928	44.1631	19.1913	45.5636	24.1467	29.0612	23.543	56.7973
20168	Rtn3	57.5923	69.0736	70.6532	72.6089	47.8635	75.9876	92.9549	76.5818	71.133	60.7512
52822	Rufy3	21.0176	22.4708	16.6178	17.1659	16.3423	15.6421	21.6562	13.7424	13.0967	16.64
72568	Lin9	5.72984	2.20157	2.27379	3.01838	5.52613	2.42995	5.80778	4.40385	5.65272	1.72773
240752	Pik3c2b	2.89697	2.05947	0.982903	1.24749	2.59144	1.5647	1.94211	2.58084	2.97647	1.38625
51799	Rundc3a	82.8443	149.203	111.916	92.2821	82.6771	118.746	62.9864	46.218	53.5371	103.14
224902	Safb2	23.8212	40.6637	29.4886	30.8241	20.1802	24.308	17.8068	17.0809	22.0591	34.1232
20689	Sall3	23.3851	7.16126	11.1876	9.38547	21.1652	8.62619	16.1075	18.1362	36.585	10.5036
244141	Nars2	1.94836	1.65973	3.26003	2.70945	4.10027	2.15207	4.19505	2.36683	2.78645	3.16791
666704	Samd1	22.972	33.8955	34.5473	20.3497	27.4688	24.9177	20.9048	15.3864	21.124	36.593
22355	Vipr2	0.845211	0.827801	1.05571	0.615731	0.752501	0.911334	0.201358	1.5665	0.928074	0.790423
20227	Sart1	14.8363	25.7836	21.9095	17.0074	9.80104	14.5163	15.451	10.6259	15.0546	24.2961
53890	Sart3	18.2932	19.0231	19.7187	18.3724	22.4462	15.0451	24.0616	15.6061	18.6867	18.4412
20230	Satb1	21.6041	10.5122	6.17744	8.39962	15.7356	6.35749	15.2738	14.6039	15.8655	6.73273
104175	Sbk1	39.8232	31.8303	31.5227	19.7782	28.0672	15.7167	34.5967	18.9205	25.3413	17.1063
56807	Scamp5	70.5359	95.7575	53.4554	64.7895	59.3131	64.1645	67.9572	61.4776	76.2121	65.3174
50880	Scly	12.9264	23.7073	11.8856	11.3326	12.3751	10.7567	8.34994	6.98227	6.30548	17.7752
105782	Scrib	26.2901	20.6679	12.4461	16.52	29.0167	20.6918	14.4357	16.1253	24.1283	18.0685
20970	Sdc3	122.435	145.053	122.178	97.2041	161.156	147.673	104.272	171.565	199.203	97.1397
12299	Cacng1	0.169875	0.803195	1.04285	0.146826	0.141159	1.19854	0.167875	0.600123	0.258983	0.270497
68112	Sdccag3	37.632	49.1926	31.4872	32.1236	31.0359	38.1904	37.0326	26.1537	33.5686	41.3617
263803	Pkn3	0.223116	0.280214	0.45397	0.421842	0.260718	0.308885	0.387578	0.339744	0.584634	0.160367
20357	Sema5b	8.61218	8.69535	8.76155	5.49744	10.747	7.83817	6.58811	7.11435	8.34283	7.8011
75826	Senp2	14.9757	11.9775	7.55173	11.7909	13.3206	11.1771	12.1964	12.3056	13.6127	10.6743
72661	Serp2	36.8595	70.8176	42.4075	53.4824	29.2558	67.966	33.7967	18.9047	11.9945	56.4445
20370	Sez6	15.5069	9.90607	10.6165	11.8987	11.2967	26.1693	14.8679	9.58129	6.50929	8.14467
56747	Sez6l	8.88697	8.3116	6.89679	7.64628	9.33792	8.66957	10.0686	10.2773	8.6515	7.46322
319322	Sf3b2	76.5986	71.624	78.7734	71.6141	58.7145	55.5292	78.3877	69.2557	81.3102	66.2962
71514	Sfpq	135.225	102.492	79.7993	85.8414	93.5315	53.496	87.6429	72.9844	84.0138	89.3617
52551	Sgta	88.2096	141.016	138.008	105.108	99.7197	117.075	68.0701	62.9594	67.3146	139.761
98402	Sh3bp4	29.7332	13.4559	17.4403	18.1777	36.6475	19.4815	11.574	32.635	30.0204	22.8378
232813	Shisa7	24.5831	40.4465	11.7715	13.3142	17.4988	11.739	11.3719	13.7342	13.0917	18.1053
20437	Siah1a	9.78679	7.55952	13.9701	12.4622	11.8765	11.1612	11.7543	12.4533	13.6525	9.92632
64383	Sirt2	158.31	260.595	341.294	145.647	130.498	127.123	66.3424	875.192	79.2549	252.474
75387	Sirt4	4.63731	5.02468	7.10436	6.09074	3.85655	6.02367	4.40862	4.23682	5.16951	5.75125
242748	Ptchd2	2.70473	2.50763	2.3539	1.99216	2.51135	3.09881	1.64441	3.67591	2.3725	2.43845
94249	Slc24a3	6.6408	5.66136	4.29938	4.94485	11.6865	6.60433	10.9254	6.46013	6.81322	4.9871
74011	Slc25a27	9.05055	8.55847	3.80592	7.96715	7.52062	9.38423	6.64224	7.42118	8.22276	12.4065
229517	Slc25a44	18.121	25.5445	13.4926	18.7572	18.2102	21.0692	23.0678	19.1781	21.2544	27.2586
56017	Slc2a8	6.5144	14.6351	17.1377	14.5681	10.3535	13.6185	8.32588	8.91575	12.3521	14.4591
110893	Slc8a3	3.62912	7.82642	4.18574	4.46806	6.14298	5.40548	3.96497	5.18723	2.63831	6.72762
236794	Slc9a6	7.70714	9.12979	6.63515	9.95258	8.5955	9.46048	10.4808	12.9437	12.052	7.95796
76965	Slitrk1	8.1917	4.59142	2.58453	4.08026	8.21575	5.19808	5.07736	13.5513	14.8046	3.07896
98366	Smap1	26.0559	8.76475	3.60902	6.63561	22.3455	8.53006	21.9608	15.82	20.1301	6.90149
20586	Smarca4	53.0195	30.9301	21.3159	23.6303	37.6951	22.0719	32.6283	32.2742	34.6364	20.7945
20587	Smarcb1	104.092	185.785	144.496	114.251	101.082	131.271	79.8463	52.3587	60.1678	176.418
66859	Slc16a9	0.126183	0.108475	1.80321	0.733692	0.746681	0.950505	0.984831	0.84543	0.568374	0.527684
83797	Smarcd1	73.4477	60.463	46.6257	54.6084	75.7603	61.7131	52.8104	46.884	38.4876	56.7059
66993	Smarcd3	33.4558	40.1901	51.5706	35.9611	21.3293	44.7277	29.9712	14.5616	16.3454	29.533
14211	Smc2	10.8849	4.67312	3.9797	4.63693	9.43583	3.87994	8.77685	9.58253	11.0124	3.39927
13436	Dnmt3b	0.76511	0.457777	0.456869	0.514341	0.562516	0.534701	0.682593	0.443008	0.876036	0.509717
67847	Sncaip	6.12464	3.84412	5.34372	5.71037	9.13576	4.62905	4.46717	5.96125	4.92021	3.98411
11787	Apbb2	3.15216	4.2274	3.73756	3.69202	3.982	4.40831	4.18494	4.70119	4.02714	3.46606
20623	Snrk	7.81165	6.4516	4.58241	4.44039	7.33701	4.84454	8.10214	8.05162	8.90085	3.58207
76167	Snrnp35	13.0251	19.8646	22.5246	14.784	13.8143	15.6295	14.8645	8.22987	9.22497	19.9986
69150	Snx4	34.7629	24.1759	25.3756	32.5488	31.0839	25.7045	27.5185	35.7722	29.4078	28.8275
76357	Trmt5	2.69378	3.70519	6.81067	5.20687	6.15564	6.30844	6.38291	4.48971	2.64453	7.40894
20666	Sox11	39.8177	29.1725	17.5711	13.6439	15.7269	8.80039	9.72014	8.59284	17.7542	17.1178
76044	Ncapg2	4.31371	2.3922	1.92847	2.68531	4.74849	2.18836	3.52059	4.02976	6.10155	1.99835
16514	Kcnj11	2.36283	0.921081	1.01705	2.04223	1.58396	2.12405	4.30829	1.63822	0.455072	0.277956
20667	Sox12	30.283	36.9395	26.0331	21.1958	37.645	32.0795	38.9963	17.6368	36.2429	38.3414
20674	Sox2	37.6768	26.5953	41.0507	43.8989	48.7571	39.4292	70.059	53.1143	94.3381	49.3913
208908	Ccdc62	0.490047	0.295789	0.47521	0.504661	0.41876	0.607325	0.315553	0.349289	0.417263	0.737888
107934	Celsr3	1.47602	0.690354	0.691393	1.25739	1.61525	0.932147	1.78395	1.7916	1.41204	0.450899
20675	Sox3	54.6675	60.8991	42.877	72.8765	71.6811	42.056	33.2026	32.1884	38.8126	56.2395
20677	Sox4	16.4844	13.6936	24.0228	15.8268	28.6666	10.5147	43.9915	57.8321	69.5455	10.1748
20678	Sox5	8.10863	5.69813	5.28731	2.59143	5.58021	4.65888	4.547	7.46436	6.89256	3.98343
20679	Sox6	12.224	11.3478	10.1072	8.44103	18.5317	7.92613	12.3336	17.0078	24.019	10.0877
15434	Hoxd3	0.0985885	0.133183	0.0524008	0.279981	0.555905	0.0346635	0.765505	0.0600494	0.0178932	0.373775
20681	Sox8	69.4919	38.9687	64.3712	56.6469	133.066	55.2778	51.2714	56.0153	37.0963	67.6834
209645	Bend7	5.80538	3.75216	1.97168	2.52265	4.62486	2.00121	5.01333	4.48975	6.36727	3.0154
243382	Ppm1k	2.77136	2.89352	3.50766	3.51992	2.58081	3.09379	2.83317	3.85511	4.77235	2.52965
78912	Sp2	14.1806	8.77101	5.79959	6.73935	11.5634	8.40765	10.1476	9.67902	13.1398	8.00565
74455	Nsun6	0.778758	0.617053	1.35319	0.991148	1.10223	1.01801	1.13113	1.15717	1.26662	0.847891
70834	Spag9	40.7511	19.833	11.8136	16.8093	31.3116	18.2443	22.8263	39.2946	38.6074	14.3733
66897	Naa16	3.14319	2.31899	2.2761	2.3247	2.36644	2.23253	3.12703	3.08374	2.61976	2.87386
57815	Spata5	9.62107	13.4809	10.6865	12.1882	13.5093	8.25028	10.731	9.69271	8.44915	12.0149
68916	Cdkal1	1.78997	3.96427	4.42978	2.73115	3.05621	3.55192	3.32067	2.76696	3.02526	5.27628
67629	Spc24	12.9069	23.1354	17.2752	14.2195	15.6093	10.9865	7.5789	3.89385	8.06414	15.1166
79043	Spsb3	15.1907	24.6366	25.3261	22.6767	16.9869	22.2077	21.0308	14.0841	19.4754	26.2446
68549	Sgol2a	1.84135	1.69485	2.77264	2.28942	3.49077	1.83877	4.60512	2.62921	2.81394	1.7157
269397	Ss18l1	4.46233	5.02031	4.1158	4.0024	3.42038	4.11369	5.54114	4.82625	5.36613	3.83992
211949	Spsb4	6.73875	8.35507	12.1613	4.41578	6.3655	4.28153	3.55139	2.27533	4.7343	6.56065
20740	Sptan1	76.4377	72.5161	59.4859	52.2024	70.8015	68.8302	59.4615	66.9725	48.7578	58.6111
20743	Sptbn2	31.7695	14.0566	10.3132	15.1086	10.2658	26.4259	33.9503	17.9387	12.2958	9.46611
20688	Sp4	2.76046	1.5913	1.27327	1.70814	2.54241	1.74405	2.41608	2.55933	3.11257	1.31121
56013	Srcin1	9.43019	3.47515	3.12758	6.10158	3.19799	8.2516	13.2908	11.813	6.70976	4.54227
259302	Srgap3	14.6865	9.64504	7.02921	8.31674	11.0362	8.62995	12.2613	13.582	8.78291	8.32096
117600	Srgap1	3.57976	3.29247	2.061	2.29004	5.93478	3.27552	3.28908	4.72686	4.57117	3.52273
20817	Srpk2	23.6621	17.6479	12.8298	12.2456	18.663	13.8845	23.236	19.085	20.0088	14.8761
27364	Srr	9.52464	5.7076	5.2724	4.54591	7.30705	5.32111	6.14898	8.95781	9.72825	4.55499
72475	Ssbp3	25.7769	26.1899	25.4754	24.9882	25.326	30.3932	38.7	18.8172	19.5271	17.552
64213	St7	8.61009	14.2239	26.507	9.97794	8.5174	10.3949	8.74122	7.57314	11.1082	13.6078
319478	Cxxc4	3.39024	2.94104	1.10301	2.59697	4.55921	2.92458	1.96364	4.08118	4.63065	2.98622
238161	Akap6	4.48027	2.69264	1.95955	2.26146	4.13381	3.32273	5.35731	5.19339	1.80626	1.98697
99138	Stard7	60.2069	50.2955	37.5169	44.7753	70.7287	37.4672	55.0387	43.0828	62.0016	40.7137
268878	Atp13a5	0.513716	0.191757	0.192808	0.225901	0.455584	0.672841	0.528822	0.247026	0.246177	0.103646
29819	Stau2	20.4218	11.8189	3.89376	5.75733	15.7573	6.567	18.4834	14.8593	14.1854	6.34302
59041	Stk25	50.1919	42.2398	37.234	45.8894	54.7087	42.0118	52.9478	41.9937	45.3516	39.6566
57740	Stk32c	8.01657	3.81579	9.10801	16.5393	2.54585	21.437	18.864	8.29098	1.99365	5.90181
16765	Stmn1	345.831	427.335	512.939	382.49	189.012	340.088	244.965	121.491	93.5895	288.877
71069	Stox2	12.4098	5.35316	3.96688	5.27336	12.4317	4.52589	7.67879	11.3989	12.9348	3.94289
211651	Fancd2	2.21461	1.11179	0.84305	1.18986	2.21445	1.58536	2.07024	1.96867	2.04771	0.9909
72149	Strada	9.997	12.4438	14.0077	10.8493	11.1629	13.1989	9.61923	7.87078	8.4944	16.9479
232811	Suv420h2	8.32069	12.3861	17.2649	8.69327	9.5481	6.60121	6.47202	5.68069	4.01934	11.8095
269529	Fbxo10	3.10465	2.77321	3.69174	3.51433	4.72114	2.87265	4.77212	5.46353	4.03397	3.29263
68666	Svop	9.62146	7.53646	14.6172	21.7102	5.02798	27.5638	24.4995	11.0643	3.82193	6.59351
71846	Syce2	16.3428	29.3462	10.4941	22.6932	25.7051	12.4307	9.19311	5.16752	5.71074	20.1981
229521	Syt11	145.696	336.239	222.665	221.008	198.674	187.81	155.191	178.412	163.902	277.606
57752	Tacc2	11.6997	7.36056	8.8933	6.7304	7.46955	7.00016	8.48358	5.47648	6.65615	6.04314
27878	Tada1	22.247	12.8217	15.2138	17.795	18.3226	13.8097	18.3445	20.3896	18.1766	12.0072
228980	Taf4a	9.22439	5.32068	2.97463	3.84259	7.1876	3.74591	8.32913	6.49111	7.68558	3.6549
56370	Tagln3	95.0282	117.187	139.024	144.039	70.8655	152.808	145.041	73.7853	59.1368	113.661
330177	Taok3	22.7697	15.1881	7.52625	6.55748	12.5913	9.86124	15.761	12.2608	14.1377	10.8007
231225	Tapt1	7.13415	7.75432	9.47967	10.1858	9.66126	10.0238	16.1494	15.4692	16.2371	8.62201
22229	Ucp3	0.0834803	0.177618	0.186357	0.274183	0.300597	0.561592	0.134059	0.264405	0.0424233	0.177238
94190	Ophn1	3.98117	3.63693	4.59256	3.50388	4.05965	3.5646	4.04473	4.97642	4.49005	5.77474
230908	Tardbp	36.129	33.3208	34.5384	26.298	28.0784	15.2631	25.8369	25.0918	23.9011	25.8974
68449	Tbc1d10b	13.8539	17.3919	22.6901	14.9653	13.8066	14.5481	20.4036	13.336	12.4858	15.307
100855	Tbc1d14	23.8875	13.853	12.4322	15.7014	25.9716	14.0343	17.8598	27.2229	26.2685	12.0618
73174	Tbkbp1	25.0379	27.5966	14.2264	12.6052	16.3959	14.1665	11.324	11.1	12.1369	14.6577
21406	Tcf12	29.2427	12.0661	11.9662	13.8974	20.2272	5.93636	27.4989	23.2027	28.4152	9.51599
21423	Tcf3	43.2111	52.1668	56.3231	38.0851	44.987	34.9303	28.205	22.8103	31.2552	40.8761
21413	Tcf4	47.88	26.6249	55.6913	51.2256	35.0012	22.9973	27.5087	42.9541	50.6146	21.0791
21415	Tcf7l1	6.48109	5.04579	10.421	3.44437	6.41272	7.38803	8.77681	7.75694	6.88264	6.12226
72634	Tdrkh	16.4568	16.0251	12.7679	14.5171	18.7009	11.679	11.7362	14.1008	15.0978	21.5165
67556	Pigm	2.67296	2.78295	2.32551	2.84234	3.25315	2.59602	3.59537	3.66071	2.96368	3.3104
83383	Tfap4	3.57847	4.50426	5.01972	6.95491	5.2774	5.53828	5.66294	4.26498	6.7703	7.4777
75291	Zbtb3	0.532855	1.49299	2.66172	1.82516	1.28461	1.4086	2.19409	1.34631	1.4793	2.6886
59016	Thap11	34.1042	46.0378	39.5185	31.0634	32.2843	23.9327	24.6022	21.1633	19.8235	33.0456
14472	Gbx2	1.19194	0.61356	3.20085	1.41239	0.559125	4.05339	0.451215	0.784548	0.720517	2.15987
50492	Thop1	31.4959	55.7319	50.9145	36.0096	35.211	37.9415	23.6036	20.1951	24.6875	51.4163
21833	Thra	171.531	144.851	67.2318	71.1401	119.85	103.117	64.4819	93.6713	123.342	89.2805
69663	Ddx51	3.88815	3.32981	3.60084	2.86488	3.98897	2.76774	4.70921	4.21762	5.80767	3.29035
239667	Dip2b	4.91113	3.91274	3.88851	4.50592	5.23702	3.78858	4.30069	7.02097	7.67175	3.64238
105663	Thtpa	11.2006	16.5238	14.1006	12.2068	12.0527	15.118	16.2545	10.6015	13.9006	19.5492
21841	Tia1	19.5015	11.0354	9.61655	8.47106	10.6379	6.54467	9.07735	12.0281	14.189	8.1459
211468	Kcnh8	1.11547	1.0706	0.301509	0.519141	0.363105	0.703943	0.094217	0.749108	2.02278	0.404831
74094	Tjap1	14.5375	20.1813	16.1883	9.43395	14.6365	15.9063	13.4928	14.3037	18.4293	22.6971
21887	Tle3	32.8971	22.7816	16.2313	15.9994	30.2121	13.2268	18.693	22.9614	27.665	17.0009
330401	Tmcc1	9.24068	6.70745	4.21448	6.35614	7.45294	5.31198	6.37397	7.80927	8.24426	5.51293
68875	Tmcc2	17.3796	14.2103	9.95571	10.6808	11.6861	10.4232	13.6364	12.8416	16.7351	10.4228
19699	Reln	4.18922	2.64317	0.766965	2.32529	2.99282	1.84596	5.20078	4.57759	2.17505	1.4836
81907	Tmem108	4.74921	15.3756	7.0123	2.98532	10.5482	4.66821	13.723	11.827	12.2009	13.495
71988	Esco2	2.43907	2.13314	2.42604	2.44932	3.03623	2.16293	4.76324	2.22413	3.53757	2.09531
621976	Tmem170b	7.29653	6.1182	3.81758	5.16345	6.35126	5.19569	6.22481	6.41639	6.00011	4.60907
319998	Tmem198	9.1658	10.5248	10.6482	13.0149	7.90135	11.6937	11.8654	6.9956	5.60849	6.73487
237823	Pfas	3.47819	2.44254	3.33072	3.53873	4.23491	2.31122	3.17089	5.50351	7.03599	2.28213
66950	Tmem206	4.34581	5.88388	5.7423	6.52074	5.51371	5.29607	8.36472	5.34136	6.36107	6.57938
69071	Tmem97	14.2577	27.8348	32.3128	21.5191	25.3936	21.96	22.3657	13.8201	15.7181	25.6323
215627	Zbtb8b	0.18646	0.117548	0.971231	0.37604	0.327096	0.57109	0.391563	0.522427	0.260578	0.615804
21917	Tmpo	42.4695	33.0703	26.4267	27.7452	51.8084	28.4768	34.4037	29.1798	53.5804	31.7782
72053	Tmub2	13.5901	21.1784	21.8512	18.8992	16.2173	21.5719	16.8235	16.7498	17.155	21.9122
51789	Tnk2	46.136	37.1859	22.1744	27.5608	35.951	34.878	28.8868	24.047	21.9618	23.7334
70472	Atad2	3.75421	2.66937	3.21099	2.61699	3.82478	2.41321	4.03784	4.31924	5.95282	2.55125
319207	Pgbd1	0.730672	0.310386	0.605295	0.453913	0.790569	0.561975	1.26927	0.6328	0.529414	0.47468
217351	Tnrc6c	9.00045	8.85096	6.8864	6.36666	7.38041	4.7523	6.49329	6.47184	6.70792	5.45164
216810	Tom1l2	24.0993	22.6096	18.1687	20.1	21.032	23.5545	22.2908	18.8544	21.8949	17.8526
21974	Top2b	43.3607	33.1144	28.9124	37.1261	40.5116	24.6975	56.0949	42.8643	40.8504	29.8662
235559	Topbp1	12.9709	7.38247	7.40103	7.47858	15.3501	4.40872	12.0764	10.8278	15.3208	5.71599
12217	Bsn	5.24204	0.991284	0.989958	2.51586	1.886	3.37268	4.47798	3.68181	1.92234	0.589866
244579	Tox3	10.2532	5.99174	6.86993	4.93439	11.1774	3.81203	8.33306	8.95838	8.13937	5.92228
20462	Tra2b	83.2755	76.9827	84.1355	69.0145	68.9597	53.1002	71.9728	58.2433	63.722	80.1709
231712	Trafd1	32.52	21.9795	32.7103	25.3224	28.7464	24.9798	22.8579	24.0836	31.9682	28.5936
67095	Trak1	19.1015	12.2932	10.1637	9.67586	15.9617	10.3785	14.5316	13.6577	13.3669	7.89003
116837	Rims1	7.4669	0.225702	0.112171	0.251896	2.56788	0.643086	3.87944	4.12566	3.98351	0.266706
68015	Trap1	41.6727	39.4995	38.0333	37.341	46.8338	46.0269	28.882	24.548	35.3672	44.137
76510	Trappc9	9.10271	10.721	8.66005	7.47541	8.17347	10.3697	6.65887	7.23933	7.04295	10.8141
21848	Trim24	11.1151	7.73295	5.84283	7.88871	12.5788	9.73368	8.77175	8.57293	13.972	9.11919
19720	Trim27	21.9332	26.8107	24.8863	23.1503	26.1077	19.294	23.8271	14.9049	19.6637	30.4716
433022	Plcxd2	3.74349	1.69228	1.11921	1.75741	3.0397	1.75951	5.08877	3.49823	2.36028	1.11372
94093	Trim33	5.3175	4.89658	4.80031	5.26509	6.48051	3.79919	5.21962	7.56386	7.48743	3.71348
68729	Trim37	37.7469	25.9431	13.839	17.5221	39.0118	18.2021	28.3746	21.4235	27.0823	17.4978
20465	Sim2	0	0	0.0414352	0	0.00771182	0.00913656	0.0206356	0.0135666	0.0070744	0.0098519
20822	Trove2	13.4193	11.5517	9.43444	9.73498	8.12395	5.15657	8.54021	12.0249	10.6115	6.89129
20451	St8sia3	5.38234	3.00028	3.20842	5.72083	6.71055	7.28288	5.18955	7.84503	6.68921	2.46993
21807	Tsc22d1	107.226	133.711	51.7573	45.2053	96.4475	82.9246	60.645	68.6054	77.9445	93.4463
66637	Tsen15	19.064	28.1679	26.5311	24.2478	17.6265	17.4765	13.871	10.6441	10.5274	25.9356
72514	Fgfbp3	4.25944	8.03369	2.9227	3.84244	2.01469	5.00294	3.76651	1.74377	2.57265	12.8277
57434	Xrcc2	2.82226	2.38931	2.93255	3.03268	4.33119	2.73256	5.35508	3.79423	4.19124	3.03647
216835	Usp43	0.0824401	0.0324824	0.102241	0.182094	0.0634298	0.0901779	0.164071	0.128324	0.116374	0.0729288
269831	Tspan12	20.9941	25.6889	25.8331	12.8962	10.9913	15.2035	16.4443	16.8865	30.4258	13.1122
72826	Fam76b	7.03461	3.28923	4.43115	4.60819	4.15441	4.35576	5.28672	6.80674	9.82806	2.81611
74616	Scrn3	4.51895	2.26161	2.88024	3.41622	4.31465	3.91386	6.06422	6.0416	2.66267	2.83951
56434	Tspan3	211.121	211.495	147.955	168.908	162.546	129.8	136.296	168.187	231.235	132.246
21912	Tspan7	223.16	183.281	198.227	253.178	249.68	274.562	239.436	241.258	212.344	157.813
245595	Zfp711	3.38869	2.06415	1.03602	3.36946	4.54276	1.5333	3.09578	5.79537	5.31853	2.10426
56075	Pdss1	2.49982	2.12751	2.44144	2.13902	3.77365	2.76863	4.80182	2.58845	3.27119	2.6758
72480	Tspyl4	34.0495	28.9873	18.677	25.3625	36.0311	31.1324	51.1747	41.1657	55.774	26.8578
14348	Fut9	2.94183	1.53922	1.10658	1.89448	2.63432	1.65838	2.97499	4.15882	2.42957	1.35097
106763	Ttbk1	8.15208	6.3037	3.7312	3.74634	5.62469	4.53892	9.09432	7.98107	7.55499	4.46825
57776	Ttyh1	73.6952	101.603	91.7277	102.489	106.988	104.027	63.0405	106.281	53.5568	68.8594
66690	Tmem186	3.57878	2.83696	5.05921	5.19215	6.26429	5.17298	5.9032	5.76957	6.78395	4.93728
117160	Ttyh2	4.73055	10.2188	17.8974	9.77197	4.16838	15.5528	5.33957	16.1139	7.70027	11.686
13853	Epm2a	8.40925	0.313425	0.246633	0.916715	10.6757	1.64704	5.19391	5.99874	12.392	0.402111
22142	Tuba1a	696.416	1102.83	637.444	592.62	550.109	758.677	487.717	543.554	615.509	1057.86
14806	Grik2	3.89257	4.88873	3.09003	3.68345	5.28636	4.34281	3.44052	7.67487	5.56351	4.99452
67088	Cand2	2.93817	2.02888	2.06363	1.62606	3.10895	2.58878	2.51841	2.92181	4.48033	2.18146
242297	Fam110b	5.06034	3.00286	2.07711	4.62163	6.1712	6.8575	4.75782	6.40151	4.32067	3.80595
73710	Tubb2b	402.723	727.373	401.391	291.819	310.428	434.876	536.447	230.672	237.774	736.562
259279	Tubgcp3	12.2986	7.32163	7.50125	8.06434	6.97283	9.87832	11.0483	12.3962	15.1837	8.71957
66968	Plin5	0.0601353	0.0947763	0.223738	0.155928	0.0138805	0.444012	0.0495229	0.0976744	0.0254665	0.0709298
56550	Ube2d2a	123.768	57.8462	63.5552	77.0548	101.56	78.2709	89.7224	74.955	86.913	56.5136
224836	Usp49	3.39074	1.58415	0.919596	0.97478	5.65946	1.44795	3.8131	3.8406	5.14051	1.49005
22193	Ube2e3	85.1433	54.7789	49.8244	59.956	85.7163	43.6624	54.819	54.1571	84.2492	37.4721
68053	Ubxn2b	4.85112	1.46926	1.22842	1.41007	3.61625	1.04099	3.14554	4.78442	5.40097	1.45084
22196	Ube2i	91.5019	74.7294	78.4884	76.4077	83.1634	59.5834	81.2737	60.0616	71.5753	69.839
320271	Scai	2.01229	0.902694	0.657054	1.06929	1.31411	1.03062	1.7405	2.29318	1.6809	0.756638
116905	Dph1	5.05312	3.05541	3.86856	4.51867	6.72905	5.72406	4.24939	5.44536	8.17287	5.69082
217558	G2e3	2.35169	1.25701	2.09697	2.80467	3.90073	2.16861	3.33663	5.66295	2.78699	1.73633
71970	Zbed5	1.42748	0.640025	2.47239	2.41087	2.53369	3.04217	2.7869	1.55905	2.60569	2.03208
217342	Ube2o	10.8005	8.00241	8.4498	10.4509	11.8508	11.3794	14.674	15.2428	13.5666	8.82324
223881	Rnd1	3.59926	4.93429	6.12617	4.71445	4.67638	10.4718	8.80055	4.23765	3.19382	3.90615
211961	Asxl3	0.932959	0.379988	0.312012	0.755029	0.90978	0.601996	0.638822	1.12587	1.32734	0.516212
16325	Inhbc	0.0415366	0	0	0.0179503	0.0575252	0.0170382	0.0384821	0.0758987	0	0.0183722
399603	Fam84b	3.78376	3.23934	1.87248	2.49564	3.34765	2.66417	3.11299	4.40794	5.8432	2.84026
228421	Kif18a	4.33233	2.49594	3.81522	3.90183	6.14283	3.3352	10.6209	5.12974	4.08563	3.34941
76980	Ube2ql1	25.2516	35.3605	25.4579	21.2853	14.8582	36.1316	42.4126	22.9641	7.50237	26.477
21429	Ubtf	46.8288	50.847	59.5778	41.7252	37.3594	36.938	26.5898	21.8212	25.1738	39.8075
22245	Uck1	31.361	50.6647	41.797	29.5864	34.8158	30.8329	27.5086	23.1211	29.3831	41.2714
239618	Pdzrn4	5.25688	3.4847	2.16529	3.43862	6.46779	2.64555	5.33878	6.3864	8.86041	3.58695
241308	Ralgps1	5.77961	2.74188	2.31427	3.10813	5.245	3.2266	6.48715	7.13534	5.07078	2.83153
20184	Uimc1	5.84681	4.90362	5.16645	5.11365	4.46322	6.21286	5.64901	4.76528	5.07588	4.88901
71389	Chd6	5.52481	4.21516	2.9216	3.05878	5.10454	3.5341	5.39773	6.6008	7.89027	3.5032
74470	Cep72	1.72175	1.27697	1.04672	1.42978	2.19749	2.38189	2.58559	1.58334	2.15167	1.23442
107448	Unc5a	9.55462	4.87499	4.54403	8.02708	7.1575	11.9224	14.8073	6.27068	4.96525	4.62192
104836	Cbll1	3.86585	3.08658	4.28839	3.74686	4.3227	3.43931	5.00223	5.82141	7.34767	3.41082
54713	Fezf2	3.03347	0.104844	1.43553	2.57587	1.8426	4.11863	4.51417	1.69639	0.68739	0.64341
14687	Gnaz	6.37838	3.6507	4.10612	2.65491	4.27732	5.06754	9.22686	6.98281	3.66788	2.39063
12038	Bche	3.74556	3.44698	0.391862	2.24736	2.19709	1.87934	0.780625	5.6333	6.19701	1.11806
19653	Rbm4	0.18045	0.0533247	0.111896	0.0649858	0.135368	0.0493468	0.167181	0.228981	0.21015	0.0532104
12545	Cdc7	3.3545	1.68444	1.54835	2.06006	3.59783	1.31393	4.68121	3.61785	4.8866	1.41681
217480	Dgkb	4.31279	0.949861	1.11088	1.28714	2.86393	1.9959	2.34502	4.37814	4.39742	0.593478
231858	Radil	0.856696	0.743462	0.635462	1.13412	1.35167	1.57469	1.70796	1.0238	0.819741	1.02646
80893	Tmprss5	0.21942	1.03745	0.556614	0.982722	0.179566	0.670951	0.295687	1.72526	0.329448	0.86465
217331	Unk	9.35216	8.65255	10.3959	8.94252	10.0545	9.68917	8.20557	9.36299	11.479	8.11854
74154	Unkl	7.70064	6.48525	4.58079	5.41046	5.75517	5.11549	6.9785	6.5249	6.7325	4.70229
93690	Gpr45	0.688259	0.500645	0.650028	0.704695	1.04118	0.564644	1.83773	1.1738	0.665892	0.468348
230484	Usp1	26.9334	15.0514	12.8274	12.5779	22.9568	13.5804	17.7026	15.5809	26.1003	12.3204
76071	Jakmip1	4.46126	2.92064	3.99	6.97034	1.54463	8.64321	7.28078	4.07597	0.991871	5.20641
12448	Ccne2	1.16777	0.945239	0.389613	0.669225	1.16901	0.603977	1.23085	1.5308	1.36266	0.999356
269695	Rnft2	4.59707	4.89483	6.93142	4.73803	3.4549	7.58773	9.0307	6.3612	5.95626	3.5987
55947	Dclre1a	2.79904	2.38359	2.8088	2.05506	1.56309	2.08232	3.817	2.73146	3.69626	3.03523
330409	Cecr2	0.962685	0.702685	0.528183	0.851236	1.47149	0.633282	0.942584	1.34566	2.29392	0.761355
229714	Gpr61	0.427233	0.290761	0.397388	0.671389	0.233089	0.78597	1.02352	0.496791	0.139807	0.229056
22224	Usp10	26.3723	17.9454	16.0479	17.2701	29.2557	18.5582	22.7011	25.0794	32.7346	21.4749
224648	Uhrf1bp1	3.29667	2.70124	2.66699	2.92771	4.13287	2.59106	4.99464	3.65561	6.37939	3.24974
236733	Usp11	15.9169	8.68894	10.7004	11.1771	15.6627	14.5586	20.0118	21.1792	18.5054	10.3021
74270	Usp20	7.15776	6.19447	6.9138	8.87193	7.23729	7.61449	7.62733	9.45007	10.8674	7.88015
65103	Arl6ip6	6.77197	3.00887	4.3035	3.52848	5.3545	3.37544	8.14778	6.86483	8.85774	3.31399
216825	Usp22	34.6335	22.7096	30.7763	42.6747	60.7654	38.3321	46.3115	51.3868	57.1748	32.9088
100042784	Prdm11	0.699414	0.542543	0.304947	0.35893	0.726478	0.788969	0.674981	0.692261	0.749735	0.599386
396184	Flrt1	0.718153	0.436804	0.667985	0.458	0.617998	0.64637	1.28762	0.870595	0.859234	0.197374
66315	Senp7	4.92491	2.21501	2.01794	2.68266	3.96957	2.39477	4.25139	5.28246	6.62237	2.51223
100756	Usp30	10.2839	9.87023	10.2741	11.0664	11.3311	11.117	13.7803	10.7967	14.4053	11.6763
72180	Zfp661	1.76396	1.19609	1.69161	1.72554	2.45243	1.9744	2.75331	2.50697	3.07492	1.48787
233865	D430042O09Rik	2.38326	1.35783	1.46147	1.16404	1.81033	1.61942	2.69936	2.666	2.62944	1.32572
74464	Zswim5	5.28602	2.25582	1.76101	2.72949	7.96578	2.44789	4.82247	7.10818	9.36152	3.04151
12593	Cdyl	3.79696	1.83215	1.55783	2.34669	2.97503	1.8178	4.11207	4.73945	4.62564	1.47239
382207	Jade3	2.00634	1.42294	1.2035	1.61378	2.17187	1.33695	2.56944	2.89799	2.92351	1.56478
263406	Plekhg3	1.14656	0.692264	0.744223	1.10506	1.70785	1.13688	0.983279	2.30107	1.94395	0.89023
74996	Usp47	11.4588	8.88599	10.5768	9.19114	13.1353	9.32286	18.6177	16.0038	14.2426	8.15458
22225	Usp5	57.7947	62.8241	86.4115	58.4063	57.086	63.4622	52.2054	51.6002	58.2861	61.2475
252870	Usp7	27.9183	14.5373	10.0103	16.2474	26.9256	14.1551	21.3183	21.9452	25.8339	11.5192
72194	Fbxl20	2.64027	2.08247	3.08745	3.77191	3.84073	3.25299	3.68384	4.22578	6.50358	3.13802
338362	Ust	8.93001	6.19127	5.03163	4.85695	7.32004	5.54156	7.85495	11.6048	13.6482	6.84475
22344	Vezf1	41.4963	24.836	18.1581	20.7888	40.8387	18.1228	20.5898	28.1377	48.2381	17.6798
69091	Vps26b	21.7829	16.7367	10.0393	11.9193	16.8464	13.031	15.8856	16.0134	20.6745	11.7681
330192	Vps37b	45.2488	55.5436	37.7444	38.0826	43.4789	31.3821	26.2392	29.1067	29.6632	59.6179
116733	Vps4a	51.4298	66.6126	51.9593	46.7158	48.5573	48.5596	40.4152	34.9367	38.1125	53.2328
235907	Zfp65	2.79705	2.53761	3.72487	3.1758	3.95947	3.86116	5.3166	4.256	4.68122	3.91695
21427	Vps72	51.5169	143.624	95.5449	58.0325	46.9078	62.2521	33.5243	24.4614	30.7904	162.503
66816	Thap2	6.42822	1.68696	2.2645	1.99021	4.87485	1.90876	5.79996	6.47936	7.40496	1.87785
22367	Vrk1	11.5639	10.9835	10.4957	12.126	11.4	12.3666	8.39924	7.68616	9.58909	12.049
17356	Mllt4	6.13938	3.35692	3.18222	3.77043	7.00372	3.58792	9.57388	7.89026	7.30046	3.63377
320127	Dgki	1.35114	0.535868	0.653181	0.376465	0.763266	0.758426	1.09256	1.37522	1.27613	0.526856
58188	Vstm2b	38.1191	22.2469	12.5677	20.2732	25.5208	191.139	17.6276	16.1346	7.24467	10.7848
231148	Ablim2	5.66187	3.50684	3.14364	6.65009	1.91141	10.2617	5.80598	6.28161	2.54039	3.6916
83767	Wasf1	38.2113	24.0424	29.9512	43.3751	40.9219	32.8079	49.2808	38.7968	41.9685	34.9087
245880	Wasf3	16.6532	1.11559	0.892013	0.999924	13.64	1.64846	8.89426	13.611	20.3063	0.888763
19289	Igdcc3	0.299	0.230497	0.169286	0.25843	0.378085	0.234633	0.281027	0.364237	0.693669	0.264504
15258	Hipk2	6.06603	3.06241	1.15504	0.965199	3.53857	0.967457	1.83193	6.42095	10.039	1.11433
216156	Wdr18	18.6926	35.3265	38.2484	33.2933	29.1934	33.2247	19.9032	17.9927	25.0226	43.8798
83669	Wdr6	31.9724	16.3402	13.5456	23.4041	55.1177	16.151	25.0777	33.8744	61.2023	20.782
545091	Gm5803	0.491165	0.0414697	0.0978972	0.181938	0.0971756	0.345385	0.281696	0.0854756	0.111429	0.434499
620592	Tmem28	3.08849	0.580019	0.161088	0.224531	3.19801	0.568325	2.13935	2.81297	3.70377	0.817096
231042	Nupl2	2.23398	2.52439	2.82283	2.99952	2.80202	4.82969	4.17411	2.27639	3.46293	3.82819
230500	Efcab7	2.80868	1.46079	1.10769	2.29164	2.87847	3.61303	2.95604	3.1204	2.95456	2.00759
233064	Wdr62	81.1926	2.38302	24.1612	105.122	155.663	1.64687	118.952	71.987	86.4541	2.0883
107823	Whsc1	12.7541	10.7566	9.4418	7.40979	12.5742	6.38339	15.536	9.88126	11.8554	8.27621
74201	Cep97	0.969941	1.08407	1.34881	1.48991	1.68577	1.78449	1.49176	1.96245	2.36083	1.56316
12669	Chrm1	4.7205	1.59094	4.30002	5.22083	3.58845	7.14258	7.20863	3.77422	5.48917	3.52017
74781	Wipi2	23.7227	25.1999	22.3765	23.2678	29.6484	23.7916	28.5426	28.924	33.9226	24.4803
22404	Wiz	23.549	24.1768	17.0238	13.219	22.8405	17.1028	25.4711	18.3595	20.8693	22.9517
59043	Wsb2	87.6168	73.5316	63.5139	68.2613	80.4526	73.3703	79.7061	59.0734	74.5252	67.1328
216881	Wscd1	82.356	153.336	105.178	67.556	82.6227	63.4863	57.339	49.1622	47.6211	101.92
106369	Ypel1	5.83497	6.51129	6.11051	6.83014	8.25996	4.31832	5.67051	5.13636	6.12573	5.11365
225791	Zadh2	16.6639	6.69184	7.76133	10.616	13.6441	10.1068	11.3109	11.5591	19.8026	8.78599
70771	Gpr173	3.02661	1.26267	1.19468	0.835344	2.18388	0.834628	2.85117	3.57853	3.72401	1.02372
76800	Usp42	6.44428	2.24206	1.90453	2.43511	5.67147	2.76713	7.84288	5.74755	7.68305	2.38001
16764	Aff3	3.39895	2.69845	1.31599	2.69417	3.20066	3.07519	4.97853	4.28818	4.17142	2.29874
271711	Tmem169	2.16338	1.44164	1.25597	1.7318	2.26218	2.28703	4.20588	2.60002	1.69705	1.75966
71151	Eri2	1.12229	1.11	1.73627	1.17787	2.26007	1.13681	3.59319	2.19721	2.54611	1.04346
12006	Axin2	3.02364	0.953082	2.1428	1.92478	3.93495	2.95307	3.07698	3.78274	5.62797	1.61337
22642	Zbtb17	8.65313	10.2708	11.778	8.60658	9.53082	12.1066	7.02257	5.12475	6.27219	9.31705
78658	Ncapd3	4.18152	2.54598	2.17614	2.6384	4.28933	3.42441	5.23877	4.84957	6.75615	2.46387
76014	Zc3h18	24.9487	19.0379	17.999	15.8337	22.2238	19.1896	21.0303	19.6724	22.5163	23.0208
18481	Pak3	3.00583	2.54784	3.03271	2.73162	2.85291	2.89872	3.24401	7.5338	4.36473	2.38147
245522	Zc4h2	19.1678	22.4429	14.0372	12.1669	15.5186	13.2876	11.436	12.5467	12.245	14.7447
245450	Slitrk2	3.08458	3.95652	4.06655	3.54286	7.03904	3.70081	7.37259	8.08288	8.21057	4.10445
319924	Apba1	7.86379	3.60593	2.02351	3.99498	4.43398	4.77283	9.72163	8.10431	6.41638	2.94944
320360	Ric3	3.03782	2.2722	3.85737	2.84353	3.4827	4.10026	6.28285	5.38203	4.62811	2.26361
383348	Kctd16	0.868342	0.247755	0.194958	0.439961	0.165875	0.19652	0.869217	0.747755	0.836904	0.15893
238331	Zdhhc22	7.12163	4.51402	3.26407	3.4345	11.1852	9.1872	7.33104	11.9759	3.27816	4.10869
230735	Epha10	0.402606	0.343702	0.284328	0.683069	0.707301	0.868556	1.15584	1.22158	0.20365	0.125314
545474	Scrt2	1.32428	1.20958	0.806247	1.83135	2.40091	3.97041	3.56171	1.57655	1.05535	1.03304
21417	Zeb1	55.3525	34.9735	17.4369	21.4537	56.1758	18.9948	28.4009	33.2945	27.4387	20.3139
320365	Fry	4.48716	2.08918	1.4243	3.21328	3.20215	3.32187	3.26552	8.02758	5.45394	1.40852
244329	Mcph1	1.80513	1.19238	1.2675	1.3537	1.2316	1.95278	2.07135	2.21514	2.41138	1.62035
22654	Zfp13	8.23554	16.2848	18.5907	12.7168	10.7573	14.2339	9.60675	6.2266	9.15201	18.1374
319901	Dsel	1.60991	1.34969	1.07526	1.32405	1.65011	1.4255	2.16392	3.20526	2.48683	1.28615
72465	Zfp131	16.4637	8.36591	5.6758	8.81518	13.1117	9.35423	18.9918	11.2624	19.3604	6.83627
226352	Epb4.1l5	2.16865	1.06654	1.12882	1.7467	3.67573	1.72721	2.90704	4.01093	4.57521	1.53569
19739	Rgs9	2.29995	3.08111	2.4156	2.24879	2.96959	10.4721	2.13674	3.07901	1.63449	2.30588
241656	Pak7	3.53659	1.7511	0.915971	1.65789	2.11097	2.15673	3.89797	3.22333	4.48764	1.33324
56504	Srpk3	0.437245	0.886011	1.1039	2.2675	0.374866	1.74232	0.694443	2.29544	1.49456	1.4551
382018	Unc13a	4.8728	1.91185	3.54377	3.23528	2.22223	7.7088	7.23711	5.56379	2.02551	1.4717
449521	Zfp213	4.76891	6.61266	8.1891	7.70203	6.79511	6.99715	6.63677	3.82638	6.1655	8.6132
69890	Zfp219	60.6611	36.733	32.6758	26.9766	44.9749	29.3158	38.0224	32.1223	45.1007	26.4988
319675	Cep295	1.6025	1.29776	1.1192	0.848291	1.88529	1.66951	2.43846	2.33378	2.64879	1.20669
192651	Zfp286	5.77864	7.34487	6.2476	5.75844	6.2141	5.75585	4.1234	5.33341	4.56038	6.73574
17864	Mybl1	2.95223	1.97747	1.34249	2.23979	2.35664	2.10579	7.06576	3.20675	2.38585	2.03852
22693	Zfp30	18.8193	2.89428	17.0959	101.041	3.77148	1.93152	10.0822	9.94261	1.87444	2.05498
209707	Lcorl	3.63679	1.54255	1.01596	1.83155	2.66849	1.19143	3.83301	5.38959	4.71654	1.65384
52389	Adgra1	2.19908	1.96985	3.35583	2.98469	4.36016	4.93313	8.12295	6.44083	1.05315	2.85726
20562	Slit1	0.858327	0.415053	1.04513	0.944192	0.588958	1.06265	1.735	2.1007	0.639411	0.566024
194401	Mical3	3.27954	2.83267	1.7354	2.52638	3.23562	3.79938	4.53772	5.69464	4.99087	2.54907
170788	Crb1	0.0173849	0	0.0242557	0.00751303	0.144461	0.0213938	0.0483195	0.132363	0.0828256	0.0230688
330286	D630045J12Rik	3.36439	3.62452	2.45012	2.32503	5.18834	3.89108	4.43213	5.22858	8.87525	4.60773
225888	Suv420h1	2.52086	2.38592	4.01362	4.17154	4.20871	3.28982	6.06173	6.7182	8.16902	3.43233
76464	Casc5	1.16509	0.303571	0.180616	0.243629	1.83478	0.298055	2.51862	1.41166	1.47621	0.282602
15168	Hcn3	1.07756	1.14042	1.27033	1.05047	1.53572	1.97363	1.90377	2.44216	2.0694	1.40769
242860	Rsbn1l	2.95097	2.13116	2.06033	2.24526	3.14924	2.31832	4.06345	5.41464	6.4931	1.953
225288	Fhod3	4.22678	1.99848	2.17604	4.06108	4.62404	5.46756	8.74261	5.71977	5.42822	2.51014
54367	Zfp326	20.2334	12.0647	11.1132	9.54834	13.6575	8.76761	12.497	15.6609	13.5393	8.20592
56805	Zbtb33	5.37033	1.44314	1.30632	2.23462	5.38198	1.9705	5.14546	7.79602	9.81852	1.46828
94109	Csmd1	1.08206	0.565075	0.220997	0.338962	0.245797	0.634081	0.740815	1.30071	1.21287	0.225377
217951	Tmem196	4.16358	2.86134	1.94137	2.86404	3.81438	2.35663	4.70465	5.45863	11.7411	2.12237
57249	Gabrq	0.114552	0.225674	0.113653	0.145213	0.359597	0.0939775	0.49998	0.423286	0.189193	0.412098
272027	Tstd2	3.03852	0.155595	0.377515	0.511975	3.5397	0.989916	2.96752	3.86183	4.55015	0.553119
108114	Slc22a7	0.0814589	0.144431	0.0947104	0.193617	0.126917	0.2339	0.503125	0.248079	0.051745	0.0540456
71913	Tmem79	0.262336	0.4548	0.374149	0.453482	0.20588	0.430439	0.442882	0.639147	0.866546	0.603382
238673	Zfp367	11.2076	6.04941	6.71012	6.98428	7.67165	6.10094	6.11215	6.91204	10.5191	4.22689
227638	Qsox2	2.84036	2.88836	4.45828	4.70235	4.28079	6.2796	8.93289	5.52086	7.46255	4.59115
208727	Hdac4	2.98381	0.489857	0.491471	0.358188	3.02036	0.373985	3.21873	4.29742	4.40944	0.467422
56220	Zfp386	4.75296	6.28947	8.37864	6.16964	5.7597	6.95281	5.42876	5.71015	6.51574	8.64881
12704	Cit	2.63748	0.490408	0.325259	0.430308	2.29013	0.724499	4.50634	3.11546	1.93895	0.529554
101023	Zfp513	13.9817	19.9805	18.0871	13.8109	14.9513	17.2937	16.7819	10.2354	13.0864	23.4959
19649	Robo3	0.726459	0.0817811	0.57918	0.941835	0.568922	1.34806	2.6334	0.22124	0.807569	0.122409
67792	Rgs8	1.66192	2.07266	1.97158	1.93552	2.71125	6.043	4.32771	5.24575	1.61486	1.14001
497097	Xkr4	0.551108	0.132945	0.115076	0.174979	0.755457	0.147633	0.750243	1.45916	0.578703	0.139293
207683	Igsf11	2.27599	3.05845	7.03065	6.68839	2.57144	12.0681	4.92752	10.3242	3.08939	8.4245
20668	Sox13	4.17864	2.2439	2.39018	2.76127	5.89934	6.2865	1.95892	6.61323	13.2646	3.42007
268451	Rab11fip4	6.19903	1.04459	1.07583	1.61748	6.64139	1.70588	7.13582	9.7521	10.0302	1.33359
269994	Gsg1l	2.35399	0.270863	0.72662	3.70908	0.497672	4.11022	6.07947	2.33468	1.09172	0.128999
16564	Kif21a	4.91122	1.50368	1.43049	2.59832	3.26499	2.70513	6.9541	9.10521	4.9128	1.25971
244281	Myo16	3.25236	2.6627	1.85374	2.07043	5.52921	3.45644	7.11699	6.68632	7.65366	3.10684
242662	Rims3	5.0201	0.445046	0.817146	0.578527	2.69409	0.61777	6.87306	6.19184	3.42808	0.333069
240119	St6gal2	1.54302	0.615037	0.216953	0.170583	1.88848	0.103037	3.25804	2.24031	2.22247	0.349185
22720	Zfp62	9.77395	5.25472	4.59751	4.316	8.74303	4.56297	10.1428	9.86642	11.2633	4.74964
269704	Zfp664	63.9339	46.3219	34.1946	28.2922	48.3389	21.6744	50.829	41.182	49.354	24.5595
170753	Zfp704	9.76038	6.38626	4.5585	5.10093	10.1156	4.16112	5.16957	6.2219	6.32385	3.17323
16597	Klf12	6.30116	1.63456	1.40557	0.825553	5.20243	1.13447	5.18181	6.73383	15.1368	1.24221
74100	Arpp21	6.56878	0.621524	1.78619	2.30854	1.74136	9.58703	7.34007	4.78076	2.63092	0.963993
72723	Zfp74	14.5822	1.65337	8.84087	45.293	60.2579	1.50895	101.134	7.83538	1.71408	1.27634
58208	Bcl11b	1.11427	0.182931	0.801313	0.68664	1.10023	3.05137	1.58673	0.996042	1.51394	0.451785
269023	Zfp608	4.09923	1.29634	2.26409	2.54312	4.48708	2.9241	8.08709	5.80416	10.3988	2.2657
231014	9330182L06Rik	2.68534	1.11723	0.673736	1.0536	1.8962	1.36241	3.9555	4.76159	3.96151	0.937709
66983	Zfp830	4.61337	5.0405	5.92635	5.48538	4.4379	4.5622	4.73619	4.29849	5.97198	5.17309
210274	Shank2	2.70968	0.199325	0.232568	0.467398	1.27238	0.977933	4.36361	3.14505	1.26694	0.267483
12550	Cdh1	0.00926172	0.0218954	0.0775325	0.0640404	0.141095	0.387512	0.0743656	0.0676948	0.0352999	0.0901249
387609	Zhx2	7.98003	4.93725	5.29314	4.53087	8.69001	4.39263	4.52481	5.53217	8.68997	4.83574
11855	Arhgap5	6.64681	0.929796	0.61459	0.917831	6.22042	1.01962	6.09244	16.1318	8.71931	0.835023
636808	Cntnap5a	0.125278	0.0123403	0.0291316	0	0.0578337	0.0171296	0.219235	0.209841	0.0265267	0.00923537
18616	Peg3	4.73261	0.488665	0.350094	0.149326	4.01634	0.237917	3.97872	15.1646	1.29345	0.223795
217733	Tmem63c	0.9565	0.304397	0.558902	0.943306	1.0105	1.56942	3.75672	2.36773	0.342747	0.499009
170738	Kcnh7	0.182945	0.0254409	0.0500484	0.0930128	0.0223558	0.0794577	0.219342	0.393282	0.143556	0.0380795
229542	Gatad2b	7.54824	1.11529	0.897563	0.685767	5.53871	0.738882	6.21173	13.7666	15.27	1.0054
382066	Prdm10	0.647619	0.0708806	0.0557758	0.0932912	0.647766	0.206618	0.748143	1.28565	1.30272	0.0318279
209692	Dhtkd1	0.936529	0.150335	0.129053	0.139906	0.504399	0.379419	0.507028	1.2958	2.25478	0.0818252
68955	Srrm4	0.601461	0.148653	0.284808	0.46314	0.537651	0.677352	1.34073	1.35214	1.34417	0.290219
11538	Adnp	0.143466	0.00942125	0.0148271	0.0551112	0.259402	0.0130777	0.19199	0.480613	0.501237	0.0070508
241159	Neu4	2.96542	0.600285	5.28034	7.50889	3.98758	18.1457	1.41148	15.7643	8.87133	8.3833
171171	Ntng2	1.63573	1.93349	1.99568	3.12134	1.39747	5.01922	9.87991	3.41591	4.9794	3.55176
12839	Col9a1	0.256498	2.01738	0.807501	0.596872	0.382557	0.4937	5.89216	1.43011	1.30975	1.85015
52915	Zmiz2	84.4768	85.2168	47.6687	44.4171	68.7553	57.3414	53.3288	41.135	51.3432	57.7986
19206	Ptch1	2.93367	0.437671	0.609328	0.418499	3.58957	0.576378	4.65597	10.2528	8.41311	0.352746
14804	Grid2	2.50044	0.399406	0.22629	0.268685	3.05112	0.776184	4.58304	8.27356	6.93722	0.286956
108151	Sema3d	6.04211	3.17093	1.33505	3.0662	2.74734	5.51225	2.23757	18.6988	26.7076	5.01788
13869	Erbb4	0.864101	0.295071	0.151817	0.107879	0.950726	0.196918	0.676027	3.85381	4.4583	0.135895
239408	Tmem74	0.416494	0	0.0258266	0.0479977	0.173044	0.0911173	1.08043	1.2515	0.264569	0
21960	Tnr	9.4926	1.02087	0.97244	0.956003	6.43164	3.03925	6.50409	41.1375	30.7418	0.83103
241639	Fermt1	0.00777773	0	0	0.00672241	0.0053858	0	0.0144116	0.0236867	0.0395251	0.0137608
13867	Erbb3	3.48734	0.324485	0.255336	0.790887	10.8563	3.77017	1.65155	25.6936	40.5786	0.809474
66505	Zmynd11	54.3436	21.1263	15.6078	20.5998	38.7317	18.575	35.0867	36.2711	40.9767	19.1856
382427	Best3	0	0	0.0139819	0	0.0416365	0.0123322	0.0092844	0.274676	0.0190975	0.0132977
