# Supplementary material for: ASCL1 regulates neurodevelopmental transcription factors and cell cycle genes in brain tumors of glioma mouse models
Source: Glia. 2020 Jun 23;68(12):2613–30. doi: 10.1002/glia.23873 (PMC7587013; doi:10.1002/glia.23873)
Supplement: Supplementary file 9 — Table S8 Contains normalized expression counts for genes that are differentially expressed in mGBM RNA‐seq samples with 5% FDR cut off. [file GLIA-68-2613-s009.xlsx]

## Sheet: 58_siggenes_mGBM_WT_vs_CKO_heat
Gene	WT1	WT2	WT3	WT4	WT5	CKO1	CKO3	CKO4	CKO5	CKO2	WT_ave	CKO_ave	CKO/WT	Direct Targets
Dll3	412.658	1154.26	1478.84	237.778	276.312	29.4827	22.1964	209.078	22.0412	18.6361	711.971	60.2869	0.0846761	T
Lbx1	66.9176	20.5072	82.9905	3.21322	39.4731	4.06658	0.765391	0.754795	3.14874	12.0587	42.6203	4.15884	0.0975787
Col6a5	39.6549	782.202	122.18	146.737	362.981	53.8822	58.9351	12.0767	49.5926	67.9671	290.751	48.4907	0.166778
Galr2	34.698	14.648	39.19	4.28429	30.0339	6.09987	3.06157	6.79315	4.72311	3.28873	24.5708	4.79328	0.19508
Rn45s	507557	174591	162290	204151	86603.2	60431.4	26590.5	58609.8	41980.5	85921.4	227038	54706.7	0.240958
Dapk2	28.5019	27.8311	68.0061	78.1882	30.0339	8.13316	15.3078	19.6247	5.51029	10.9624	46.5123	11.9077	0.256012
A730056A06Rik	420.094	306.143	134.86	124.244	216.244	59.9821	58.9351	106.426	41.7208	69.0633	240.317	67.2255	0.279737
Ccdc114	390.352	354.481	350.404	171.371	220.535	30.4994	106.389	133.599	87.3775	65.7746	297.429	84.7279	0.284868
Pdcd2l	1027.31	2976.47	1458.1	1017.52	4229.63	495.106	627.621	753.285	358.169	835.337	2141.8	613.904	0.286629
Snord104	69.396	155.268	107.196	62.1222	45.4799	29.4827	19.1348	23.3986	21.254	43.8497	87.8925	27.424	0.312017
1810026B05Rik	1915.83	2071.22	1191.84	1222.09	675.334	453.424	296.206	526.092	342.425	722.424	1415.26	468.114	0.330762
Nnat	22471.9	41124.2	31098.4	20014	19116.1	9647.96	9326.29	7366.04	9132.13	9858.52	26764.9	9066.19	0.338734
Zfp428	4200.94	8996.78	5719.43	4700.93	3386.97	1991.61	1761.93	1262.77	1359.47	3512.36	5401.01	1977.63	0.366159
Pold1	1385.44	2402.27	2326.04	1125.7	1318.92	634.386	624.559	853.673	430.59	914.267	1711.67	691.495	0.403988
Nes	8960.76	14510.3	13858.3	12716.8	18250.3	6176.12	7273.51	4207.23	4171.29	6872.35	13659.3	5740.1	0.420234
Vrk3	2886.13	3763.06	1941.06	1754.42	1657.01	904.814	1034.04	1115.59	695.084	1346.19	2400.34	1019.14	0.424584
Ccdc61	396.549	468.735	614.36	411.292	287.467	198.246	247.221	168.319	136.183	209.382	435.681	191.87	0.440392
Lig1	2162.43	2939.85	4074.6	2598.42	2256.83	1186.42	1227.69	1243.9	835.203	1707.95	2806.43	1240.23	0.441926
Nrarp	1682.85	1734.32	2196.94	1339.91	3146.69	976.996	891.681	985.762	651.789	1096.24	2020.14	920.494	0.455658	T
Saal1	956.673	1163.05	1095.01	876.137	681.34	373.109	506.689	526.847	341.638	498.791	954.443	449.415	0.470866
9130221H12Rik	136.314	203.607	268.566	224.925	172.48	100.648	108.686	86.8014	61.4004	117.298	201.178	94.9667	0.472052
Sympk	6336.1	7972.89	4939.09	3559.17	4481.06	2385.05	3245.26	3039.56	1912.86	2546.57	5457.66	2625.86	0.481133
Tm2d3	1504.41	2072.69	1309.41	1797.26	926.76	742.151	688.852	836.313	756.484	764.082	1522.1	757.576	0.497717
Irf2bp1	2469.75	3070.21	3834.85	2231.04	2522.85	1347.05	1559.87	1550.35	1025.7	1598.32	2825.74	1416.26	0.501199
Trim28	10481.3	13339.9	13362.6	9578.59	10547.9	4955.13	7361.53	5628.5	3991.81	7085.02	11462.1	5804.4	0.506401
Pusl1	765.834	977.02	661.619	661.922	815.206	329.393	410.25	380.417	540.796	419.861	776.32	416.143	0.536046
Zfp787	1000.05	1259.73	1248.32	1245.66	925.044	604.904	671.248	559.303	472.311	824.375	1135.76	626.428	0.551551
Hmgb2	7987.97	7769.28	9490.88	7497.5	6301.11	4994.78	4739.3	3306.76	3811.55	5575.49	7809.35	4485.58	0.574385	T
Marcksl1	26743.5	28204.7	26041.7	27962.5	29160.3	14756.6	13089.7	17528.6	17115	21516	27622.5	16801.2	0.608241	T
Polr3a	489.49	520.003	549.812	578.379	625.563	757.401	882.496	815.178	876.136	767.37	552.649	819.716	1.48325
Xk	258.996	244.621	225.919	223.854	302.913	370.059	429.385	523.828	490.416	328.873	251.261	428.512	1.70545
Rhbdd1	412.658	313.467	296.23	381.302	350.968	538.822	780.699	738.944	880.859	498.791	350.925	687.623	1.95946
Mtmr7	328.392	316.396	165.981	343.814	297.765	572.371	669.718	660.445	492.777	513.042	290.47	581.671	2.00252
Parp3	163.576	224.114	397.663	170.3	216.244	422.924	594.709	556.284	484.906	457.133	234.379	503.191	2.14691
Prickle1	556.407	202.142	390.747	611.582	424.765	854.998	873.312	1087.66	1019.4	889.053	437.129	944.885	2.16157
Dnah1	54.5254	84.9582	63.3955	81.4015	41.1893	170.796	150.782	144.921	92.8878	145.8	65.094	141.037	2.16667
Slc1a1	1008.72	1294.88	731.93	1146.05	933.625	1571.73	2456.91	3007.86	2665.41	2058.74	1023.04	2352.13	2.29916
Ssh3	133.835	161.128	102.585	245.275	120.136	237.895	290.083	530.621	392.805	399.033	152.592	370.087	2.42534
Trp53cor1	28.5019	29.2959	35.732	46.0561	24.0271	85.3982	89.5508	40.0041	110.993	80.0258	32.7226	81.1944	2.48129
Ntng2	95.4195	112.789	116.417	182.082	81.5206	292.794	576.34	199.266	290.471	207.19	117.646	313.212	2.66233
Kcna1	1131.4	821.751	829.905	896.487	560.347	2399.28	1501.7	4033.62	2708.7	1229.99	847.978	2374.66	2.80038
Micall2	416.376	209.466	281.246	337.388	374.995	1093.91	981.232	1449.96	575.432	497.694	323.894	919.646	2.83934
B3gnt9	38.4156	35.1551	21.9003	49.2693	84.0949	101.665	97.9701	179.641	166.096	110.721	45.7671	131.218	2.86709
Gbp11	24.7843	21.972	8.06852	21.4214	27.4596	62.0153	55.1082	39.2493	122.014	50.4272	20.7412	65.7627	3.17064
Col4a5	34.698	19.0424	87.6011	72.8329	44.6218	118.947	202.063	427.214	251.899	60.2934	51.7592	212.083	4.0975
CK137956	71.8744	131.832	51.8691	141.381	57.4935	487.99	215.84	238.515	669.894	333.258	90.89	389.099	4.28099
H2-Q5	38.4156	14.648	48.4111	59.98	27.4596	105.731	78.8353	75.4795	469.162	156.763	37.7829	177.194	4.6898
Flnc	83.0273	96.6766	169.439	204.575	254.001	240.945	1425.92	1545.06	631.322	149.089	161.544	798.469	4.94274
Nuggc	1.23921	17.5776	9.22117	43.9139	18.0203	121.997	188.286	90.5754	77.9313	31.7911	17.9944	102.116	5.67488	T
Cdsn	6.19607	2.92959	14.9844	48.1982	7.723	87.4315	125.524	72.4603	122.014	69.0633	16.0063	95.2986	5.95383
Ddx60	52.047	17.5776	91.059	96.3965	59.2097	181.979	169.152	357.018	1113.08	128.26	63.2579	389.898	6.16362
Pcdhb6	69.396	8.78878	9.22117	38.5586	62.6421	131.147	215.075	474.011	682.489	51.5234	37.7213	310.849	8.24067
Drd1	11.1529	1.4648	23.0529	49.2693	11.1554	475.79	162.263	76.2343	70.8466	21.9249	19.2191	161.412	8.39852
Ngfr	33.4588	39.5495	55.327	183.153	43.7637	201.296	151.548	2091.54	440.036	183.073	71.0504	613.498	8.63468
Trim6	2.47843	0	2.30529	1.07107	0.858111	10.1665	10.7155	5.28356	36.2105	6.57746	1.34258	13.7907	10.2718
Fstl3	1.23921	0	2.30529	1.07107	2.57433	12.1997	12.2463	38.4945	5.51029	6.57746	1.43798	15.0057	10.4352
Penk	105.333	276.847	313.52	292.403	62.6421	9707.94	869.485	1946.62	1304.36	1134.61	210.149	2992.6	14.2404
